# Supplementary material for: RPS23RG1 inhibits SORT1-mediated lysosomal degradation of MDGA2 to protect against autism
Source: Theranostics. 2025 Jan 1;15(4):1338–52. doi: 10.7150/thno.100451 (PMC11729561; doi:10.7150/thno.100451)
Supplement: Supplementary file 2 — Supplementary table 1. [file thnov15p1338s2.xlsx]

## Sheet: Proteins
Table S1. RPS23RG1-interacting proteins identified by LC-MS/MS.
Protein FDR Confidence: Combined	Master	Accession	Description	Exp. q-value: Combined	Sum PEP Score	Coverage [%]	# Peptides	# PSMs	# Unique Peptides	# AAs	MW [kDa]	calc. pI	Score Sequest HT: Sequest HT	# Peptides (by Search Engine): Sequest HT	# Protein Groups
High	Master Protein	Q68FD5	Clathrin heavy chain 1 OS=Mus musculus OX=10090 GN=Cltc PE=1 SV=3	0	913.185	67	104	437	104	1675	191.4	5.69	1345.05	104	1
Checked	Confidence	Sequence	Modifications	Qvality PEP	Qvality q-value	# Protein Groups	# Proteins	# PSMs	Master Protein Accessions	# Missed Cleavages	Theo. MH+ [Da]	Confidence (by Search Engine): Sequest HT	Percolator q-Value (by Search Engine): Sequest HT	Percolator PEP (by Search Engine): Sequest HT	XCorr (by Search Engine): Sequest HT
FALSE	High	ADDPSSYMEVVQAANASGNWEELVK		3.30752e-11	5.91572e-05	1	1	3	Q68FD5	0	2710.23	High	3.811e-05	1.812e-11	4.84
FALSE	High	AFMTADLPNELIELLEK		3.96132e-11	5.91572e-05	1	1	1	Q68FD5	0	1947.01	High	3.811e-05	2.169e-11	4.95
FALSE	High	AFMTADLPNELIELLEK	1xOxidation [M3]	9.98094e-09	5.91572e-05	1	1	1	Q68FD5	0	1963.01	High	3.811e-05	4.876e-09	4.58
FALSE	High	AHIAQLCEK	1xCarbamidomethyl [C7]	8.12732e-05	5.91572e-05	1	1	4	Q68FD5	0	1069.55	High	3.811e-05	3.305e-05	2.82
FALSE	High	AHMGMFTELAILYSK		7.82921e-09	5.91572e-05	1	1	4	Q68FD5	0	1711.85	High	3.811e-05	3.856e-09	4.71
FALSE	High	AHTMTDDVTFWK		3.67797e-08	5.91572e-05	1	1	11	Q68FD5	0	1451.66	High	3.811e-05	1.753e-08	4.32
FALSE	High	AHTMTDDVTFWK	1xOxidation [M4]	0.00878345	0.000438796	1	1	1	Q68FD5	0	1467.66	High	0.0003323	0.002916	1.76
FALSE	High	ALEHFTDLYDIK		1.4853e-05	5.91572e-05	1	1	1	Q68FD5	0	1464.74	High	3.811e-05	6.27e-06	4.32
FALSE	High	ALEHFTDLYDIKR		2.30745e-10	5.91572e-05	1	1	7	Q68FD5	1	1620.84	High	3.811e-05	1.222e-10	5.46
FALSE	High	AMLSANIR		0.00618787	0.000311602	1	1	3	Q68FD5	0	875.477	High	0.0002466	0.002073	2.56
FALSE	High	ANVPNKVIQCFAETGQVQK	1xCarbamidomethyl [C10]	1.5668e-08	5.91572e-05	1	1	1	Q68FD5	1	2131.1	High	3.811e-05	7.606e-09	5.38
FALSE	High	ARESYVETELIFALAK		7.74211e-05	5.91572e-05	1	1	1	Q68FD5	1	1839.99	High	3.811e-05	3.154e-05	4.45
FALSE	High	AVDVFFPPEAQNDFPVAMQISEK		1.8935e-05	5.91572e-05	1	1	1	Q68FD5	0	2579.25	High	3.811e-05	7.932e-06	1.67
FALSE	High	AVNYFSK		0.0159161	0.000666468	1	1	4	Q68FD5	0	828.425	High	0.0004571	0.005285	1.71
FALSE	High	AYEFAER		0.0097345	0.000500353	1	1	7	Q68FD5	0	885.41	High	0.0003595	0.003227	1.22
FALSE	High	CNEPAVWSQLAK	1xCarbamidomethyl [C1]	4.43877e-07	5.91572e-05	1	1	5	Q68FD5	0	1402.68	High	3.811e-05	2.006e-07	3.51
FALSE	High	DAMQYASESK		0.00201067	0.000196547	1	1	1	Q68FD5	0	1129.48	High	0.0002017	0.0007216	2.56
FALSE	High	DSLYKDAMQYASESK		7.71593e-10	5.91572e-05	1	1	3	Q68FD5	1	1735.78	High	3.811e-05	3.979e-10	4.29
FALSE	High	EAIDSYIK		0.00387407	0.000311602	1	1	4	Q68FD5	0	938.483	High	0.0002466	0.001325	2.42
FALSE	High	EDKLECSEELGDLVK	1xCarbamidomethyl [C6]	2.35433e-11	5.91572e-05	1	1	3	Q68FD5	1	1763.84	High	3.811e-05	1.301e-11	4.53
FALSE	High	EGQFKDIITK		0.00059879	5.91572e-05	1	1	1	Q68FD5	1	1178.64	High	3.811e-05	0.0002304	3.36
FALSE	High	EHLELFWSR		9.20817e-05	5.91572e-05	1	1	11	Q68FD5	0	1216.61	High	3.811e-05	3.733e-05	3.1
FALSE	High	ESYVETELIFALAK		8.1169e-07	5.91572e-05	1	1	16	Q68FD5	0	1612.85	High	3.811e-05	3.63e-07	2.71
FALSE	High	EVCFACVDGK	2xCarbamidomethyl [C3; C6]	0.000320875	5.91572e-05	1	1	3	Q68FD5	0	1184.51	High	3.811e-05	0.0001266	2.37
FALSE	High	EVCFACVDGKEFR	2xCarbamidomethyl [C3; C6]	0.0026324	0.000196547	1	1	1	Q68FD5	1	1616.72	High	0.0002017	0.000925	1.21
FALSE	High	FDVNTSAVQVLIEHIGNLDR		9.28596e-13	5.91572e-05	1	1	1	Q68FD5	0	2240.17	High	3.811e-05	5.468e-13	6.69
FALSE	High	FNALFAQGNYSEAAK		3.97777e-05	5.91572e-05	1	1	1	Q68FD5	0	1630.79	High	3.811e-05	1.644e-05	2.81
FALSE	High	FQEHLQLQNLGINPANIGFSTLTMESDK		1.52286e-09	5.91572e-05	1	1	1	Q68FD5	0	3145.56	High	3.811e-05	7.744e-10	3.72
FALSE	High	FQEHLQLQNLGINPANIGFSTLTMESDKFICIR	1xCarbamidomethyl [C31]; 1xOxidation [M24]	0.0462471	0.00211037	1	1	1	Q68FD5	1	3850.93	High	0.001157	0.01663	1.79
FALSE	High	FQSVPAQPGQTSPLLQYFGILLDQGQLNK		6.73918e-05	5.91572e-05	1	1	1	Q68FD5	0	3187.68	High	3.811e-05	2.751e-05	3.15
FALSE	High	GQCDLELINVCNENSLFK	2xCarbamidomethyl [C3; C11]	4.87444e-12	5.91572e-05	1	1	3	Q68FD5	0	2153	High	3.811e-05	2.775e-12	5.75
FALSE	High	GQFSTDELVAEVEK		4.86108e-06	5.91572e-05	1	1	1	Q68FD5	0	1551.75	High	3.811e-05	2.093e-06	3.53
FALSE	High	GQFSTDELVAEVEKR		8.56215e-10	5.91572e-05	1	1	3	Q68FD5	1	1707.85	High	3.811e-05	4.392e-10	5.5
FALSE	High	HDVVFLITK		5.1385e-06	5.91572e-05	1	1	6	Q68FD5	0	1071.62	High	3.811e-05	2.213e-06	3.63
FALSE	High	HELIEFR		0.0192497	0.000841827	1	1	2	Q68FD5	0	943.5	High	0.0005358	0.006473	2.36
FALSE	High	HELIEFRR		0.000316456	5.91572e-05	1	1	1	Q68FD5	1	1099.6	High	3.811e-05	0.0001248	3.02
FALSE	High	HNIMDFAMPYFIQVMK		5.90713e-15	5.91572e-05	1	1	4	Q68FD5	0	1984.95	High	3.811e-05	3.858e-15	6.89
FALSE	High	HNIMDFAMPYFIQVMK	1xOxidation [M]	3.29386e-07	5.91572e-05	1	1	5	Q68FD5	0	2000.94	High	3.811e-05	1.497e-07	2.87
FALSE	High	HSSLAGCQIINYR	1xCarbamidomethyl [C7]	5.60387e-11	5.91572e-05	1	1	4	Q68FD5	0	1518.75	High	3.811e-05	3.049e-11	5.5
FALSE	High	KDPELWGSVLLESNPYR		1.37804e-13	5.91572e-05	1	1	7	Q68FD5	1	2003.02	High	3.811e-05	8.462e-14	5.65
FALSE	High	KFDVNTSAVQVLIEHIGNLDR		8.37358e-22	5.91572e-05	1	1	3	Q68FD5	1	2368.26	High	3.811e-05	7.489e-22	8.2
FALSE	High	KFNALFAQGNYSEAAK		5.94028e-07	5.91572e-05	1	1	4	Q68FD5	1	1758.88	High	3.811e-05	2.679e-07	4.81
FALSE	High	KGQVLSVCVEEENIIPYITNVLQNPDLALR	1xCarbamidomethyl [C8]	7.38066e-14	5.91572e-05	1	1	1	Q68FD5	1	3424.81	High	3.811e-05	4.581e-14	7.04
FALSE	High	KVGYTPDWIFLLR		3.13333e-09	5.91572e-05	1	1	4	Q68FD5	1	1607.89	High	3.811e-05	1.565e-09	3.64
FALSE	High	KVSQPIEGHAASFAQFK		1.68751e-11	5.91572e-05	1	1	3	Q68FD5	1	1844.97	High	3.811e-05	9.381e-12	4.7
FALSE	High	IAAYLFK		0.0137947	0.000666468	1	1	1	Q68FD5	0	825.487	High	0.0004571	0.004569	2.16
FALSE	High	LAELEEFINGPNNAHIQQVGDR		8.82724e-16	5.91572e-05	1	1	1	Q68FD5	0	2464.22	High	3.811e-05	5.975e-16	6.64
FALSE	High	LAQMCGLHIVVHADELEELINYYQDR	1xCarbamidomethyl [C5]	1.40604e-14	5.91572e-05	1	1	2	Q68FD5	0	3129.51	High	3.811e-05	8.989e-15	7.66
FALSE	High	LASTLVHLGEYQAAVDGAR		1.43762e-12	5.91572e-05	1	1	11	Q68FD5	0	1971.03	High	3.811e-05	8.38e-13	6.48
FALSE	High	LDASESLR		0.0441641	0.00211037	1	1	1	Q68FD5	0	890.458	High	0.001157	0.01579	2.57
FALSE	High	LDASESLRK		0.00597868	0.000311602	1	1	1	Q68FD5	1	1018.55	High	0.0002466	0.002001	1.8
FALSE	High	LECSEELGDLVK	1xCarbamidomethyl [C3]	1.77889e-05	5.91572e-05	1	1	1	Q68FD5	0	1391.67	High	3.811e-05	7.498e-06	1.61
FALSE	High	LEKHELIEFR		0.000138645	5.91572e-05	1	1	2	Q68FD5	1	1313.72	High	3.811e-05	5.588e-05	4.01
FALSE	High	LEKHELIEFRR		1.49564e-05	5.91572e-05	1	1	3	Q68FD5	2	1469.82	High	3.811e-05	6.319e-06	3.67
FALSE	High	IHEGCEEPATHNALAK	1xCarbamidomethyl [C5]	1.23412e-12	5.91572e-05	1	1	5	Q68FD5	0	1776.83	High	3.811e-05	7.249e-13	5.83
FALSE	High	LHIIEVGTPPTGNQPFPK		2.2883e-12	5.91572e-05	1	1	10	Q68FD5	0	1945.05	High	3.811e-05	1.329e-12	4.02
FALSE	High	LKLLLPWLEAR		0.000185531	5.91572e-05	1	1	3	Q68FD5	1	1351.85	High	3.811e-05	7.391e-05	3.25
FALSE	High	LLEMNLMHAPQVADAILGNQMFTHYDR		4.21065e-13	5.91572e-05	1	1	12	Q68FD5	0	3128.51	High	3.811e-05	2.531e-13	7.18
FALSE	High	LLEMNLMHAPQVADAILGNQMFTHYDR	1xOxidation [M]	1.77272e-10	5.91572e-05	1	1	10	Q68FD5	0	3144.51	High	3.811e-05	9.379e-11	7.1
FALSE	High	LLLPWLEAR		0.00308537	0.000196547	1	1	2	Q68FD5	0	1110.67	High	0.0002017	0.001076	2.24
FALSE	High	LLYNNVSNFGR		1.15704e-05	5.91572e-05	1	1	5	Q68FD5	0	1296.67	High	3.811e-05	4.921e-06	3.07
FALSE	High	LPVVIGGLLDVDCSEDVIK	1xCarbamidomethyl [C13]	1.14345e-12	5.91572e-05	1	1	6	Q68FD5	0	2041.09	High	3.811e-05	6.694e-13	4.95
FALSE	High	ISGETIFVTAPHEATAGIIGVNR		1.51966e-12	5.91572e-05	1	1	5	Q68FD5	0	2353.25	High	3.811e-05	8.872e-13	6.31
FALSE	High	ISGETIFVTAPHEATAGIIGVNRK		4.37454e-08	5.91572e-05	1	1	3	Q68FD5	1	2481.35	High	3.811e-05	2.072e-08	4.34
FALSE	High	LTDQLPLIIVCDR	1xCarbamidomethyl [C11]	4.22836e-07	5.91572e-05	1	1	2	Q68FD5	0	1555.85	High	3.811e-05	1.92e-07	3.44
FALSE	High	IVLDNSVFSEHR		6.27929e-07	5.91572e-05	1	1	8	Q68FD5	0	1415.73	High	3.811e-05	2.823e-07	2.85
FALSE	High	IVLYAK		0.127657	0.00586481	1	1	2	Q68FD5	0	706.45	High	0.003119	0.05501	2.17
FALSE	High	IYIDSNNNPER		9.86958e-05	5.91572e-05	1	1	2	Q68FD5	0	1334.63	High	3.811e-05	3.989e-05	2.63
FALSE	High	MEGNAEESTLFCFAVR	1xCarbamidomethyl [C12]	0.000447564	5.91572e-05	1	1	1	Q68FD5	0	1860.83	High	3.811e-05	0.0001742	1.5
FALSE	High	MKAHTMTDDVTFWK		9.52769e-06	5.91572e-05	1	1	1	Q68FD5	1	1710.8	High	3.811e-05	4.054e-06	3.63
FALSE	High	MREHLELFWSR		8.2876e-07	5.91572e-05	1	1	10	Q68FD5	1	1503.75	High	3.811e-05	3.705e-07	2.79
FALSE	High	MREHLELFWSR	1xOxidation [M1]	0.000145543	5.91572e-05	1	1	2	Q68FD5	1	1519.75	High	3.811e-05	5.853e-05	3.22
FALSE	High	NLILVVR		0.00247377	0.000196547	1	1	5	Q68FD5	0	826.551	High	0.0002017	0.0008751	0.98
FALSE	High	NLQNLLILTAIK		5.24656e-06	5.91572e-05	1	1	4	Q68FD5	0	1353.85	High	3.811e-05	2.265e-06	3.84
FALSE	High	NNLAGAEELFAR		2.46465e-05	5.91572e-05	1	1	3	Q68FD5	0	1304.66	High	3.811e-05	1.031e-05	2.99
FALSE	High	NNRPSEGPLQTR		6.50543e-06	5.91572e-05	1	1	3	Q68FD5	0	1368.7	High	3.811e-05	2.796e-06	3.1
FALSE	High	QKWLLLTGISAQQNR		7.84559e-06	5.91572e-05	1	1	4	Q68FD5	1	1755.99	High	3.811e-05	3.361e-06	4.46
FALSE	High	QLPLVKPYLR		8.46774e-06	5.91572e-05	1	1	15	Q68FD5	0	1226.76	High	3.811e-05	3.609e-06	3.59
FALSE	High	QNLQICVQVASK	1xCarbamidomethyl [C6]	0.00640433	0.000311602	1	1	1	Q68FD5	0	1387.74	High	0.0002466	0.002142	1.3
FALSE	High	RDPHLACVAYER	1xCarbamidomethyl [C7]	3.80513e-09	5.91572e-05	1	1	3	Q68FD5	1	1486.72	High	3.811e-05	1.897e-09	4.79
FALSE	High	RKDPELWGSVLLESNPYR		9.74805e-13	5.91572e-05	1	1	7	Q68FD5	2	2159.12	High	3.811e-05	5.724e-13	5.95
FALSE	High	RIAAYLFK		0.0620249	0.00319461	1	1	1	Q68FD5	1	981.588	High	0.001724	0.02325	2.14
FALSE	High	RPLIDQVVQTALSETQDPEEVSVTVK		8.75395e-18	5.91572e-05	1	1	10	Q68FD5	0	2881.52	High	3.811e-05	6.494e-18	7.91
FALSE	High	RPISADSAIMNPASK		9.52112e-07	5.91572e-05	1	1	7	Q68FD5	0	1557.81	High	3.811e-05	4.262e-07	3.82
FALSE	High	SVDPTLALSVYLR		3.4125e-06	5.91572e-05	1	1	8	Q68FD5	0	1433.8	High	3.811e-05	1.488e-06	3.78
FALSE	High	SVNESLNNLFITEEDYQALR		1.25224e-11	5.91572e-05	1	1	11	Q68FD5	0	2355.15	High	3.811e-05	7.007e-12	5.61
FALSE	High	TLQIFNIEMK		7.02559e-05	5.91572e-05	1	1	4	Q68FD5	0	1236.67	High	3.811e-05	2.873e-05	2.45
FALSE	High	TLQIFNIEMK	1xOxidation [M9]	0.00119689	0.000131958	1	1	1	Q68FD5	0	1252.66	High	0.0001108	0.0004472	2.72
FALSE	High	TSIDAYDNFDNISLAQR		2.35433e-11	5.91572e-05	1	1	2	Q68FD5	0	1942.91	High	3.811e-05	1.298e-11	5.01
FALSE	High	TSIDAYDNFDNISLAQRLEK		2.20115e-08	5.91572e-05	1	1	1	Q68FD5	1	2313.14	High	3.811e-05	1.057e-08	2.91
FALSE	High	TWKEVCFACVDGK	2xCarbamidomethyl [C6; C9]	8.58605e-06	5.91572e-05	1	1	1	Q68FD5	1	1599.73	High	3.811e-05	3.672e-06	2.93
FALSE	High	VANVELYYK		0.000566497	5.91572e-05	1	1	5	Q68FD5	0	1098.58	High	3.811e-05	0.0002188	2.81
FALSE	High	VDKLDASESLR		0.00755262	0.000311602	1	1	4	Q68FD5	1	1232.65	High	0.0002751	0.002518	2.95
FALSE	High	VDKLDASESLRK		1.13243e-06	5.91572e-05	1	1	4	Q68FD5	2	1360.74	High	3.811e-05	5.045e-07	4.33
FALSE	High	VGYTPDWIFLLR		3.20594e-06	5.91572e-05	1	1	2	Q68FD5	0	1479.8	High	3.811e-05	1.394e-06	3.52
FALSE	High	VKQLPLVKPYLR		0.000147576	5.91572e-05	1	1	3	Q68FD5	1	1453.93	High	3.811e-05	5.936e-05	2.52
FALSE	High	VIQCFAETGQVQK	1xCarbamidomethyl [C4]	1.46383e-06	5.91572e-05	1	1	4	Q68FD5	0	1507.76	High	3.811e-05	6.472e-07	3.36
FALSE	High	VMEYINR		0.0600497	0.00319461	1	1	4	Q68FD5	0	924.461	High	0.001724	0.0223	1.62
FALSE	High	VNPSRLPVVIGGLLDVDCSEDVIK	1xCarbamidomethyl [C18]	1.26096e-11	5.91572e-05	1	1	5	Q68FD5	1	2594.39	High	3.811e-05	7.059e-12	5.64
FALSE	High	VSQPIEGHAASFAQFK		4.20477e-05	5.91572e-05	1	1	3	Q68FD5	0	1716.87	High	3.811e-05	1.732e-05	2.06
FALSE	High	VVGAMQLYSVDR		2.41226e-06	5.91572e-05	1	1	11	Q68FD5	0	1337.69	High	3.811e-05	1.058e-06	2.93
FALSE	High	VVGAMQLYSVDR	1xOxidation [M5]	0.000450677	5.91572e-05	1	1	3	Q68FD5	0	1353.68	High	3.811e-05	0.0001753	2.93
FALSE	High	VVGAMQLYSVDRK		1.5356e-07	5.91572e-05	1	1	2	Q68FD5	1	1465.78	High	3.811e-05	7.108e-08	4.54
FALSE	High	WKQSVELCK	1xCarbamidomethyl [C8]	0.0021397	0.000196547	1	1	1	Q68FD5	1	1177.6	High	0.0002017	0.0007649	2.87
FALSE	High	WLKEDKLECSEELGDLVK	1xCarbamidomethyl [C9]	2.27725e-09	5.91572e-05	1	1	5	Q68FD5	2	2191.1	High	3.811e-05	1.147e-09	4.37
FALSE	High	WLLLTGISAQQNR		3.60474e-07	5.91572e-05	1	1	5	Q68FD5	0	1499.83	High	3.811e-05	1.635e-07	3.81
FALSE	High	WISLNTVALVTDNAVYHWSMEGESQPVK		3.07722e-15	5.91572e-05	1	1	1	Q68FD5	0	3174.56	High	3.811e-05	2.031e-15	8.39
FALSE	High	YESLELCRPVLQQGR	1xCarbamidomethyl [C7]	0.000113383	5.91572e-05	1	1	5	Q68FD5	0	1847.94	High	3.811e-05	4.596e-05	2.85
FALSE	High	YGYIHLYDLETGTCIYMNR	1xCarbamidomethyl [C14]	1.37043e-11	5.91572e-05	1	1	1	Q68FD5	0	2382.09	High	3.811e-05	7.634e-12	4.63
FALSE	High	YHEQLSTQSLIELFESFK		1.28306e-06	5.91572e-05	1	1	3	Q68FD5	0	2199.1	High	3.811e-05	5.675e-07	4.58
FALSE	High	YIEIYVQK		0.00144276	0.000131958	1	1	9	Q68FD5	0	1055.58	High	0.0001432	0.0005315	1.95
Checked	Confidence	Sequence	Modifications	Qvality PEP	Qvality q-value	# Protein Groups	# Proteins	# PSMs	Master Protein Accessions	# Missed Cleavages	Theo. MH+ [Da]	Confidence (by Search Engine): Sequest HT	Percolator q-Value (by Search Engine): Sequest HT	Percolator PEP (by Search Engine): Sequest HT	XCorr (by Search Engine): Sequest HT
FALSE	High	AAVEEGVVAGGGVALIR		2.16627e-11	5.91572e-05	1	1	177	#CONTAM#000155	0	1567.88	High	3.811e-05	1.196e-11	4.11
FALSE	High	AAVEEGVVAGGGVALIRVASKLADLR		0.00403767	0.000311602	1	1	1	#CONTAM#000155	2	2521.45	High	0.0002466	0.001384	3.7
FALSE	High	AGKPLLIIAEDVEGEALATLVVNTMR		1.47704e-13	5.91572e-05	1	1	7	#CONTAM#000155	0	2723.5	High	3.811e-05	9.031e-14	7.41
FALSE	High	AGKPLLIIAEDVEGEALATLVVNTMR	1xOxidation [M25]	3.00138e-11	5.91572e-05	1	1	5	#CONTAM#000155	0	2739.5	High	3.811e-05	1.646e-11	5.21
FALSE	High	AIAQVGTISANSDETVGK		6.85274e-11	5.91572e-05	1	1	34	#CONTAM#000155	0	1760.9	High	3.811e-05	3.696e-11	5.01
FALSE	High	ALSVPCSDSK	1xCarbamidomethyl [C6]	0.00618787	0.000311602	1	1	1	#CONTAM#000155	0	1063.51	High	0.0002466	0.002074	2.2
FALSE	High	AMEAPLR		0.0742511	0.00382034	1	1	4	#CONTAM#000155	0	787.413	High	0.002061	0.02861	2.31
FALSE	High	AMLQDIATLTGGTVISEEIGMELEK		1.90795e-14	5.91572e-05	1	1	10	#CONTAM#000155	0	2649.34	High	3.811e-05	1.22e-14	6.7
FALSE	High	AMLQDIATLTGGTVISEEIGMELEK	1xOxidation [M2]	8.94482e-07	5.91572e-05	1	1	2	#CONTAM#000155	0	2665.33	High	3.811e-05	3.998e-07	4.63
FALSE	High	AMLQDIATLTGGTVISEEIGMELEK	2xOxidation [M2; M21]	0.00142293	0.000131958	1	1	1	#CONTAM#000155	0	2681.33	High	0.0001432	0.0005228	2.13
FALSE	High	ANDAAGDGTTTATVLAQAIITEGLK		6.49601e-18	5.91572e-05	1	1	38	#CONTAM#000155	0	2402.24	High	3.811e-05	4.873e-18	6.39
FALSE	High	ANDAAGDGTTTATVLAQAIITEGLKAVAAGMNPMDLKR		0.175607	0.00808616	1	1	1	#CONTAM#000155	2	3756.93	High	0.004356	0.08278	2
FALSE	High	APGFGDR		0.146516	0.00682734	1	1	1	#CONTAM#000155	0	719.347	High	0.003626	0.06546	1.62
FALSE	High	APGFGDRR		0.0786323	0.00382034	1	1	1	#CONTAM#000155	1	875.448	High	0.002105	0.03039	2.07
FALSE	High	ARVEDALHATR		0.000190749	5.91572e-05	1	1	1	#CONTAM#000155	1	1238.66	High	3.811e-05	7.609e-05	3.27
FALSE	High	ATLEDLGQAK		5.54947e-05	5.91572e-05	1	1	7	#CONTAM#000155	0	1045.55	High	3.811e-05	2.272e-05	3.21
FALSE	High	ATLEDLGQAKR		1.32006e-05	5.91572e-05	1	1	4	#CONTAM#000155	1	1201.65	High	3.811e-05	5.599e-06	3.31
FALSE	High	AVAAGMNPMDLK		0.000353582	5.91572e-05	1	1	3	#CONTAM#000155	0	1217.6	High	3.811e-05	0.0001387	2.34
FALSE	High	AVAAGMNPMDLK	1xOxidation [M9]	0.00878345	0.000438796	1	1	1	#CONTAM#000155	0	1233.6	High	0.0003323	0.002902	0.53
FALSE	High	AVAAGMNPMDLKR		4.63065e-06	5.91572e-05	1	1	2	#CONTAM#000155	1	1373.7	High	3.811e-05	2.002e-06	4.1
FALSE	High	AVAAGMNPMDLKR	1xOxidation [M]	8.46774e-06	5.91572e-05	1	1	5	#CONTAM#000155	1	1389.7	High	3.811e-05	3.616e-06	4.26
FALSE	High	AVAAGMNPMDLKR	2xOxidation [M6; M9]	0.00420815	0.000311602	1	1	1	#CONTAM#000155	1	1405.69	High	0.0002466	0.001439	2.26
FALSE	High	AVTAAVEELK		0.000205871	5.91572e-05	1	1	13	#CONTAM#000155	0	1030.58	High	3.811e-05	8.217e-05	3.09
FALSE	High	DTTTIIDGVGEEAAIQGR		2.35598e-10	5.91572e-05	1	1	26	#CONTAM#000155	0	1845.92	High	3.811e-05	1.243e-10	4.7
FALSE	High	EGVITVEDGTGLQDELDVVEGMQFDR		4.7311e-15	5.91572e-05	1	1	36	#CONTAM#000155	0	2851.33	High	3.811e-05	3.096e-15	6.07
FALSE	High	EGVITVEDGTGLQDELDVVEGMQFDR	1xOxidation [M22]	6.82915e-06	5.91572e-05	1	1	3	#CONTAM#000155	0	2867.33	High	3.811e-05	2.923e-06	3.83
FALSE	High	EIELEDKFENMGAQMVK		1.64477e-08	5.91572e-05	1	1	16	#CONTAM#000155	1	2010.95	High	3.811e-05	7.976e-09	4.62
FALSE	High	EIELEDKFENMGAQMVK	1xOxidation [M]	1.08323e-10	5.91572e-05	1	1	9	#CONTAM#000155	1	2026.95	High	3.811e-05	5.794e-11	4.77
FALSE	High	EMLPVLEAVAK		2.91114e-05	5.91572e-05	1	1	15	#CONTAM#000155	0	1199.67	High	3.811e-05	1.208e-05	2.16
FALSE	High	EMLPVLEAVAK	1xOxidation [M2]	0.000253482	5.91572e-05	1	1	19	#CONTAM#000155	0	1215.67	High	3.811e-05	0.0001003	2.13
FALSE	High	GGDGNYGYNAATEEYGNMIDMGILDPTK		2.14678e-14	5.91572e-05	1	1	11	#CONTAM#000155	0	2966.28	High	3.811e-05	1.369e-14	5.73
FALSE	High	GGDGNYGYNAATEEYGNMIDMGILDPTK	1xOxidation [M18]	4.68225e-10	5.91572e-05	1	1	2	#CONTAM#000155	0	2982.28	High	3.811e-05	2.44e-10	4.25
FALSE	High	GGDGNYGYNAATEEYGNMIDMGILDPTKVTR		6.53704e-09	5.91572e-05	1	1	1	#CONTAM#000155	1	3322.5	High	3.811e-05	3.221e-09	3.95
FALSE	High	GIDKAVTAAVEELK		1.21039e-10	5.91572e-05	1	1	9	#CONTAM#000155	1	1443.81	High	3.811e-05	6.466e-11	4.07
FALSE	High	GQNEDQNVGIK		0.000293217	5.91572e-05	1	1	2	#CONTAM#000155	0	1201.58	High	3.811e-05	0.0001158	1.9
FALSE	High	GVNVLADAVK		0.00114821	0.000131958	1	1	18	#CONTAM#000155	0	985.568	High	7.53e-05	0.0004276	3.08
FALSE	High	GYLSPYFINKPETGAVELESPFILLADK		2.20115e-08	5.91572e-05	1	1	2	#CONTAM#000155	0	3111.63	High	3.811e-05	1.061e-08	5.09
FALSE	High	GYLSPYFINKPETGAVELESPFILLADKK		6.36702e-07	5.91572e-05	1	1	2	#CONTAM#000155	1	3239.72	High	3.811e-05	2.865e-07	6.74
FALSE	High	KAMLQDIATLTGGTVISEEIGMELEK		2.46631e-14	5.91572e-05	1	1	14	#CONTAM#000155	1	2777.43	High	3.811e-05	1.562e-14	7.78
FALSE	High	KAMLQDIATLTGGTVISEEIGMELEK	1xOxidation [M]	1.00223e-12	5.91572e-05	1	1	3	#CONTAM#000155	1	2793.43	High	3.811e-05	5.904e-13	5.91
FALSE	High	LADLRGQNEDQNVGIK		7.94415e-08	5.91572e-05	1	1	2	#CONTAM#000155	1	1769.91	High	3.811e-05	3.728e-08	3.9
FALSE	High	LAGGVAVIK		0.000420495	5.91572e-05	1	1	5	#CONTAM#000155	0	827.535	High	3.811e-05	0.0001643	2.03
FALSE	High	LAGGVAVIKVGAATEVEMKEKK		4.8577e-07	5.91572e-05	1	1	1	#CONTAM#000155	3	2228.27	High	3.811e-05	2.196e-07	4.09
FALSE	High	LIAEAMDK		0.00709986	0.000311602	1	1	3	#CONTAM#000155	0	890.465	High	0.0002466	0.002355	1.61
FALSE	High	LIAEAMDK	1xOxidation [M6]	0.0204599	0.000896834	1	1	1	#CONTAM#000155	0	906.46	High	0.0005875	0.006894	1.85
FALSE	High	LIAEAMDKVGK		4.29042e-06	5.91572e-05	1	1	2	#CONTAM#000155	1	1174.65	High	3.811e-05	1.856e-06	3.4
FALSE	High	LIAEAMDKVGK	1xOxidation [M6]	4.79716e-05	5.91572e-05	1	1	1	#CONTAM#000155	1	1190.64	High	3.811e-05	1.98e-05	2.95
FALSE	High	NDAADLGAAGGMGGMGGMGGMM		6.61448e-12	5.91572e-05	1	1	4	#CONTAM#000155	0	1928.74	High	3.811e-05	3.736e-12	4.37
FALSE	High	NDAADLGAAGGMGGMGGMGGMM	1xOxidation [M]	1.92797e-09	5.91572e-05	1	1	5	#CONTAM#000155	0	1944.74	High	3.811e-05	9.772e-10	4.96
FALSE	High	NVVLDKSFGAPTITK		5.9033e-06	5.91572e-05	1	1	2	#CONTAM#000155	1	1589.89	High	3.811e-05	2.547e-06	3.34
FALSE	High	QIVLNCGEEPSVVANTVK	1xCarbamidomethyl [C6]	2.32352e-10	5.91572e-05	1	1	6	#CONTAM#000155	0	1957.01	High	3.811e-05	1.229e-10	4.14
FALSE	High	QQIEEATSDYDR		3.1182e-06	5.91572e-05	1	1	1	#CONTAM#000155	0	1454.64	High	3.811e-05	1.359e-06	3.61
FALSE	High	QQIEEATSDYDREK		2.03657e-10	5.91572e-05	1	1	2	#CONTAM#000155	1	1711.78	High	3.811e-05	1.074e-10	4.57
FALSE	High	RVVINKDTTTIIDGVGEEAAIQGR		5.70574e-15	5.91572e-05	1	1	3	#CONTAM#000155	2	2555.38	High	3.811e-05	3.735e-15	7.49
FALSE	High	SALQYAASVAGLMITTECMVTDLPK	1xCarbamidomethyl [C18]	4.45406e-12	5.91572e-05	1	1	7	#CONTAM#000155	0	2670.32	High	3.811e-05	2.552e-12	5.37
FALSE	High	SALQYAASVAGLMITTECMVTDLPK	1xCarbamidomethyl [C18]; 1xOxidation [M]	4.74435e-11	5.91572e-05	1	1	7	#CONTAM#000155	0	2686.31	High	3.811e-05	2.589e-11	6.73
FALSE	High	SFGAPTITK		0.0015785	0.000131958	1	1	1	#CONTAM#000155	0	921.504	High	0.0001432	0.0005772	2.28
FALSE	High	SFGAPTITKDGVSVAR		6.92457e-06	5.91572e-05	1	1	5	#CONTAM#000155	1	1605.86	High	3.811e-05	2.962e-06	4.35
FALSE	High	VEDALHATR		0.000267941	5.91572e-05	1	1	3	#CONTAM#000155	0	1011.52	High	3.811e-05	0.0001062	2.1
FALSE	High	VGAATEVEMK		5.00105e-05	5.91572e-05	1	1	33	#CONTAM#000155	0	1034.52	High	3.811e-05	2.053e-05	2.74
FALSE	High	VGAATEVEMK	1xOxidation [M9]	0.000271683	5.91572e-05	1	1	1	#CONTAM#000155	0	1050.51	High	3.811e-05	0.0001074	3.37
FALSE	High	VGAATEVEMKEK		2.46299e-06	5.91572e-05	1	1	6	#CONTAM#000155	1	1291.66	High	3.811e-05	1.079e-06	3.84
FALSE	High	VGAATEVEMKEK	1xOxidation [M9]	2.88909e-06	5.91572e-05	1	1	1	#CONTAM#000155	1	1307.65	High	3.811e-05	1.257e-06	4.35
FALSE	High	VGAATEVEMKEKK		0.013062	0.000666468	1	1	1	#CONTAM#000155	2	1419.75	High	0.0004571	0.004327	2.6
FALSE	High	VVINKDTTTIIDGVGEEAAIQGR		2.09534e-09	5.91572e-05	1	1	4	#CONTAM#000155	1	2399.28	High	3.811e-05	1.061e-09	5.82
High	Master Protein	P58252	Elongation factor 2 OS=Mus musculus OX=10090 GN=Eef2 PE=1 SV=2	0	579.368	71	66	377	65	858	95.3	6.83	1226.73	66	1
Checked	Confidence	Sequence	Modifications	Qvality PEP	Qvality q-value	# Protein Groups	# Proteins	# PSMs	Master Protein Accessions	# Missed Cleavages	Theo. MH+ [Da]	Confidence (by Search Engine): Sequest HT	Percolator q-Value (by Search Engine): Sequest HT	Percolator PEP (by Search Engine): Sequest HT	XCorr (by Search Engine): Sequest HT
FALSE	High	AGIIASAR		0.138042	0.00636946	1	1	1	P58252	0	758.452	High	0.003395	0.06081	2.72
FALSE	High	AKKVEDMMK		0.0182331	0.000781131	1	1	1	P58252	2	1079.56	High	0.0005081	0.006101	2.14
FALSE	High	ALLELQLEPEELYQTFQR		1.18546e-10	5.91572e-05	1	1	4	P58252	0	2220.15	High	3.811e-05	6.356e-11	5.83
FALSE	High	AIMDKK		0.109585	0.00477598	1	1	3	P58252	1	705.396	High	0.002627	0.04553	1.28
FALSE	High	ARPFPDGLAEDIDK		1.44366e-06	5.91572e-05	1	1	2	P58252	0	1543.78	High	3.811e-05	6.372e-07	2.97
FALSE	High	ARPFPDGLAEDIDKGEVSAR		9.12603e-18	5.91572e-05	1	1	66	P58252	1	2143.08	High	3.811e-05	6.766e-18	6.8
FALSE	High	AYLPVNESFGFTADLR		2.86511e-08	5.91572e-05	1	1	25	P58252	0	1799.9	High	3.811e-05	1.369e-08	3.28
FALSE	High	CELLYEGPPDDEAAMGIK	1xCarbamidomethyl [C1]	1.17892e-08	5.91572e-05	1	1	6	P58252	0	2007.9	High	3.811e-05	5.751e-09	4.43
FALSE	High	CLYASVLTAQPR	1xCarbamidomethyl [C1]	7.89475e-07	5.91572e-05	1	1	7	P58252	0	1378.71	High	3.811e-05	3.547e-07	3.53
FALSE	High	DLEEDHACIPIK	1xCarbamidomethyl [C8]	2.15732e-07	5.91572e-05	1	1	3	P58252	0	1439.68	High	3.811e-05	9.902e-08	3.67
FALSE	High	DLEEDHACIPIKK	1xCarbamidomethyl [C8]	5.9033e-06	5.91572e-05	1	1	2	P58252	1	1567.78	High	3.811e-05	2.544e-06	3.82
FALSE	High	DSVVAGFQWATK		1.43466e-05	5.91572e-05	1	1	4	P58252	0	1308.66	High	3.811e-05	6.051e-06	2.16
FALSE	High	EDLYLKPIQR		0.000109518	5.91572e-05	1	1	1	P58252	0	1274.71	High	3.811e-05	4.44e-05	2.76
FALSE	High	EGALCEENMR	1xCarbamidomethyl [C5]	5.58811e-05	5.91572e-05	1	1	3	P58252	0	1208.5	High	3.811e-05	2.294e-05	2.98
FALSE	High	EGKPLLK		0.127657	0.00586481	1	1	1	P58252	0	784.493	High	0.003095	0.05475	1.75
FALSE	High	EGIPALDNFLDKL		2.41226e-06	5.91572e-05	1	1	6	P58252	1	1444.77	High	3.811e-05	1.054e-06	3.3
FALSE	High	ETVSEESNVLCLSK	1xCarbamidomethyl [C11]	2.63625e-08	5.91572e-05	1	1	8	P58252	0	1594.76	High	3.811e-05	1.266e-08	3.59
FALSE	High	FSVSPVVR		0.0273439	0.00111837	1	1	2	P58252	0	890.509	High	0.0007128	0.009402	2.51
FALSE	High	FTDTRKDEQER		0.138042	0.00636946	1	1	1	P58252	2	1424.68	High	0.003395	0.0606	1.93
FALSE	High	FYAFGR		0.043299	0.00211037	1	1	3	P58252	0	760.378	High	0.001157	0.0155	1.68
FALSE	High	GGGQIIPTAR		0.000500057	5.91572e-05	2	2	3	P58252; O08810	0	969.548	High	3.811e-05	0.0001939	2.65
FALSE	High	GHVFEESQVAGTPMFVVK		9.40254e-15	5.91572e-05	1	1	6	P58252	0	1961.98	High	3.811e-05	6.095e-15	5.35
FALSE	High	GHVFEESQVAGTPMFVVK	1xOxidation [M14]	5.50382e-07	5.91572e-05	1	1	1	P58252	0	1977.97	High	3.811e-05	2.487e-07	4.36
FALSE	High	GLKEGIPALDNFLDKL		7.14901e-10	5.91572e-05	1	1	4	P58252	2	1742.97	High	3.811e-05	3.697e-10	3.48
FALSE	High	GPLMMYISK		7.53024e-05	5.91572e-05	1	1	7	P58252	0	1039.53	High	3.811e-05	3.064e-05	2.85
FALSE	High	GPLMMYISK	1xOxidation [M]	0.000220655	5.91572e-05	1	1	10	P58252	0	1055.53	High	3.811e-05	8.796e-05	1.26
FALSE	High	GVQYLNEIK		0.00644852	0.000311602	1	1	4	P58252	0	1063.58	High	0.0002466	0.002152	1.78
FALSE	High	GVQYLNEIKDSVVAGFQWATK		1.53874e-14	5.91572e-05	1	1	13	P58252	1	2353.22	High	3.811e-05	9.864e-15	6.42
FALSE	High	KEDLYLKPIQR		6.14565e-08	5.91572e-05	1	1	2	P58252	1	1402.81	High	3.811e-05	2.895e-08	3.11
FALSE	High	KIWCFGPDGTGPNILTDITK	1xCarbamidomethyl [C4]	1.18298e-13	5.91572e-05	1	1	5	P58252	1	2233.13	High	3.811e-05	7.29e-14	5.07
FALSE	High	KLWGDRYFDPANGK		0.00326049	0.000263658	1	1	3	P58252	2	1666.83	High	0.0002309	0.001132	2.85
FALSE	High	KRGHVFEESQVAGTPMFVVK		7.21889e-06	5.91572e-05	1	1	2	P58252	2	2246.18	High	3.811e-05	3.093e-06	4.6
FALSE	High	KSDPVVSYR		0.00232466	0.000196547	1	1	1	P58252	1	1050.56	High	0.0002017	0.0008285	2.9
FALSE	High	KVEDMMK		0.0352568	0.00174251	1	1	2	P58252	1	880.427	High	0.0009933	0.01238	2.73
FALSE	High	LDIKLDSEDKDK		0.000107263	5.91572e-05	1	1	3	P58252	2	1418.74	High	3.811e-05	4.352e-05	2.45
FALSE	High	LDIKLDSEDKDKEGKPLLK		1.19372e-10	5.91572e-05	1	1	2	P58252	3	2184.21	High	3.811e-05	6.374e-11	5.61
FALSE	High	IKPVLMMNK		0.00285979	0.000196547	1	1	4	P58252	0	1073.62	High	0.0002017	0.0009984	1.81
FALSE	High	IKPVLMMNK	1xOxidation [M6]	0.00170327	0.000131958	1	1	1	P58252	0	1089.62	High	0.0001432	0.0006209	2.3
FALSE	High	LIEKLDIK		0.00831445	0.000375055	1	1	2	P58252	1	971.614	High	0.0003035	0.00276	3.07
FALSE	High	LMEPIYLVEIQCPEQVVGGIYGVLNR	1xCarbamidomethyl [C12]	5.53052e-10	5.91572e-05	1	1	1	P58252	0	2989.55	High	3.811e-05	2.866e-10	7.03
FALSE	High	LMEPIYLVEIQCPEQVVGGIYGVLNRK	1xCarbamidomethyl [C12]	1.61314e-06	5.91572e-05	1	1	1	P58252	1	3117.65	High	3.811e-05	7.119e-07	4.07
FALSE	High	IMGPNYTPGK		0.000346304	5.91572e-05	1	1	5	P58252	0	1077.54	High	3.811e-05	0.0001359	2.04
FALSE	High	IMGPNYTPGKK		0.00284012	0.000196547	1	1	1	P58252	1	1205.63	High	0.0002017	0.0009952	1.84
FALSE	High	IMGPNYTPGKKEDLYLKPIQR		5.27573e-08	5.91572e-05	1	1	7	P58252	2	2461.33	High	3.811e-05	2.502e-08	4.36
FALSE	High	IWCFGPDGTGPNILTDITK	1xCarbamidomethyl [C3]	2.07795e-11	5.91572e-05	1	1	3	P58252	0	2105.04	High	3.811e-05	1.152e-11	4.73
FALSE	High	LWGDRYFDPANGK		1.01415e-05	5.91572e-05	1	1	6	P58252	1	1538.74	High	3.811e-05	4.317e-06	3.39
FALSE	High	MVPTSDKGR		0.0162442	0.000666468	1	1	1	P58252	1	990.504	High	0.0004571	0.005394	1.87
FALSE	High	NMSVIAHVDHGK		1.23758e-08	5.91572e-05	1	1	3	P58252	0	1307.65	High	3.811e-05	6.031e-09	3.44
FALSE	High	NMSVIAHVDHGK	1xOxidation [M2]	5.03586e-05	5.91572e-05	1	1	1	P58252	0	1323.65	High	3.811e-05	2.068e-05	4.16
FALSE	High	NPADLPK		0.0386938	0.00190634	1	1	2	P58252	0	754.409	High	0.001066	0.0137	2.04
FALSE	High	QFAEMYVAK		0.000151728	5.91572e-05	1	1	13	P58252	0	1086.53	High	3.811e-05	6.099e-05	2.94
FALSE	High	QFAEMYVAK	1xOxidation [M5]	0.0114721	0.000666468	1	1	1	P58252	0	1102.52	High	0.0004398	0.003797	1.26
FALSE	High	RCLYASVLTAQPR	1xCarbamidomethyl [C2]	3.52555e-09	5.91572e-05	1	1	9	P58252	1	1534.82	High	3.811e-05	1.76e-09	2.7
FALSE	High	RGHVFEESQVAGTPMFVVK		2.7597e-12	5.91572e-05	1	1	6	P58252	1	2118.08	High	3.811e-05	1.59e-12	6.28
FALSE	High	RWLPAGDALLQMITIHLPSPVTAQK		1.26878e-22	5.91572e-05	1	1	5	P58252	1	2756.53	High	3.811e-05	1.179e-22	6.33
FALSE	High	SDPVVSYR		0.00986877	0.0005634	1	1	2	P58252	0	922.463	High	0.0003883	0.003257	2
FALSE	High	SNTGGQAFPQCVFDHWQILPGDPFDNSSRPSQVVAETR	1xCarbamidomethyl [C11]	1.96851e-09	5.91572e-05	1	1	9	P58252	0	4244.98	High	3.811e-05	9.971e-10	6.42
FALSE	High	STAISLFYELSENDLNFIK		1.78631e-09	5.91572e-05	1	1	2	P58252	0	2204.11	High	3.811e-05	9.039e-10	5.08
FALSE	High	STLTDSLVCK	1xCarbamidomethyl [C9]	4.69836e-05	5.91572e-05	1	1	5	P58252	0	1123.57	High	3.811e-05	1.942e-05	2.64
FALSE	High	TFCQLILDPIFK	1xCarbamidomethyl [C3]	1.15544e-07	5.91572e-05	1	1	5	P58252	0	1494.8	High	3.811e-05	5.393e-08	3.71
FALSE	High	TGTITTFEHAHNMR		4.92213e-08	5.91572e-05	1	1	4	P58252	0	1615.76	High	3.811e-05	2.336e-08	5.25
FALSE	High	TGTITTFEHAHNMR	1xOxidation [M13]	1.05506e-08	5.91572e-05	1	1	1	P58252	0	1631.76	High	3.811e-05	5.166e-09	3.51
FALSE	High	TILMMGR		0.0306454	0.00146361	1	1	4	P58252	0	821.437	High	0.0008685	0.0106	1.94
FALSE	High	TILMMGR	1xOxidation [M4]	0.0213076	0.000956981	1	1	1	P58252	0	837.432	High	0.0005875	0.007172	1.53
FALSE	High	VFSGVVSTGLK		0.000637322	5.91572e-05	1	1	1	P58252	0	1093.63	High	3.811e-05	0.0002455	2.86
FALSE	High	VTDGALVVVDCVSGVCVQTETVLR	2xCarbamidomethyl [C11; C16]	0.0430142	0.00211037	1	1	1	P58252	0	2576.31	High	0.001157	0.01538	1.31
FALSE	High	WLPAGDALLQMITIHLPSPVTAQK		2.46803e-13	5.91572e-05	1	1	1	P58252	0	2600.43	High	3.811e-05	1.495e-13	6.34
FALSE	High	WLPAGDALLQMITIHLPSPVTAQK	1xOxidation [M11]	3.8906e-07	5.91572e-05	1	1	2	P58252	0	2616.42	High	3.811e-05	1.768e-07	2.33
FALSE	High	YEWDVAEAR		0.00102073	0.000131958	1	1	4	P58252	0	1138.52	High	7.53e-05	0.0003843	2.25
FALSE	High	YFDPANGK		0.0179872	0.000781131	1	1	1	P58252	0	911.426	High	0.0005081	0.006033	2.14
FALSE	High	YLAEKYEWDVAEAR		1.24532e-09	5.91572e-05	1	1	27	P58252	1	1742.84	High	3.811e-05	6.355e-10	3.06
FALSE	High	YLAEKYEWDVAEARK		1.19455e-09	5.91572e-05	1	1	2	P58252	2	1870.93	High	3.811e-05	6.112e-10	4.02
FALSE	High	YRCELLYEGPPDDEAAMGIK	1xCarbamidomethyl [C3]	1.3819e-09	5.91572e-05	1	1	10	P58252	1	2327.07	High	3.811e-05	7.028e-10	5.86
FALSE	High	YVEPIEDVPCGNIVGLVGVDQFLVK	1xCarbamidomethyl [C10]	4.09254e-14	5.91572e-05	1	1	6	P58252	0	2759.43	High	3.811e-05	2.573e-14	6.05
High	Master Protein	P11499	Heat shock protein HSP 90-beta OS=Mus musculus OX=10090 GN=Hsp90ab1 PE=1 SV=3	0	572.601	64	61	567	40	724	83.2	5.03	1594.09	61	1
Checked	Confidence	Sequence	Modifications	Qvality PEP	Qvality q-value	# Protein Groups	# Proteins	# PSMs	Master Protein Accessions	# Missed Cleavages	Theo. MH+ [Da]	Confidence (by Search Engine): Sequest HT	Percolator q-Value (by Search Engine): Sequest HT	Percolator PEP (by Search Engine): Sequest HT	XCorr (by Search Engine): Sequest HT
FALSE	High	ADHGEPIGR		4.63362e-05	5.91572e-05	1	1	2	P11499	0	951.464	High	3.811e-05	1.915e-05	2.27
FALSE	High	ADLINNLGTIAK		9.79578e-06	5.91572e-05	2	2	6	P07901; P11499	0	1242.71	High	3.811e-05	4.16e-06	3.71
FALSE	High	AKFENLCK	1xCarbamidomethyl [C7]	0.0129731	0.000666468	1	1	1	P11499	1	1009.51	High	0.0004571	0.004288	2.29
FALSE	High	ALLFIPR		0.050696	0.00244114	1	1	5	P11499	0	829.529	High	0.001332	0.01847	1.4
FALSE	High	APFDLFENK		0.000334505	5.91572e-05	1	1	2	P11499	0	1080.54	High	3.811e-05	0.0001316	2.02
FALSE	High	APFDLFENKK		1.38575e-05	5.91572e-05	1	1	8	P11499	1	1208.63	High	3.811e-05	5.863e-06	3.08
FALSE	High	CLELFSELAEDKENYK	1xCarbamidomethyl [C1]	1.59092e-06	5.91572e-05	1	1	1	P11499	1	1987.93	High	3.811e-05	7.03e-07	3.79
FALSE	High	CLELFSELAEDKENYKK	1xCarbamidomethyl [C1]	1.7242e-10	5.91572e-05	1	1	6	P11499	2	2116.03	High	3.811e-05	9.155e-11	4.65
FALSE	High	DNSTMGYMMAK		0.000336832	5.91572e-05	1	1	4	P11499	0	1248.51	High	3.811e-05	0.0001325	3.58
FALSE	High	EDQTEYLEER		0.00070224	5.91572e-05	2	2	1	P07901; P11499	0	1311.57	High	3.811e-05	0.0002688	3.02
FALSE	High	EDQTEYLEERR		5.94811e-05	5.91572e-05	2	2	2	P07901; P11499	1	1467.67	High	3.811e-05	2.445e-05	1.87
FALSE	High	EGLELPEDEEEK		1.97264e-06	5.91572e-05	2	2	7	P07901; P11499	0	1416.64	High	3.811e-05	8.689e-07	2.48
FALSE	High	EGLELPEDEEEKK		6.02745e-06	5.91572e-05	2	2	2	P07901; P11499	1	1544.73	High	3.811e-05	2.585e-06	3.24
FALSE	High	EGLELPEDEEEKKK		7.47819e-05	5.91572e-05	2	2	4	P07901; P11499	2	1672.83	High	3.811e-05	3.053e-05	3.32
FALSE	High	EGLELPEDEEEKKKMEESK		1.62097e-09	5.91572e-05	1	1	3	P11499	3	2277.08	High	3.811e-05	8.229e-10	3.39
FALSE	High	EGLELPEDEEEKKKMEESK	1xOxidation [M15]	0.0705473	0.00378137	1	1	1	P11499	3	2293.08	High	0.002039	0.0268	1.71
FALSE	High	EKYIDQEELNK		1.04995e-05	5.91572e-05	2	2	2	P07901; P11499	1	1408.7	High	3.811e-05	4.461e-06	3.47
FALSE	High	ELKIDIIPNPQER		7.31468e-07	5.91572e-05	1	1	15	P11499	1	1564.87	High	3.811e-05	3.27e-07	3.53
FALSE	High	ELISNASDALDK		3.20806e-05	5.91572e-05	2	2	6	P11499; P08113	0	1275.64	High	3.811e-05	1.328e-05	2.97
FALSE	High	ELISNASDALDKIR		3.48184e-07	5.91572e-05	2	2	8	P11499; P08113	1	1544.83	High	3.811e-05	1.583e-07	5.13
FALSE	High	ELISNASDALDKIRYESLTDPSK		0.000158175	5.91572e-05	1	1	2	P11499	2	2565.3	High	3.811e-05	6.347e-05	3.67
FALSE	High	ELISNASDALDKIRYESLTDPSKLDSGK		3.24166e-10	5.91572e-05	1	1	5	P11499	3	3065.56	High	3.811e-05	1.693e-10	6.57
FALSE	High	EMLQQSK		0.158185	0.00738172	2	2	1	P07901; P11499	0	863.429	High	0.003994	0.07205	2.22
FALSE	High	EQVANSAFVER		7.58266e-05	5.91572e-05	1	1	4	P11499	0	1249.62	High	3.811e-05	3.091e-05	2.41
FALSE	High	FYEAFSK		0.00513867	0.000311602	1	1	4	P11499	0	891.425	High	0.0002466	0.001737	2.04
FALSE	High	GFEVVYMTEPIDEYCVQQLK	1xCarbamidomethyl [C15]	1.42079e-09	5.91572e-05	1	1	6	P11499	0	2448.15	High	3.811e-05	7.217e-10	3.36
FALSE	High	GFEVVYMTEPIDEYCVQQLK	1xCarbamidomethyl [C15]; 1xOxidation [M7]	3.88516e-09	5.91572e-05	1	1	3	P11499	0	2464.14	High	3.811e-05	1.932e-09	2.93
FALSE	High	GFEVVYMTEPIDEYCVQQLKEFDGK	1xCarbamidomethyl [C15]	1.35533e-07	5.91572e-05	1	1	2	P11499	1	3024.4	High	3.811e-05	6.28e-08	3.46
FALSE	High	GVVDSEDIPLNLSR		7.45808e-09	5.91572e-05	3	3	12	P07901; Q9CQN1; P11499	0	1513.79	High	3.811e-05	3.672e-09	3.86
FALSE	High	HFSVEGQLEFR		4.65639e-08	5.91572e-05	2	2	95	P07901; P11499	0	1348.66	High	3.811e-05	2.201e-08	3.12
FALSE	High	HLEINPDHPIVETLR		5.52665e-11	5.91572e-05	1	1	7	P11499	0	1782.95	High	3.811e-05	3.002e-11	5.46
FALSE	High	HNDDEQYAWESSAGGSFTVR		8.29293e-16	5.91572e-05	2	2	61	P07901; P11499	0	2255.96	High	3.811e-05	5.632e-16	6.16
FALSE	High	HSQFIGYPITLYLEK		1.21627e-13	5.91572e-05	1	1	8	P11499	0	1808.96	High	3.811e-05	7.469e-14	4.86
FALSE	High	HSQFIGYPITLYLEKER		4.69209e-07	5.91572e-05	1	1	2	P11499	1	2094.1	High	3.811e-05	2.127e-07	4.57
FALSE	High	KCLELFSELAEDKENYKK	1xCarbamidomethyl [C2]	1.58647e-10	5.91572e-05	1	1	3	P11499	3	2244.12	High	3.811e-05	8.447e-11	4.41
FALSE	High	KFYEAFSK		0.0019025	0.000196547	1	1	2	P11499	1	1019.52	High	0.0002017	0.0006865	2.89
FALSE	High	KHLEINPDHPIVETLR		5.79761e-12	5.91572e-05	1	1	5	P11499	1	1911.04	High	3.811e-05	3.291e-12	5.66
FALSE	High	KHSQFIGYPITLYLEK		3.67797e-08	5.91572e-05	1	1	3	P11499	1	1937.05	High	3.811e-05	1.755e-08	4.22
FALSE	High	IDIIPNPQER		0.00137455	0.000131958	1	1	11	P11499	0	1194.65	High	0.0001432	0.000508	3.14
FALSE	High	LGLGIDEDEVTAEEPSAAVPDEIPPLEGDEDASR		0.00441612	0.000311602	1	1	3	P11499	0	3535.64	High	0.0002466	0.001499	2.47
FALSE	High	LGIHEDSTNR		0.00077376	5.91572e-05	1	1	5	P11499	0	1141.56	High	3.811e-05	0.0002944	1.84
FALSE	High	LGIHEDSTNRR		0.0267982	0.00106059	1	1	2	P11499	1	1297.66	High	0.0006862	0.009191	1.62
FALSE	High	IRYESLTDPSK		0.000343911	5.91572e-05	2	2	2	P07901; P11499	1	1308.68	High	3.811e-05	0.000135	3.6
FALSE	High	IRYESLTDPSKLDSGK		1.16348e-07	5.91572e-05	2	2	3	P07901; P11499	2	1808.94	High	3.811e-05	5.42e-08	4.45
FALSE	High	LVSSPCCIVTSTYGWTANMER	2xCarbamidomethyl [C6; C7]	3.33288e-10	5.91572e-05	1	1	8	P11499	0	2432.1	High	3.811e-05	1.746e-10	4.29
FALSE	High	LVSSPCCIVTSTYGWTANMER	2xCarbamidomethyl [C6; C7]; 1xOxidation [M19]	1.3819e-09	5.91572e-05	1	1	1	P11499	0	2448.1	High	3.811e-05	7.009e-10	3.23
FALSE	High	NPDDITQEEYGEFYK		1.30638e-10	5.91572e-05	1	1	5	P11499	0	1847.8	High	3.811e-05	6.973e-11	5.04
FALSE	High	RAPFDLFENK		2.86912e-06	5.91572e-05	1	1	11	P11499	1	1236.64	High	3.811e-05	1.252e-06	2.35
FALSE	High	RAPFDLFENKK		7.11942e-06	5.91572e-05	1	1	17	P11499	2	1364.73	High	3.811e-05	3.057e-06	4.64
FALSE	High	RGFEVVYMTEPIDEYCVQQLK	1xCarbamidomethyl [C16]	2.20269e-07	5.91572e-05	1	1	1	P11499	1	2604.25	High	3.811e-05	1.014e-07	2.62
FALSE	High	RLSELLR		0.0343299	0.00168718	1	1	1	P11499	1	886.547	High	0.0009687	0.01199	1.94
FALSE	High	RVFIMDSCDELIPEYLNFIR	1xCarbamidomethyl [C8]	2.34133e-09	5.91572e-05	1	1	4	P11499	1	2530.25	High	3.811e-05	1.176e-09	5.33
FALSE	High	RVFIMDSCDELIPEYLNFIR	1xCarbamidomethyl [C8]; 1xOxidation [M5]	0.00429606	0.000311602	1	1	1	P11499	1	2546.24	High	0.0002466	0.001467	2.43
FALSE	High	SLTNDWEDHLAVK		4.49449e-09	5.91572e-05	1	1	57	P11499	0	1527.74	High	3.811e-05	2.23e-09	4.03
FALSE	High	SLVSVTK		0.115812	0.00502816	1	1	1	P11499	0	733.445	High	0.002739	0.04857	2.15
FALSE	High	SIYYITGESK		0.00041759	5.91572e-05	1	1	11	P11499	0	1160.58	High	3.811e-05	0.0001628	2.16
FALSE	High	SIYYITGESKEQVANSAFVER		3.64999e-09	5.91572e-05	1	1	1	P11499	1	2391.18	High	3.811e-05	1.819e-09	4.9
FALSE	High	TLTIVDTGIGMTK		1.01346e-06	5.91572e-05	2	2	90	P07901; P11499	0	1349.73	High	3.811e-05	4.529e-07	3.05
FALSE	High	TLTIVDTGIGMTK	1xOxidation [M11]	7.16898e-06	5.91572e-05	2	2	14	P07901; P11499	0	1365.73	High	3.811e-05	3.065e-06	2.96
FALSE	High	VFIMDSCDELIPEYLNFIR	1xCarbamidomethyl [C7]	1.13793e-09	5.91572e-05	1	1	1	P11499	0	2374.15	High	3.811e-05	5.816e-10	5.34
FALSE	High	VFIMDSCDELIPEYLNFIR	1xCarbamidomethyl [C7]; 1xOxidation [M4]	3.2394e-11	5.91572e-05	1	1	1	P11499	0	2390.14	High	3.811e-05	1.78e-11	5.79
FALSE	High	VILHLKEDQTEYLEER		1.50082e-10	5.91572e-05	2	2	34	P07901; P11499	1	2015.04	High	3.811e-05	7.994e-11	5.72
FALSE	High	VILHLKEDQTEYLEERR		9.97396e-10	5.91572e-05	2	2	4	P07901; P11499	2	2171.15	High	3.811e-05	5.115e-10	4.23
FALSE	High	YESLTDPSK		0.00326049	0.000263658	2	2	1	P07901; P11499	0	1039.49	High	0.0002309	0.001132	2.02
FALSE	High	YESLTDPSKLDSGK		3.04971e-08	5.91572e-05	2	2	6	P07901; P11499	1	1539.75	High	3.811e-05	1.459e-08	3.69
FALSE	High	YHTSQSGDEMTSLSEYVSR		4.2077e-14	5.91572e-05	1	1	11	P11499	0	2176.95	High	3.811e-05	2.641e-14	5.41
FALSE	High	YHTSQSGDEMTSLSEYVSR	1xOxidation [M10]	1.47402e-06	5.91572e-05	1	1	1	P11499	0	2192.94	High	3.811e-05	6.527e-07	3.2
FALSE	High	YIDQEELNK		0.000163756	5.91572e-05	2	2	6	P07901; P11499	0	1151.56	High	3.811e-05	6.563e-05	2.17
High	Master Protein	P07901	Heat shock protein HSP 90-alpha OS=Mus musculus OX=10090 GN=Hsp90aa1 PE=1 SV=4	0	526.3	58	62	526	43	733	84.7	5.01	1541.35	62	1
Checked	Confidence	Sequence	Modifications	Qvality PEP	Qvality q-value	# Protein Groups	# Proteins	# PSMs	Master Protein Accessions	# Missed Cleavages	Theo. MH+ [Da]	Confidence (by Search Engine): Sequest HT	Percolator q-Value (by Search Engine): Sequest HT	Percolator PEP (by Search Engine): Sequest HT	XCorr (by Search Engine): Sequest HT
FALSE	High	ADLINNLGTIAK		9.79578e-06	5.91572e-05	2	2	6	P07901; P11499	0	1242.71	High	3.811e-05	4.16e-06	3.71
FALSE	High	ALLFVPR		0.05591	0.00287867	1	1	3	P07901	0	815.514	High	0.001556	0.02057	2.29
FALSE	High	APFDLFENR		0.000154918	5.91572e-05	1	1	3	P07901	0	1108.54	High	3.811e-05	6.214e-05	1.73
FALSE	High	APFDLFENRK		5.03266e-06	5.91572e-05	1	1	3	P07901	1	1236.64	High	3.811e-05	2.171e-06	3.38
FALSE	High	CLELFTELAEDKENYK	1xCarbamidomethyl [C1]	1.67008e-06	5.91572e-05	1	1	2	P07901	1	2001.95	High	3.811e-05	7.359e-07	4.07
FALSE	High	CLELFTELAEDKENYKK	1xCarbamidomethyl [C1]	2.4089e-08	5.91572e-05	1	1	2	P07901	2	2130.04	High	3.811e-05	1.158e-08	3.96
FALSE	High	DNSTMGYMAAK		0.00196941	0.000196547	1	1	1	P07901	0	1188.5	High	0.0002017	0.000709	2.03
FALSE	High	DQVANSAFVER		5.78533e-05	5.91572e-05	1	1	5	P07901	0	1235.6	High	3.811e-05	2.38e-05	2.99
FALSE	High	EDQTEYLEER		0.00070224	5.91572e-05	2	2	1	P07901; P11499	0	1311.57	High	3.811e-05	0.0002688	3.02
FALSE	High	EDQTEYLEERR		5.94811e-05	5.91572e-05	2	2	2	P07901; P11499	1	1467.67	High	3.811e-05	2.445e-05	1.87
FALSE	High	EGLELPEDEEEK		1.97264e-06	5.91572e-05	2	2	7	P07901; P11499	0	1416.64	High	3.811e-05	8.689e-07	2.48
FALSE	High	EGLELPEDEEEKK		6.02745e-06	5.91572e-05	2	2	2	P07901; P11499	1	1544.73	High	3.811e-05	2.585e-06	3.24
FALSE	High	EGLELPEDEEEKKK		7.47819e-05	5.91572e-05	2	2	4	P07901; P11499	2	1672.83	High	3.811e-05	3.053e-05	3.32
FALSE	High	EGLELPEDEEEKKKQEEK		2.63809e-07	5.91572e-05	1	1	1	P07901	3	2187.07	High	3.811e-05	1.207e-07	4.15
FALSE	High	EKYIDQEELNK		1.04995e-05	5.91572e-05	2	2	2	P07901; P11499	1	1408.7	High	3.811e-05	4.461e-06	3.47
FALSE	High	ELISNSSDALDK		0.000309941	5.91572e-05	1	1	1	P07901	0	1291.64	High	3.811e-05	0.0001219	2.28
FALSE	High	ELISNSSDALDKIR		6.19276e-07	5.91572e-05	1	1	7	P07901	1	1560.82	High	3.811e-05	2.787e-07	5.24
FALSE	High	ELISNSSDALDKIRYESLTDPSK		3.86639e-06	5.91572e-05	1	1	3	P07901	2	2581.3	High	3.811e-05	1.679e-06	3.22
FALSE	High	ELISNSSDALDKIRYESLTDPSKLDSGK		5.09587e-08	5.91572e-05	1	1	2	P07901	3	3081.56	High	3.811e-05	2.414e-08	5.03
FALSE	High	EMLQQSK		0.158185	0.00738172	2	2	1	P07901; P11499	0	863.429	High	0.003994	0.07205	2.22
FALSE	High	FYEQFSK		0.00960204	0.000500353	1	1	8	P07901	0	948.446	High	0.0003595	0.003186	1.79
FALSE	High	GVVDSEDIPLNLSR		7.45808e-09	5.91572e-05	3	3	12	P07901; Q9CQN1; P11499	0	1513.79	High	3.811e-05	3.672e-09	3.86
FALSE	High	HFSVEGQLEFR		4.65639e-08	5.91572e-05	2	2	95	P07901; P11499	0	1348.66	High	3.811e-05	2.201e-08	3.12
FALSE	High	HGLEVIYMIEPIDEYCVQQLK	1xCarbamidomethyl [C16]	3.31215e-09	5.91572e-05	1	1	1	P07901	0	2577.27	High	3.811e-05	1.659e-09	5.33
FALSE	High	HGLEVIYMIEPIDEYCVQQLK	1xCarbamidomethyl [C16]; 1xOxidation [M8]	2.12908e-06	5.91572e-05	1	1	1	P07901	0	2593.27	High	3.811e-05	9.348e-07	3.98
FALSE	High	HGLEVIYMIEPIDEYCVQQLKEFEGK	1xCarbamidomethyl [C16]	1.13554e-12	5.91572e-05	1	1	2	P07901	1	3167.54	High	3.811e-05	6.66e-13	4.7
FALSE	High	HLEINPDHSIIETLR		4.52578e-09	5.91572e-05	1	1	10	P07901	0	1786.94	High	3.811e-05	2.249e-09	5.3
FALSE	High	HIYFITGETK		0.00335172	0.000263658	1	1	1	P07901	0	1208.63	High	0.0002309	0.001161	1.38
FALSE	High	HNDDEQYAWESSAGGSFTVR		8.29293e-16	5.91572e-05	2	2	61	P07901; P11499	0	2255.96	High	3.811e-05	5.632e-16	6.16
FALSE	High	HSQFIGYPITLFVEK		9.55394e-12	5.91572e-05	1	1	21	P07901	0	1778.95	High	3.811e-05	5.363e-12	5.09
FALSE	High	HSQFIGYPITLFVEKER		3.69065e-13	5.91572e-05	1	1	8	P07901	1	2064.09	High	3.811e-05	2.214e-13	6.53
FALSE	High	KCLELFTELAEDKENYK	1xCarbamidomethyl [C2]	4.91181e-11	5.91572e-05	1	1	2	P07901	2	2130.04	High	3.811e-05	2.67e-11	6.08
FALSE	High	KCLELFTELAEDKENYKK	1xCarbamidomethyl [C2]	7.89475e-07	5.91572e-05	1	1	3	P07901	3	2258.14	High	3.811e-05	3.535e-07	2.88
FALSE	High	KFYEQFSK		0.00503361	0.000311602	1	1	5	P07901	1	1076.54	High	0.0002466	0.001697	2.35
FALSE	High	KHGLEVIYMIEPIDEYCVQQLK	1xCarbamidomethyl [C17]	2.80414e-09	5.91572e-05	1	1	2	P07901	1	2705.37	High	3.811e-05	1.404e-09	4.85
FALSE	High	KHLEINPDHSIIETLR		1.13793e-09	5.91572e-05	1	1	16	P07901	1	1915.04	High	3.811e-05	5.797e-10	4.79
FALSE	High	KHSQFIGYPITLFVEK		1.52073e-11	5.91572e-05	1	1	5	P07901	1	1907.04	High	3.811e-05	8.468e-12	5.91
FALSE	High	KLSELLR		0.0710007	0.00378137	1	1	1	P07901	1	858.541	High	0.002039	0.02702	2.03
FALSE	High	KTKFENLCK	1xCarbamidomethyl [C8]	0.0477917	0.00216408	1	1	1	P07901	2	1167.62	High	0.001181	0.01733	3.38
FALSE	High	LGIHEDSQNR		0.0150726	0.000666468	1	1	1	P07901	0	1168.57	High	0.0004571	0.005	2.81
FALSE	High	LGIHEDSQNRK		0.000100075	5.91572e-05	1	1	1	P07901	1	1296.67	High	3.811e-05	4.058e-05	3.42
FALSE	High	IKEIVK		0.14138	0.00646634	1	2	2	P07901	1	729.487	High	0.003439	0.06227	1.81
FALSE	High	IKEIVKK		0.0612276	0.00319461	1	1	1	P07901	2	857.582	High	0.001724	0.02277	2.32
FALSE	High	IMKDILEK		0.00140338	0.000131958	1	1	5	P07901	1	989.57	High	0.0001432	0.0005161	1.95
FALSE	High	IRYESLTDPSK		0.000343911	5.91572e-05	2	2	2	P07901; P11499	1	1308.68	High	3.811e-05	0.000135	3.6
FALSE	High	IRYESLTDPSKLDSGK		1.16348e-07	5.91572e-05	2	2	3	P07901; P11499	2	1808.94	High	3.811e-05	5.42e-08	4.45
FALSE	High	LVTSPCCIVTSTYGWTANMER	2xCarbamidomethyl [C6; C7]	1.11293e-11	5.91572e-05	1	1	18	P07901	0	2446.12	High	3.811e-05	6.222e-12	5.34
FALSE	High	NPDDITNEEYGEFYK		8.87056e-09	5.91572e-05	1	1	6	P07901	0	1833.78	High	3.811e-05	4.342e-09	3.37
FALSE	High	RAPFDLFENR		6.54618e-07	5.91572e-05	1	1	21	P07901	1	1264.64	High	3.811e-05	2.947e-07	3.17
FALSE	High	RAPFDLFENRK		0.000253482	5.91572e-05	1	1	14	P07901	2	1392.74	High	3.811e-05	0.0001002	3.89
FALSE	High	RVFIMDNCEELIPEYLNFIR	1xCarbamidomethyl [C8]	2.26309e-08	5.91572e-05	1	1	2	P07901	1	2571.27	High	3.811e-05	1.088e-08	6.12
FALSE	High	RVFIMDNCEELIPEYLNFIR	1xCarbamidomethyl [C8]; 1xOxidation [M5]	8.69393e-08	5.91572e-05	1	1	1	P07901	1	2587.27	High	3.811e-05	4.068e-08	4.34
FALSE	High	SLTNDWEEHLAVK		0.001222	0.000131958	1	1	1	P07901	0	1541.76	High	0.0001108	0.0004558	1.19
FALSE	High	TKFENLCK	1xCarbamidomethyl [C7]	0.00610334	0.000311602	1	1	1	P07901	1	1039.52	High	0.0002466	0.002037	2.49
FALSE	High	TLTIVDTGIGMTK		1.01346e-06	5.91572e-05	2	2	90	P07901; P11499	0	1349.73	High	3.811e-05	4.529e-07	3.05
FALSE	High	TLTIVDTGIGMTK	1xOxidation [M11]	7.16898e-06	5.91572e-05	2	2	14	P07901; P11499	0	1365.73	High	3.811e-05	3.065e-06	2.96
FALSE	High	TLVSVTK		0.0266187	0.00106059	1	1	1	P07901	0	747.461	High	0.0006862	0.009116	1.3
FALSE	High	VFIMDNCEELIPEYLNFIR	1xCarbamidomethyl [C7]	1.90007e-10	5.91572e-05	1	1	1	P07901	0	2415.17	High	3.811e-05	1.007e-10	5.19
FALSE	High	VFIMDNCEELIPEYLNFIR	1xCarbamidomethyl [C7]; 1xOxidation [M4]	1.45975e-10	5.91572e-05	1	1	1	P07901	0	2431.17	High	3.811e-05	7.793e-11	5.27
FALSE	High	VILHLKEDQTEYLEER		1.50082e-10	5.91572e-05	2	2	34	P07901; P11499	1	2015.04	High	3.811e-05	7.994e-11	5.72
FALSE	High	VILHLKEDQTEYLEERR		9.97396e-10	5.91572e-05	2	2	4	P07901; P11499	2	2171.15	High	3.811e-05	5.115e-10	4.23
FALSE	High	YESLTDPSK		0.00326049	0.000263658	2	2	1	P07901; P11499	0	1039.49	High	0.0002309	0.001132	2.02
FALSE	High	YESLTDPSKLDSGK		3.04971e-08	5.91572e-05	2	2	6	P07901; P11499	1	1539.75	High	3.811e-05	1.459e-08	3.69
FALSE	High	YIDQEELNK		0.000163756	5.91572e-05	2	2	6	P07901; P11499	0	1151.56	High	3.811e-05	6.563e-05	2.17
FALSE	High	YYTSASGDEMVSLK		4.02792e-07	5.91572e-05	1	1	24	P07901	0	1550.7	High	3.811e-05	1.832e-07	4.03
FALSE	High	YYTSASGDEMVSLKDYCTR	1xCarbamidomethyl [C17]	2.16627e-11	5.91572e-05	1	1	10	P07901	1	2245.97	High	3.811e-05	1.2e-11	5.71
FALSE	High	YYTSASGDEMVSLKDYCTR	1xCarbamidomethyl [C17]; 1xOxidation [M10]	0.000683046	5.91572e-05	1	1	1	P07901	1	2261.97	High	3.811e-05	0.0002625	3
Checked	Confidence	Sequence	Modifications	Qvality PEP	Qvality q-value	# Protein Groups	# Proteins	# PSMs	Master Protein Accessions	# Missed Cleavages	Theo. MH+ [Da]	Confidence (by Search Engine): Sequest HT	Percolator q-Value (by Search Engine): Sequest HT	Percolator PEP (by Search Engine): Sequest HT	XCorr (by Search Engine): Sequest HT
FALSE	High	AEFVEVTK		0.00237334	0.000196547	1	3	3	#CONTAM#000035	0	922.488	High	0.0002017	0.0008427	2.16
FALSE	High	AFDEKLFTFHADICTLPDTEK	1xCarbamidomethyl [C14]	1.48732e-13	5.91572e-05	1	3	4	#CONTAM#000035	1	2498.19	High	3.811e-05	9.103e-14	4.11
FALSE	High	ATEEQLK		0.0608326	0.00319461	1	3	2	#CONTAM#000035	0	818.425	High	0.001724	0.02272	2.1
FALSE	High	CCAADDKEACFAVEGPK	3xCarbamidomethyl [C1; C2; C10]	4.70826e-12	5.91572e-05	1	3	1	#CONTAM#000035	1	1927.8	High	3.811e-05	2.683e-12	5.18
FALSE	High	CCTESLVNR	2xCarbamidomethyl [C1; C2]	0.000747419	5.91572e-05	1	3	1	#CONTAM#000035	0	1138.5	High	3.811e-05	0.0002847	2.64
FALSE	High	DAFLGSFLYEYSR		7.72673e-08	5.91572e-05	1	3	62	#CONTAM#000035	0	1567.74	High	3.811e-05	3.617e-08	3.15
FALSE	High	DAIPENLPPLTADFAEDK		0.000852551	5.91572e-05	1	3	1	#CONTAM#000035	0	1955.96	High	3.811e-05	0.0003244	1.43
FALSE	High	DAIPENLPPLTADFAEDKDVCK	1xCarbamidomethyl [C21]	3.1095e-10	5.91572e-05	1	3	5	#CONTAM#000035	1	2458.18	High	3.811e-05	1.632e-10	4.46
FALSE	High	DDPHACYSTVFDK	1xCarbamidomethyl [C6]	5.27204e-09	5.91572e-05	1	3	1	#CONTAM#000035	0	1554.65	High	3.811e-05	2.619e-09	3.13
FALSE	High	DDPHACYSTVFDKLK	1xCarbamidomethyl [C6]	1.8138e-07	5.91572e-05	1	3	2	#CONTAM#000035	1	1795.83	High	3.811e-05	8.348e-08	1.74
FALSE	High	DTHKSEIAHR		9.20817e-05	5.91572e-05	1	3	1	#CONTAM#000035	1	1193.6	High	3.811e-05	3.741e-05	2.63
FALSE	High	ECCHGDLLECADDRADLAK	3xCarbamidomethyl [C2; C3; C10]	2.90905e-16	5.91572e-05	1	3	2	#CONTAM#000035	1	2247.94	High	3.811e-05	2.02e-16	6.38
FALSE	High	EKVLTSSAR		0.195648	0.00934487	1	1	2	#CONTAM#000035	1	990.558	High	0.005046	0.0948	1.91
FALSE	High	ETYGDMADCCEK	2xCarbamidomethyl [C9; C10]	0.000175517	5.91572e-05	1	3	1	#CONTAM#000035	0	1478.52	High	3.811e-05	7.018e-05	2.39
FALSE	High	EYEATLEECCAK	2xCarbamidomethyl [C9; C10]	0.000119852	5.91572e-05	1	3	1	#CONTAM#000035	0	1502.61	High	3.811e-05	4.836e-05	1.35
FALSE	High	EYEATLEECCAKDDPHACYSTVFDK	3xCarbamidomethyl [C9; C10; C18]	8.71169e-15	5.91572e-05	1	3	2	#CONTAM#000035	1	3038.25	High	3.811e-05	5.641e-15	6.72
FALSE	High	EYEATLEECCAKDDPHACYSTVFDKLK	3xCarbamidomethyl [C9; C10; C18]	2.09974e-06	5.91572e-05	1	3	3	#CONTAM#000035	2	3279.43	High	3.811e-05	9.251e-07	4.73
FALSE	High	GLVLIAFSQYLQQCPFDEHVK	1xCarbamidomethyl [C14]	1.0198e-07	5.91572e-05	1	3	4	#CONTAM#000035	0	2492.26	High	3.811e-05	4.766e-08	4.27
FALSE	High	HLVDEPQNLIK		8.87677e-08	5.91572e-05	1	3	4	#CONTAM#000035	0	1305.72	High	3.811e-05	4.162e-08	3.88
FALSE	High	HPEYAVSVLLR		1.75438e-05	5.91572e-05	1	3	5	#CONTAM#000035	0	1283.71	High	3.811e-05	7.391e-06	2.38
FALSE	High	HPYFYAPELLYYANK		1.55271e-11	5.91572e-05	1	3	4	#CONTAM#000035	0	1888.93	High	3.811e-05	8.66e-12	5.49
FALSE	High	KQTALVELLK		5.86615e-05	5.91572e-05	1	3	3	#CONTAM#000035	1	1142.71	High	3.811e-05	2.404e-05	3.08
FALSE	High	KVPQVSTPTLVEVSR		2.33969e-10	5.91572e-05	1	3	14	#CONTAM#000035	1	1639.94	High	3.811e-05	1.234e-10	2.61
FALSE	High	LCVLHEK	1xCarbamidomethyl [C2]	0.00709986	0.000311602	1	3	2	#CONTAM#000035	0	898.481	High	0.0002466	0.002365	1.62
FALSE	High	LFTFHADICTLPDTEK	1xCarbamidomethyl [C9]	1.59864e-09	5.91572e-05	1	3	13	#CONTAM#000035	0	1907.92	High	3.811e-05	8.122e-10	5.38
FALSE	High	LGEYGFQNAILVR		1.33572e-08	5.91572e-05	2	4	34	#CONTAM#000035; P07724	0	1479.8	High	3.811e-05	6.514e-09	4.13
FALSE	High	LKECCDKPLLEK	2xCarbamidomethyl [C4; C5]	7.66258e-10	5.91572e-05	1	3	5	#CONTAM#000035	1	1532.78	High	3.811e-05	3.955e-10	4.79
FALSE	High	LKPDPNTLCDEFK	1xCarbamidomethyl [C9]	3.31679e-07	5.91572e-05	1	3	13	#CONTAM#000035	0	1576.77	High	3.811e-05	1.508e-07	3.58
FALSE	High	LKPDPNTLCDEFKADEK	1xCarbamidomethyl [C9]	5.57292e-09	5.91572e-05	1	3	13	#CONTAM#000035	1	2019.97	High	3.811e-05	2.762e-09	3.47
FALSE	High	LKPDPNTLCDEFKADEKK	1xCarbamidomethyl [C9]	5.09943e-07	5.91572e-05	1	3	6	#CONTAM#000035	2	2148.06	High	3.811e-05	2.305e-07	4.88
FALSE	High	LVNELTEFAK		5.94811e-05	5.91572e-05	1	3	9	#CONTAM#000035	0	1163.63	High	3.811e-05	2.436e-05	2.61
FALSE	High	LVTDLTK		0.0986299	0.00436713	1	3	1	#CONTAM#000035	0	789.472	High	0.002445	0.0398	1.98
FALSE	High	LVVSTQTALA		0.00466635	0.000311602	1	3	1	#CONTAM#000035	0	1002.58	High	0.0002466	0.001585	2.69
FALSE	High	MPCTEDYLSLILNR	1xCarbamidomethyl [C3]	8.37992e-11	5.91572e-05	1	3	8	#CONTAM#000035	0	1724.83	High	3.811e-05	4.515e-11	3.98
FALSE	High	MPCTEDYLSLILNR	1xCarbamidomethyl [C3]; 1xOxidation [M1]	1.0198e-07	5.91572e-05	1	3	2	#CONTAM#000035	0	1740.83	High	3.811e-05	4.749e-08	3.75
FALSE	High	QEPERNECFLSHK	1xCarbamidomethyl [C8]	0.195648	0.00934487	1	3	1	#CONTAM#000035	1	1673.77	High	0.005068	0.09505	1.2
FALSE	High	QEPERNECFLSHKDDSPDLPK	1xCarbamidomethyl [C8]	3.13991e-06	5.91572e-05	1	3	3	#CONTAM#000035	2	2541.17	High	3.811e-05	1.367e-06	3.87
FALSE	High	QTALVELLK		4.73107e-05	5.91572e-05	1	3	7	#CONTAM#000035	0	1014.62	High	3.811e-05	1.955e-05	3.3
FALSE	High	RHPEYAVSVLLR		1.29109e-07	5.91572e-05	1	3	22	#CONTAM#000035	1	1439.81	High	3.811e-05	6.017e-08	4.02
FALSE	High	RHPYFYAPELLYYANK		4.15844e-11	5.91572e-05	1	3	3	#CONTAM#000035	1	2045.03	High	3.811e-05	2.271e-11	5.93
FALSE	High	RHPYFYAPELLYYANKYNGVFQECCQAEDK	2xCarbamidomethyl [C24; C25]	1.13475e-13	5.91572e-05	1	2	1	#CONTAM#000035	2	3773.72	High	3.811e-05	6.988e-14	6.84
FALSE	High	RPCFSALTPDETYVPK	1xCarbamidomethyl [C3]	2.49567e-07	5.91572e-05	1	3	11	#CONTAM#000035	0	1880.92	High	3.811e-05	1.147e-07	2.85
FALSE	High	SEIAHR		0.130778	0.00590887	2	4	3	#CONTAM#000035; P07724	0	712.374	High	0.003187	0.05667	1.11
FALSE	High	SHCIAEVEK	1xCarbamidomethyl [C3]	0.00130956	0.000131958	1	3	1	#CONTAM#000035	0	1072.51	High	0.0001108	0.0004858	3.28
FALSE	High	SHCIAEVEKDAIPENLPPLTADFAEDKDVCK	2xCarbamidomethyl [C3; C30]	1.5081e-13	5.91572e-05	1	3	6	#CONTAM#000035	2	3511.67	High	3.811e-05	9.249e-14	5.71
FALSE	High	SLHTLFGDELCK	1xCarbamidomethyl [C11]	0.000186822	5.91572e-05	1	3	5	#CONTAM#000035	0	1419.69	High	3.811e-05	7.461e-05	3.41
FALSE	High	TCVADESHAGCEK	2xCarbamidomethyl [C2; C11]	4.75432e-08	5.91572e-05	1	3	2	#CONTAM#000035	0	1463.59	High	3.811e-05	2.251e-08	4.96
FALSE	High	TVMENFVAFVDK		2.5323e-06	5.91572e-05	1	3	6	#CONTAM#000035	0	1399.69	High	3.811e-05	1.109e-06	3.22
FALSE	High	TVMENFVAFVDK	1xOxidation [M3]	0.000105054	5.91572e-05	1	3	2	#CONTAM#000035	0	1415.69	High	3.811e-05	4.258e-05	1.86
FALSE	High	VHKECCHGDLLECADDR	3xCarbamidomethyl [C5; C6; C13]	2.58375e-07	5.91572e-05	1	3	1	#CONTAM#000035	1	2113.88	High	3.811e-05	1.183e-07	4.53
FALSE	High	VHKECCHGDLLECADDRADLAK	3xCarbamidomethyl [C5; C6; C13]	0.000198854	5.91572e-05	1	3	1	#CONTAM#000035	2	2612.17	High	3.811e-05	7.912e-05	5.12
FALSE	High	VPQVSTPTLVEVSR		4.85431e-08	5.91572e-05	1	3	3	#CONTAM#000035	0	1511.84	High	3.811e-05	2.304e-08	3.53
FALSE	High	YICDNQDTISSK	1xCarbamidomethyl [C3]	3.12026e-05	5.91572e-05	1	3	1	#CONTAM#000035	0	1443.64	High	3.811e-05	1.3e-05	3.1
FALSE	High	YLYEIAR		0.0282774	0.00123376	1	3	4	#CONTAM#000035	0	927.493	High	0.000765	0.009713	1.96
FALSE	High	YNGVFQECCQAEDK	2xCarbamidomethyl [C8; C9]	1.04125e-07	5.91572e-05	1	2	1	#CONTAM#000035	0	1747.71	High	3.811e-05	4.865e-08	3.78
FALSE	High	YNGVFQECCQAEDKGACLLPK	3xCarbamidomethyl [C8; C9; C17]	8.27602e-09	5.91572e-05	1	2	9	#CONTAM#000035	1	2487.11	High	3.811e-05	4.075e-09	3.7
High	Master Protein	P63017	Heat shock cognate 71 kDa protein OS=Mus musculus OX=10090 GN=Hspa8 PE=1 SV=1	0	462.942	67	42	275	30	646	70.8	5.52	864.09	42	1
Checked	Confidence	Sequence	Modifications	Qvality PEP	Qvality q-value	# Protein Groups	# Proteins	# PSMs	Master Protein Accessions	# Missed Cleavages	Theo. MH+ [Da]	Confidence (by Search Engine): Sequest HT	Percolator q-Value (by Search Engine): Sequest HT	Percolator PEP (by Search Engine): Sequest HT	XCorr (by Search Engine): Sequest HT
FALSE	High	ARFEELNADLFR		8.68178e-10	5.91572e-05	2	2	12	P63017; P17156	1	1480.75	High	3.811e-05	4.452e-10	2.39
FALSE	High	DAGTIAGLNVLR		6.97277e-06	5.91572e-05	1	1	4	P63017	0	1199.67	High	3.811e-05	2.983e-06	3.38
FALSE	High	DNNLLGKFELTGIPPAPR		7.11942e-06	5.91572e-05	1	1	1	P63017	1	1952.06	High	3.811e-05	3.054e-06	3.93
FALSE	High	EIAEAYLGK		0.00860458	0.000438796	1	1	1	P63017	0	993.525	High	0.0003035	0.002851	2.36
FALSE	High	FDDAVVQSDMK		6.03121e-05	5.91572e-05	1	1	2	P63017	0	1254.57	High	3.811e-05	2.47e-05	2.73
FALSE	High	FDDAVVQSDMKHWPFMVVNDAGRPK		2.3284e-07	5.91572e-05	1	1	3	P63017	1	2889.38	High	3.811e-05	1.071e-07	4.19
FALSE	High	FEELNADLFR		0.000120687	5.91572e-05	2	2	5	P63017; P17156	0	1253.62	High	3.811e-05	4.859e-05	3.24
FALSE	High	FELTGIPPAPR		0.0197787	0.000896834	1	1	13	P63017	0	1197.66	High	0.0005623	0.00663	1.69
FALSE	High	GPAVGIDLGTTYSCVGVFQHGK	1xCarbamidomethyl [C14]	8.75395e-18	5.91572e-05	1	1	14	P63017	0	2263.12	High	3.811e-05	6.524e-18	7.87
FALSE	High	GVPQIEVTFDIDANGILNVSAVDK		8.85816e-11	5.91572e-05	1	1	1	P63017	0	2514.31	High	3.811e-05	4.763e-11	3.42
FALSE	High	HWPFMVVNDAGRPK		4.77738e-11	5.91572e-05	1	1	20	P63017	0	1653.83	High	3.811e-05	2.605e-11	5.46
FALSE	High	HWPFMVVNDAGRPK	1xOxidation [M5]	2.80806e-07	5.91572e-05	1	1	3	P63017	0	1669.83	High	3.811e-05	1.281e-07	3.67
FALSE	High	LDKSQIHDIVLVGGSTR		1.91196e-11	5.91572e-05	1	1	14	P63017	1	1838.01	High	3.811e-05	1.058e-11	5.76
FALSE	High	IINEPTAAAIAYGLDK		6.81489e-09	5.91572e-05	5	5	14	P20029; P63017; P16627; #CONTAM#000154; P17156	0	1659.9	High	3.811e-05	3.351e-09	3.78
FALSE	High	IINEPTAAAIAYGLDKK		2.89703e-12	5.91572e-05	2	2	8	P63017; P17156	1	1787.99	High	3.811e-05	1.672e-12	4.7
FALSE	High	LLQDFFNGK		0.000179207	5.91572e-05	2	2	7	P63017; P17156	0	1081.57	High	3.811e-05	7.17e-05	3.19
FALSE	High	LLQDFFNGKELNK		1.46281e-07	5.91572e-05	2	2	3	P63017; P17156	1	1565.83	High	3.811e-05	6.8e-08	4.34
FALSE	High	LSKEDIER		0.0195125	0.000896834	1	1	1	P63017	1	989.526	High	0.0005623	0.006561	2.25
FALSE	High	ITITNDK		0.0171521	0.000781131	4	5	2	Q61696; P63017; P16627; P17156	0	804.446	High	0.0005081	0.00571	1.88
FALSE	High	ITITNDKGR		0.0204599	0.000896834	4	5	1	Q61696; P63017; P16627; P17156	1	1017.57	High	0.0005875	0.006885	2.44
FALSE	High	LYQSAGGMPGGMPGGFPGGGAPPSGGASSGPTIEEVD		4.14683e-05	5.91572e-05	1	1	5	P63017	0	3346.5	High	3.811e-05	1.711e-05	4.75
FALSE	High	MKEIAEAYLGK		1.64707e-06	5.91572e-05	1	1	4	P63017	1	1252.66	High	3.811e-05	7.271e-07	2.5
FALSE	High	MKEIAEAYLGK	1xOxidation [M1]	0.00025173	5.91572e-05	1	1	2	P63017	1	1268.66	High	3.811e-05	9.972e-05	3.17
FALSE	High	MVNHFIAEFK		1.29199e-06	5.91572e-05	1	1	15	P63017	0	1235.62	High	3.811e-05	5.718e-07	3.54
FALSE	High	MVNHFIAEFKR		3.83699e-07	5.91572e-05	1	1	3	P63017	1	1391.73	High	3.811e-05	1.743e-07	4.48
FALSE	High	MVQEAEKYK		0.0137947	0.000666468	1	1	1	P63017	1	1125.56	High	0.0004571	0.00458	2.4
FALSE	High	MVQEAEKYKAEDEK		1.93201e-06	5.91572e-05	1	1	1	P63017	2	1697.81	High	3.811e-05	8.513e-07	4.38
FALSE	High	MVQEAEKYKAEDEKQR		9.1138e-10	5.91572e-05	1	1	1	P63017	3	1981.96	High	3.811e-05	4.685e-10	5.92
FALSE	High	MVQEAEKYKAEDEKQR	1xOxidation [M1]	1.76416e-07	5.91572e-05	1	1	1	P63017	3	1997.96	High	3.811e-05	8.148e-08	3.11
FALSE	High	NQTAEKEEFEHQQK		2.2931e-09	5.91572e-05	1	1	2	P63017	1	1745.81	High	3.811e-05	1.152e-09	4.13
FALSE	High	NQVAMNPTNTVFDAK		1.66775e-08	5.91572e-05	1	1	1	P63017	0	1649.8	High	3.811e-05	8.066e-09	3.38
FALSE	High	NQVAMNPTNTVFDAK	1xOxidation [M5]	1.49358e-07	5.91572e-05	1	1	1	P63017	0	1665.79	High	3.811e-05	6.918e-08	3.08
FALSE	High	NQVAMNPTNTVFDAKR		3.38181e-09	5.91572e-05	1	1	4	P63017	1	1805.9	High	3.811e-05	1.69e-09	4.32
FALSE	High	NQVAMNPTNTVFDAKR	1xOxidation [M5]	3.33755e-08	5.91572e-05	1	1	3	P63017	1	1821.89	High	3.811e-05	1.59e-08	4.77
FALSE	High	NSLESYAFNMK		4.05596e-07	5.91572e-05	1	1	7	P63017	0	1303.6	High	3.811e-05	1.837e-07	3.14
FALSE	High	NSLESYAFNMK	1xOxidation [M10]	4.89805e-05	5.91572e-05	1	1	2	P63017	0	1319.59	High	3.811e-05	2.012e-05	2.04
FALSE	High	QTQTFTTYSDNQPGVLIQVYEGER		6.08186e-13	5.91572e-05	2	3	7	Q61696; P63017	0	2774.33	High	3.811e-05	3.623e-13	5.03
FALSE	High	RFDDAVVQSDMKHWPFMVVNDAGRPK		3.51324e-14	5.91572e-05	1	1	12	P63017	2	3045.48	High	3.811e-05	2.215e-14	8.9
FALSE	High	RFDDAVVQSDMKHWPFMVVNDAGRPK	1xOxidation [M]	4.79077e-07	5.91572e-05	1	1	7	P63017	2	3061.48	High	3.811e-05	2.172e-07	5.21
FALSE	High	SFYPEEVSSMVLTK		2.21492e-09	5.91572e-05	1	1	12	P63017	0	1616.79	High	3.811e-05	1.115e-09	3.13
FALSE	High	SFYPEEVSSMVLTK	1xOxidation [M10]	5.3976e-05	5.91572e-05	1	1	4	P63017	0	1632.78	High	3.811e-05	2.22e-05	2.53
FALSE	High	SINPDEAVAYGAAVQAAILSGDK		4.18739e-11	5.91572e-05	1	1	3	P63017	0	2260.15	High	3.811e-05	2.293e-11	4.9
FALSE	High	SQIHDIVLVGGSTR		3.09016e-09	5.91572e-05	1	1	10	P63017	0	1481.81	High	3.811e-05	1.547e-09	3.84
FALSE	High	STAGDTHLGGEDFDNR		1.14425e-11	5.91572e-05	2	2	4	P63017; P17156	0	1691.73	High	3.811e-05	6.395e-12	5.03
FALSE	High	TTPSYVAFTDTER		2.05788e-05	5.91572e-05	4	5	19	Q61696; P63017; P16627; P17156	0	1487.7	High	3.811e-05	8.654e-06	3.51
FALSE	High	TVTNAVVTVPAYFNDSQR		5.60387e-11	5.91572e-05	1	1	8	P63017	0	1982	High	3.811e-05	3.042e-11	4.32
FALSE	High	VCNPIITK	1xCarbamidomethyl [C2]	0.00153543	0.000131958	1	1	6	P63017	0	944.523	High	0.0001432	0.0005635	2.52
FALSE	High	VEIIANDQGNR		1.50502e-06	5.91572e-05	5	6	5	P20029; Q61696; P63017; P16627; P17156	0	1228.63	High	3.811e-05	6.643e-07	0.97
FALSE	High	VQVEYKGETK		2.20571e-05	5.91572e-05	1	1	2	P63017	1	1180.62	High	3.811e-05	9.264e-06	3.12
FALSE	High	YKAEDEKQR		0.000316456	5.91572e-05	1	1	1	P63017	2	1166.58	High	3.811e-05	0.0001249	3.77
High	Master Protein	P99024	Tubulin beta-5 chain OS=Mus musculus OX=10090 GN=Tubb5 PE=1 SV=1	0	425.524	75	33	395	5	444	49.6	4.89	1242.16	33	1
Checked	Confidence	Sequence	Modifications	Qvality PEP	Qvality q-value	# Protein Groups	# Proteins	# PSMs	Master Protein Accessions	# Missed Cleavages	Theo. MH+ [Da]	Confidence (by Search Engine): Sequest HT	Percolator q-Value (by Search Engine): Sequest HT	Percolator PEP (by Search Engine): Sequest HT	XCorr (by Search Engine): Sequest HT
FALSE	High	AILVDLEPGTMDSVR		2.63625e-08	5.91572e-05	4	4	9	Q7TMM9; Q9ERD7; P99024; Q9CWF2	0	1615.84	High	3.811e-05	1.262e-08	3.47
FALSE	High	AILVDLEPGTMDSVR	1xOxidation [M11]	7.99946e-08	5.91572e-05	4	4	7	Q7TMM9; Q9ERD7; P99024; Q9CWF2	0	1631.83	High	3.811e-05	3.747e-08	2.34
FALSE	High	ALTVPELTQQVFDAK		3.45777e-07	5.91572e-05	1	1	23	P99024	0	1659.9	High	3.811e-05	1.573e-07	3
FALSE	High	EAESCDCLQGFQLTHSLGGGTGSGMGTLLISK	2xCarbamidomethyl [C5; C7]	7.69437e-14	5.91572e-05	3	3	3	Q9D6F9; P99024; P68372	0	3311.53	High	3.811e-05	4.767e-14	8.27
FALSE	High	EAESCDCLQGFQLTHSLGGGTGSGMGTLLISK	2xCarbamidomethyl [C5; C7]; 1xOxidation [M25]	4.03898e-13	5.91572e-05	3	3	2	Q9D6F9; P99024; P68372	0	3327.53	High	3.811e-05	2.419e-13	4.65
FALSE	High	EIVHIQAGQCGNQIGAK	1xCarbamidomethyl [C10]	1.33292e-11	5.91572e-05	6	6	4	Q7TMM9; Q9D6F9; Q9ERD7; P99024; P68372; Q9CWF2	0	1822.92	High	3.811e-05	7.463e-12	4.21
FALSE	High	EVDEQMLNVQNK		1.43268e-07	5.91572e-05	4	4	3	Q7TMM9; P99024; P68372; Q9CWF2	0	1446.69	High	3.811e-05	6.641e-08	4.09
FALSE	High	FPGQLNADLR		4.76095e-06	5.91572e-05	7	8	20	Q7TMM9; Q9D6F9; Q9ERD7; P99024; P68372; Q9CWF2; Q922F4	0	1130.6	High	3.811e-05	2.061e-06	3.14
FALSE	High	FPGQLNADLRK		2.84531e-08	5.91572e-05	7	8	13	Q7TMM9; Q9D6F9; Q9ERD7; P99024; P68372; Q9CWF2; Q922F4	1	1258.69	High	3.811e-05	1.367e-08	3.78
FALSE	High	FWEVISDEHGIDPTGTYHGDSDLQLDR		2.45942e-18	5.91572e-05	1	1	21	P99024	0	3102.41	High	3.811e-05	1.877e-18	6.46
FALSE	High	GHYTEGAELVDSVLDVVR		2.11572e-15	5.91572e-05	6	6	18	Q7TMM9; Q9ERD7; P99024; P68372; Q9CWF2; Q922F4	0	1958.98	High	3.811e-05	1.407e-15	5.91
FALSE	High	GHYTEGAELVDSVLDVVRK		9.64685e-18	5.91572e-05	6	6	3	Q7TMM9; Q9ERD7; P99024; P68372; Q9CWF2; Q922F4	1	2087.08	High	3.811e-05	7.168e-18	8.75
FALSE	High	KEAESCDCLQGFQLTHSLGGGTGSGMGTLLISK	2xCarbamidomethyl [C6; C8]	4.2254e-08	5.91572e-05	3	3	2	Q9D6F9; P99024; P68372	1	3439.63	High	3.811e-05	2.004e-08	4.73
FALSE	High	KLAVNMVPFPR		3.6551e-07	5.91572e-05	7	8	13	Q7TMM9; Q9D6F9; Q9ERD7; P99024; P68372; Q9CWF2; Q922F4	1	1271.73	High	3.811e-05	1.666e-07	4.13
FALSE	High	LAVNMVPFPR		6.60038e-05	5.91572e-05	7	8	4	Q7TMM9; Q9D6F9; Q9ERD7; P99024; P68372; Q9CWF2; Q922F4	0	1143.63	High	3.811e-05	2.7e-05	3.24
FALSE	High	LAVNMVPFPR	1xOxidation [M5]	0.000119024	5.91572e-05	7	8	6	Q7TMM9; Q9D6F9; Q9ERD7; P99024; P68372; Q9CWF2; Q922F4	0	1159.63	High	3.811e-05	4.82e-05	3.25
FALSE	High	LHFFMPGFAPLTSR		3.97242e-07	5.91572e-05	5	5	18	Q7TMM9; Q9D6F9; P99024; P68372; Q9CWF2	0	1620.84	High	3.811e-05	1.8e-07	2.72
FALSE	High	LHFFMPGFAPLTSR	1xOxidation [M5]	1.25663e-06	5.91572e-05	5	5	3	Q7TMM9; Q9D6F9; P99024; P68372; Q9CWF2	0	1636.83	High	3.811e-05	5.558e-07	4.87
FALSE	High	IMNTFSVVPSPK		7.63086e-06	5.91572e-05	4	4	8	Q9D6F9; Q9ERD7; P99024; P68372	0	1319.7	High	3.811e-05	3.273e-06	3.26
FALSE	High	IMNTFSVVPSPK	1xOxidation [M2]	2.44597e-06	5.91572e-05	4	4	4	Q9D6F9; Q9ERD7; P99024; P68372	0	1335.7	High	3.811e-05	1.069e-06	2.74
FALSE	High	IREEYPDR		0.0710007	0.00378137	5	6	2	Q7TMM9; P99024; P68372; Q9CWF2; Q922F4	1	1077.53	High	0.002039	0.02697	1.73
FALSE	High	IREEYPDRIMNTFSVVPSPK	1xOxidation [M10]	0.0046025	0.000311602	2	2	3	P99024; P68372	2	2394.21	High	0.0002466	0.001563	2.7
FALSE	High	ISEQFTAMFR		3.01389e-05	5.91572e-05	6	6	47	Q7TMM9; Q9D6F9; Q9ERD7; P99024; P68372; Q9CWF2	0	1229.6	High	3.811e-05	1.25e-05	3.26
FALSE	High	ISEQFTAMFR	1xOxidation [M8]	8.1839e-05	5.91572e-05	6	6	6	Q7TMM9; Q9D6F9; Q9ERD7; P99024; P68372; Q9CWF2	0	1245.59	High	3.811e-05	3.338e-05	2.35
FALSE	High	ISEQFTAMFRR		0.000339175	5.91572e-05	6	6	1	Q7TMM9; Q9D6F9; Q9ERD7; P99024; P68372; Q9CWF2	1	1385.7	High	3.811e-05	0.0001334	3.21
FALSE	High	ISVYYNEATGGK		2.93141e-05	5.91572e-05	1	1	6	P99024	0	1301.64	High	3.811e-05	1.221e-05	2.86
FALSE	High	LTTPTYGDLNHLVSATMSGVTTCLR	1xCarbamidomethyl [C23]	2.65817e-16	5.91572e-05	5	5	15	Q7TMM9; Q9D6F9; P99024; P68372; Q9CWF2	0	2708.34	High	3.811e-05	1.848e-16	5.76
FALSE	High	LTTPTYGDLNHLVSATMSGVTTCLR	1xCarbamidomethyl [C23]; 1xOxidation [M17]	9.98094e-09	5.91572e-05	5	5	5	Q7TMM9; Q9D6F9; P99024; P68372; Q9CWF2	0	2724.33	High	3.811e-05	4.874e-09	3.89
FALSE	High	LTTPTYGDLNHLVSATMSGVTTCLRFPGQLNADLR	1xCarbamidomethyl [C23]	0.00205279	0.000196547	5	5	1	Q7TMM9; Q9D6F9; P99024; P68372; Q9CWF2	1	3819.92	High	0.0002017	0.0007354	4.41
FALSE	High	MAVTFIGNSTAIQELFK		1.81e-10	5.91572e-05	1	1	24	P99024	0	1869.98	High	3.811e-05	9.587e-11	5.23
FALSE	High	MAVTFIGNSTAIQELFKR		4.64338e-12	5.91572e-05	1	1	14	P99024	1	2026.08	High	3.811e-05	2.646e-12	6.11
FALSE	High	MAVTFIGNSTAIQELFKR	1xOxidation [M1]	1.0698e-08	5.91572e-05	1	1	3	P99024	1	2042.07	High	3.811e-05	5.218e-09	4.21
FALSE	High	MREIVHIQAGQCGNQIGAK	1xCarbamidomethyl [C12]	1.52917e-13	5.91572e-05	6	6	12	Q7TMM9; Q9D6F9; Q9ERD7; P99024; P68372; Q9CWF2	1	2110.06	High	3.811e-05	9.374e-14	6.57
FALSE	High	MREIVHIQAGQCGNQIGAK	1xCarbamidomethyl [C12]; 1xOxidation [M1]	1.08626e-06	5.91572e-05	6	6	2	Q7TMM9; Q9D6F9; Q9ERD7; P99024; P68372; Q9CWF2	1	2126.06	High	3.811e-05	4.823e-07	3.79
FALSE	High	MSMKEVDEQMLNVQNK		2.87103e-05	5.91572e-05	4	4	2	Q7TMM9; P99024; P68372; Q9CWF2	1	1923.9	High	3.811e-05	1.193e-05	3.99
FALSE	High	NMMAACDPR	1xCarbamidomethyl [C6]	0.000784554	5.91572e-05	7	7	5	Q7TMM9; Q9D6F9; Q9ERD7; P99024; P68372; Q9CWF2; Q922F4	0	1065.43	High	3.811e-05	0.0002982	2.5
FALSE	High	NMMAACDPR	1xCarbamidomethyl [C6]; 1xOxidation [M2]	0.183835	0.00875261	7	7	1	Q7TMM9; Q9D6F9; Q9ERD7; P99024; P68372; Q9CWF2; Q922F4	0	1081.42	High	0.004705	0.0877	1.28
FALSE	High	NSSYFVEWIPNNVK		2.15581e-08	5.91572e-05	7	7	8	Q7TMM9; Q9D6F9; Q9ERD7; P99024; P68372; Q9CWF2; Q922F4	0	1696.83	High	3.811e-05	1.04e-08	3.76
FALSE	High	RISEQFTAMFR		1.30007e-07	5.91572e-05	6	6	10	Q7TMM9; Q9D6F9; Q9ERD7; P99024; P68372; Q9CWF2	1	1385.7	High	3.811e-05	6.027e-08	3.26
FALSE	High	SGPFGQIFRPDNFVFGQSGAGNNWAK		2.23334e-17	5.91572e-05	5	5	12	Q7TMM9; Q9D6F9; P99024; P68372; Q9CWF2	0	2798.34	High	3.811e-05	1.635e-17	8.54
FALSE	High	TAVCDIPPR	1xCarbamidomethyl [C4]	0.000514115	5.91572e-05	5	5	30	Q7TMM9; Q9D6F9; P99024; P68372; Q9CWF2	0	1028.52	High	3.811e-05	0.0001986	3.08
FALSE	High	TLKLTTPTYGDLNHLVSATMSGVTTCLR	1xCarbamidomethyl [C26]	1.64819e-05	5.91572e-05	5	5	2	Q7TMM9; Q9D6F9; P99024; P68372; Q9CWF2	1	3050.56	High	3.811e-05	6.943e-06	4.45
FALSE	High	YLTVAAVFR		0.000664376	5.91572e-05	3	3	9	Q9D6F9; P99024; P68372	0	1039.59	High	3.811e-05	0.0002545	2.07
Checked	Confidence	Sequence	Modifications	Qvality PEP	Qvality q-value	# Protein Groups	# Proteins	# PSMs	Master Protein Accessions	# Missed Cleavages	Theo. MH+ [Da]	Confidence (by Search Engine): Sequest HT	Percolator q-Value (by Search Engine): Sequest HT	Percolator PEP (by Search Engine): Sequest HT	XCorr (by Search Engine): Sequest HT
FALSE	High	AFDQIDNAPEEK		3.48426e-06	5.91572e-05	1	1	6	#CONTAM#000156	0	1376.63	High	3.811e-05	1.515e-06	3.83
FALSE	High	AGENVGVLLR		1.19788e-05	5.91572e-05	1	1	38	#CONTAM#000156	0	1027.59	High	3.811e-05	5.078e-06	3.61
FALSE	High	AIDKPFLLPIEDVFSISGR		2.59266e-12	5.91572e-05	1	1	10	#CONTAM#000156	0	2117.16	High	3.811e-05	1.499e-12	5.18
FALSE	High	ALEGDAEWEAK		3.27553e-05	5.91572e-05	1	1	81	#CONTAM#000156	0	1218.56	High	3.811e-05	1.364e-05	2.46
FALSE	High	CDMVDDEELLELVEMEVR	1xCarbamidomethyl [C1]	1.62997e-11	5.91572e-05	1	1	2	#CONTAM#000156	0	2223.98	High	3.811e-05	9.042e-12	5.99
FALSE	High	CDMVDDEELLELVEMEVR	1xCarbamidomethyl [C1]; 1xOxidation [M3]	8.15628e-10	5.91572e-05	1	1	1	#CONTAM#000156	0	2239.98	High	3.811e-05	4.185e-10	4.35
FALSE	High	CDMVDDEELLELVEMEVR	1xCarbamidomethyl [C1]; 2xOxidation [M3; M15]	5.48844e-11	5.91572e-05	1	1	3	#CONTAM#000156	0	2255.97	High	3.811e-05	2.983e-11	4.3
FALSE	High	EHILLGR		0.000888724	5.91572e-05	1	1	3	#CONTAM#000156	0	837.494	High	3.811e-05	0.0003355	1.94
FALSE	High	ELLSQYDFPGDDTPIVR		1.55488e-09	5.91572e-05	1	1	7	#CONTAM#000156	0	1964.96	High	3.811e-05	7.882e-10	4.08
FALSE	High	FESEVYILSK		5.66262e-06	5.91572e-05	1	1	36	#CONTAM#000156	0	1214.63	High	3.811e-05	2.439e-06	2.63
FALSE	High	FESEVYILSKDEGGR		1.39347e-07	5.91572e-05	1	1	9	#CONTAM#000156	1	1728.84	High	3.811e-05	6.456e-08	4.4
FALSE	High	GITINTSHVEYDTPTR		1.53346e-09	5.91572e-05	1	1	13	#CONTAM#000156	0	1803.89	High	3.811e-05	7.787e-10	4.01
FALSE	High	GQVLAKPGTIKPHTK		1.42278e-07	5.91572e-05	1	1	4	#CONTAM#000156	0	1574.94	High	3.811e-05	6.604e-08	4.27
FALSE	High	GQVLAKPGTIKPHTKFESEVYILSK		3.11167e-09	5.91572e-05	1	1	16	#CONTAM#000156	1	2770.55	High	3.811e-05	1.553e-09	5.74
FALSE	High	GTVVTGRVER		0.00140338	0.000131958	1	1	2	#CONTAM#000156	1	1073.61	High	0.0001432	0.000516	1.77
FALSE	High	GYRPQFYFR		0.000137687	5.91572e-05	1	1	4	#CONTAM#000156	0	1233.62	High	3.811e-05	5.525e-05	3.4
FALSE	High	HTPFFK		0.161928	0.00752972	1	1	1	#CONTAM#000156	0	776.409	High	0.004061	0.0743	2.18
FALSE	High	HTPFFKGYRPQFYFR		0.00705124	0.000311602	1	1	3	#CONTAM#000156	1	1991.01	High	0.0002466	0.002353	3.43
FALSE	High	HYAHVDCPGHADYVK	1xCarbamidomethyl [C7]	1.94003e-10	5.91572e-05	1	1	5	#CONTAM#000156	0	1768.79	High	3.811e-05	1.028e-10	7.42
FALSE	High	ILELAGFLDSYIPEPER		1.11371e-10	5.91572e-05	1	1	7	#CONTAM#000156	0	1962.02	High	3.811e-05	5.945e-11	5.15
FALSE	High	MVVTLIHPIAMDDGLR		5.37916e-10	5.91572e-05	1	1	18	#CONTAM#000156	0	1780.94	High	3.811e-05	2.783e-10	4.82
FALSE	High	MVVTLIHPIAMDDGLR	1xOxidation [M]	1.80874e-11	5.91572e-05	1	1	12	#CONTAM#000156	0	1796.94	High	3.811e-05	1.002e-11	3.05
FALSE	High	NMITGAAQMDGAILVVAATDGPMPQTR		1.61531e-14	5.91572e-05	1	1	20	#CONTAM#000156	0	2729.34	High	3.811e-05	1.035e-14	6.08
FALSE	High	NMITGAAQMDGAILVVAATDGPMPQTR	1xOxidation [M]	7.25396e-09	5.91572e-05	1	1	11	#CONTAM#000156	0	2745.34	High	3.811e-05	3.576e-09	4.04
FALSE	High	QVGVPYIIVFLNK		1.93201e-06	5.91572e-05	1	1	4	#CONTAM#000156	0	1489.88	High	3.811e-05	8.488e-07	3.38
FALSE	High	STCTGVEMFR	1xCarbamidomethyl [C3]	0.000200238	5.91572e-05	1	1	9	#CONTAM#000156	0	1187.52	High	3.811e-05	8.002e-05	3.12
FALSE	High	STCTGVEMFR	1xCarbamidomethyl [C3]; 1xOxidation [M8]	0.00216947	0.000196547	1	1	2	#CONTAM#000156	0	1203.51	High	0.0002017	0.0007735	1.65
FALSE	High	STCTGVEMFRK	1xCarbamidomethyl [C3]	9.52769e-06	5.91572e-05	1	1	6	#CONTAM#000156	1	1315.61	High	3.811e-05	4.068e-06	3.7
FALSE	High	STCTGVEMFRK	1xCarbamidomethyl [C3]; 1xOxidation [M8]	0.0462471	0.00211037	1	1	1	#CONTAM#000156	1	1331.61	High	0.001157	0.01662	1.1
FALSE	High	TKPHVNVGTIGHVDHGK		5.30132e-11	5.91572e-05	1	1	9	#CONTAM#000156	0	1795.96	High	3.811e-05	2.873e-11	7.16
FALSE	High	TKPHVNVGTIGHVDHGKTTLTAAITTVLAK		0.0178655	0.000781131	1	1	1	#CONTAM#000156	1	3080.72	High	0.0005081	0.005963	1.54
FALSE	High	TTDVTGTIELPEGVEMVMPGDNIK		1.05211e-12	5.91572e-05	1	1	15	#CONTAM#000156	0	2546.24	High	3.811e-05	6.201e-13	6.51
FALSE	High	TTDVTGTIELPEGVEMVMPGDNIK	1xOxidation [M]	1.43862e-11	5.91572e-05	1	1	3	#CONTAM#000156	0	2562.23	High	3.811e-05	8.03e-12	5.77
FALSE	High	TTDVTGTIELPEGVEMVMPGDNIK	2xOxidation [M16; M18]	1.57771e-08	5.91572e-05	1	1	1	#CONTAM#000156	0	2578.23	High	3.811e-05	7.643e-09	4.21
FALSE	High	TTLTAAITTVLAK		1.19455e-09	5.91572e-05	1	1	34	#CONTAM#000156	0	1303.78	High	3.811e-05	6.117e-10	3.05
FALSE	High	TVGAGVVAK		0.00705124	0.000311602	1	1	2	#CONTAM#000156	0	801.483	High	0.0002466	0.002344	1.95
FALSE	High	VGEEVEIVGIK		5.69809e-07	5.91572e-05	1	1	16	#CONTAM#000156	0	1171.66	High	3.811e-05	2.571e-07	3.85
FALSE	High	VGEEVEIVGIKETQK		3.15294e-10	5.91572e-05	1	1	17	#CONTAM#000156	1	1657.9	High	3.811e-05	1.648e-10	5.72
High	Master Protein	P68372	Tubulin beta-4B chain OS=Mus musculus OX=10090 GN=Tubb4b PE=1 SV=1	0	414.387	75	33	336	1	445	49.8	4.89	999.55	33	1
Checked	Confidence	Sequence	Modifications	Qvality PEP	Qvality q-value	# Protein Groups	# Proteins	# PSMs	Master Protein Accessions	# Missed Cleavages	Theo. MH+ [Da]	Confidence (by Search Engine): Sequest HT	Percolator q-Value (by Search Engine): Sequest HT	Percolator PEP (by Search Engine): Sequest HT	XCorr (by Search Engine): Sequest HT
FALSE	High	ALTVPELTQQMFDAK		1.50502e-06	5.91572e-05	4	4	11	Q9D6F9; Q9ERD7; P68372; Q922F4	0	1691.87	High	3.811e-05	6.676e-07	3.58
FALSE	High	ALTVPELTQQMFDAK	1xOxidation [M11]	0.000334505	5.91572e-05	4	4	2	Q9D6F9; Q9ERD7; P68372; Q922F4	0	1707.86	High	3.811e-05	0.0001315	1.55
FALSE	High	AVLVDLEPGTMDSVR		9.51447e-08	5.91572e-05	2	2	6	Q9D6F9; P68372	0	1601.82	High	3.811e-05	4.433e-08	3.42
FALSE	High	AVLVDLEPGTMDSVR	1xOxidation [M11]	8.4619e-07	5.91572e-05	2	2	2	Q9D6F9; P68372	0	1617.82	High	3.811e-05	3.776e-07	3.63
FALSE	High	EAESCDCLQGFQLTHSLGGGTGSGMGTLLISK	2xCarbamidomethyl [C5; C7]	7.69437e-14	5.91572e-05	3	3	3	Q9D6F9; P99024; P68372	0	3311.53	High	3.811e-05	4.767e-14	8.27
FALSE	High	EAESCDCLQGFQLTHSLGGGTGSGMGTLLISK	2xCarbamidomethyl [C5; C7]; 1xOxidation [M25]	4.03898e-13	5.91572e-05	3	3	2	Q9D6F9; P99024; P68372	0	3327.53	High	3.811e-05	2.419e-13	4.65
FALSE	High	EIVHIQAGQCGNQIGAK	1xCarbamidomethyl [C10]	1.33292e-11	5.91572e-05	6	6	4	Q7TMM9; Q9D6F9; Q9ERD7; P99024; P68372; Q9CWF2	0	1822.92	High	3.811e-05	7.463e-12	4.21
FALSE	High	EVDEQMLNVQNK		1.43268e-07	5.91572e-05	4	4	3	Q7TMM9; P99024; P68372; Q9CWF2	0	1446.69	High	3.811e-05	6.641e-08	4.09
FALSE	High	FPGQLNADLR		4.76095e-06	5.91572e-05	7	8	20	Q7TMM9; Q9D6F9; Q9ERD7; P99024; P68372; Q9CWF2; Q922F4	0	1130.6	High	3.811e-05	2.061e-06	3.14
FALSE	High	FPGQLNADLRK		2.84531e-08	5.91572e-05	7	8	13	Q7TMM9; Q9D6F9; Q9ERD7; P99024; P68372; Q9CWF2; Q922F4	1	1258.69	High	3.811e-05	1.367e-08	3.78
FALSE	High	FWEVISDEHGIDPTGTYHGDSDLQLER		1.01198e-18	5.91572e-05	2	2	16	Q9D6F9; P68372	0	3116.42	High	3.811e-05	7.891e-19	6.96
FALSE	High	GHYTEGAELVDSVLDVVR		2.11572e-15	5.91572e-05	6	6	18	Q7TMM9; Q9ERD7; P99024; P68372; Q9CWF2; Q922F4	0	1958.98	High	3.811e-05	1.407e-15	5.91
FALSE	High	GHYTEGAELVDSVLDVVRK		9.64685e-18	5.91572e-05	6	6	3	Q7TMM9; Q9ERD7; P99024; P68372; Q9CWF2; Q922F4	1	2087.08	High	3.811e-05	7.168e-18	8.75
FALSE	High	KEAESCDCLQGFQLTHSLGGGTGSGMGTLLISK	2xCarbamidomethyl [C6; C8]	4.2254e-08	5.91572e-05	3	3	2	Q9D6F9; P99024; P68372	1	3439.63	High	3.811e-05	2.004e-08	4.73
FALSE	High	KLAVNMVPFPR		3.6551e-07	5.91572e-05	7	8	13	Q7TMM9; Q9D6F9; Q9ERD7; P99024; P68372; Q9CWF2; Q922F4	1	1271.73	High	3.811e-05	1.666e-07	4.13
FALSE	High	LAVNMVPFPR		6.60038e-05	5.91572e-05	7	8	4	Q7TMM9; Q9D6F9; Q9ERD7; P99024; P68372; Q9CWF2; Q922F4	0	1143.63	High	3.811e-05	2.7e-05	3.24
FALSE	High	LAVNMVPFPR	1xOxidation [M5]	0.000119024	5.91572e-05	7	8	6	Q7TMM9; Q9D6F9; Q9ERD7; P99024; P68372; Q9CWF2; Q922F4	0	1159.63	High	3.811e-05	4.82e-05	3.25
FALSE	High	LHFFMPGFAPLTSR		3.97242e-07	5.91572e-05	5	5	18	Q7TMM9; Q9D6F9; P99024; P68372; Q9CWF2	0	1620.84	High	3.811e-05	1.8e-07	2.72
FALSE	High	LHFFMPGFAPLTSR	1xOxidation [M5]	1.25663e-06	5.91572e-05	5	5	3	Q7TMM9; Q9D6F9; P99024; P68372; Q9CWF2	0	1636.83	High	3.811e-05	5.558e-07	4.87
FALSE	High	IMNTFSVVPSPK		7.63086e-06	5.91572e-05	4	4	8	Q9D6F9; Q9ERD7; P99024; P68372	0	1319.7	High	3.811e-05	3.273e-06	3.26
FALSE	High	IMNTFSVVPSPK	1xOxidation [M2]	2.44597e-06	5.91572e-05	4	4	4	Q9D6F9; Q9ERD7; P99024; P68372	0	1335.7	High	3.811e-05	1.069e-06	2.74
FALSE	High	INVYYNEATGGK		3.48656e-05	5.91572e-05	1	1	1	P68372	0	1328.65	High	3.811e-05	1.45e-05	3.48
FALSE	High	IREEYPDR		0.0710007	0.00378137	5	6	2	Q7TMM9; P99024; P68372; Q9CWF2; Q922F4	1	1077.53	High	0.002039	0.02697	1.73
FALSE	High	IREEYPDRIMNTFSVVPSPK	1xOxidation [M10]	0.0046025	0.000311602	2	2	3	P99024; P68372	2	2394.21	High	0.0002466	0.001563	2.7
FALSE	High	ISEQFTAMFR		3.01389e-05	5.91572e-05	6	6	47	Q7TMM9; Q9D6F9; Q9ERD7; P99024; P68372; Q9CWF2	0	1229.6	High	3.811e-05	1.25e-05	3.26
FALSE	High	ISEQFTAMFR	1xOxidation [M8]	8.1839e-05	5.91572e-05	6	6	6	Q7TMM9; Q9D6F9; Q9ERD7; P99024; P68372; Q9CWF2	0	1245.59	High	3.811e-05	3.338e-05	2.35
FALSE	High	ISEQFTAMFRR		0.000339175	5.91572e-05	6	6	1	Q7TMM9; Q9D6F9; Q9ERD7; P99024; P68372; Q9CWF2	1	1385.7	High	3.811e-05	0.0001334	3.21
FALSE	High	LTTPTYGDLNHLVSATMSGVTTCLR	1xCarbamidomethyl [C23]	2.65817e-16	5.91572e-05	5	5	15	Q7TMM9; Q9D6F9; P99024; P68372; Q9CWF2	0	2708.34	High	3.811e-05	1.848e-16	5.76
FALSE	High	LTTPTYGDLNHLVSATMSGVTTCLR	1xCarbamidomethyl [C23]; 1xOxidation [M17]	9.98094e-09	5.91572e-05	5	5	5	Q7TMM9; Q9D6F9; P99024; P68372; Q9CWF2	0	2724.33	High	3.811e-05	4.874e-09	3.89
FALSE	High	LTTPTYGDLNHLVSATMSGVTTCLRFPGQLNADLR	1xCarbamidomethyl [C23]	0.00205279	0.000196547	5	5	1	Q7TMM9; Q9D6F9; P99024; P68372; Q9CWF2	1	3819.92	High	0.0002017	0.0007354	4.41
FALSE	High	MREIVHIQAGQCGNQIGAK	1xCarbamidomethyl [C12]	1.52917e-13	5.91572e-05	6	6	12	Q7TMM9; Q9D6F9; Q9ERD7; P99024; P68372; Q9CWF2	1	2110.06	High	3.811e-05	9.374e-14	6.57
FALSE	High	MREIVHIQAGQCGNQIGAK	1xCarbamidomethyl [C12]; 1xOxidation [M1]	1.08626e-06	5.91572e-05	6	6	2	Q7TMM9; Q9D6F9; Q9ERD7; P99024; P68372; Q9CWF2	1	2126.06	High	3.811e-05	4.823e-07	3.79
FALSE	High	MSATFIGNSTAIQELFK		7.77508e-09	5.91572e-05	3	3	7	Q7TMM9; P68372; Q9CWF2	0	1857.94	High	3.811e-05	3.833e-09	4.85
FALSE	High	MSATFIGNSTAIQELFKR		1.379e-12	5.91572e-05	3	3	2	Q7TMM9; P68372; Q9CWF2	1	2014.04	High	3.811e-05	8.093e-13	5.12
FALSE	High	MSATFIGNSTAIQELFKR	1xOxidation [M1]	4.18739e-11	5.91572e-05	3	3	1	Q7TMM9; P68372; Q9CWF2	1	2030.04	High	3.811e-05	2.283e-11	3.58
FALSE	High	MSMKEVDEQMLNVQNK		2.87103e-05	5.91572e-05	4	4	2	Q7TMM9; P99024; P68372; Q9CWF2	1	1923.9	High	3.811e-05	1.193e-05	3.99
FALSE	High	NMMAACDPR	1xCarbamidomethyl [C6]	0.000784554	5.91572e-05	7	7	5	Q7TMM9; Q9D6F9; Q9ERD7; P99024; P68372; Q9CWF2; Q922F4	0	1065.43	High	3.811e-05	0.0002982	2.5
FALSE	High	NMMAACDPR	1xCarbamidomethyl [C6]; 1xOxidation [M2]	0.183835	0.00875261	7	7	1	Q7TMM9; Q9D6F9; Q9ERD7; P99024; P68372; Q9CWF2; Q922F4	0	1081.42	High	0.004705	0.0877	1.28
FALSE	High	NSSYFVEWIPNNVK		2.15581e-08	5.91572e-05	7	7	8	Q7TMM9; Q9D6F9; Q9ERD7; P99024; P68372; Q9CWF2; Q922F4	0	1696.83	High	3.811e-05	1.04e-08	3.76
FALSE	High	RISEQFTAMFR		1.30007e-07	5.91572e-05	6	6	10	Q7TMM9; Q9D6F9; Q9ERD7; P99024; P68372; Q9CWF2	1	1385.7	High	3.811e-05	6.027e-08	3.26
FALSE	High	SGPFGQIFRPDNFVFGQSGAGNNWAK		2.23334e-17	5.91572e-05	5	5	12	Q7TMM9; Q9D6F9; P99024; P68372; Q9CWF2	0	2798.34	High	3.811e-05	1.635e-17	8.54
FALSE	High	TAVCDIPPR	1xCarbamidomethyl [C4]	0.000514115	5.91572e-05	5	5	30	Q7TMM9; Q9D6F9; P99024; P68372; Q9CWF2	0	1028.52	High	3.811e-05	0.0001986	3.08
FALSE	High	TLKLTTPTYGDLNHLVSATMSGVTTCLR	1xCarbamidomethyl [C26]	1.64819e-05	5.91572e-05	5	5	2	Q7TMM9; Q9D6F9; P99024; P68372; Q9CWF2	1	3050.56	High	3.811e-05	6.943e-06	4.45
FALSE	High	YLTVAAVFR		0.000664376	5.91572e-05	3	3	9	Q9D6F9; P99024; P68372	0	1039.59	High	3.811e-05	0.0002545	2.07
High	Master Protein	Q99PV0	Pre-mRNA-processing-splicing factor 8 OS=Mus musculus OX=10090 GN=Prpf8 PE=1 SV=2	0	404.662	39	75	131	75	2335	273.4	8.84	364.36	75	1
Checked	Confidence	Sequence	Modifications	Qvality PEP	Qvality q-value	# Protein Groups	# Proteins	# PSMs	Master Protein Accessions	# Missed Cleavages	Theo. MH+ [Da]	Confidence (by Search Engine): Sequest HT	Percolator q-Value (by Search Engine): Sequest HT	Percolator PEP (by Search Engine): Sequest HT	XCorr (by Search Engine): Sequest HT
FALSE	High	AAVMHDILDMMPEGIK		3.55754e-06	5.91572e-05	1	1	3	Q99PV0	0	1770.86	High	3.811e-05	1.547e-06	4.32
FALSE	High	ADWWTNTAHYNR		8.52081e-07	5.91572e-05	1	1	3	Q99PV0	0	1534.68	High	3.811e-05	3.812e-07	3.88
FALSE	High	ALDIPLVK		0.00765706	0.000311602	1	1	2	Q99PV0	0	868.55	High	0.0002751	0.00254	1.91
FALSE	High	ALNMAIPGGPK		0.000420495	5.91572e-05	1	1	3	Q99PV0	0	1068.59	High	3.811e-05	0.0001645	2.11
FALSE	High	ANIPWKVPGLPTPIENMILR		4.41114e-06	5.91572e-05	1	1	2	Q99PV0	1	2259.27	High	3.811e-05	1.906e-06	3.59
FALSE	High	ANPALYVLR		0.00133703	0.000131958	1	1	4	Q99PV0	0	1016.59	High	0.0001108	0.0004943	3.06
FALSE	High	ASEMAGPPQMPNDFLSFQDIATEAAHPIR		1.31364e-12	5.91572e-05	1	1	2	Q99PV0	0	3141.48	High	3.811e-05	7.7e-13	5.73
FALSE	High	ATEPQMVLFNLYDDWLK		9.78904e-07	5.91572e-05	1	1	1	Q99PV0	0	2083.02	High	3.811e-05	4.355e-07	3.19
FALSE	High	AVFWDIK		0.0696484	0.00373514	1	1	2	Q99PV0	0	878.477	High	0.002019	0.02645	1.57
FALSE	High	DGVWNLQNEVTK		4.00546e-05	5.91572e-05	1	1	1	Q99PV0	0	1402.7	High	3.811e-05	1.651e-05	2.03
FALSE	High	DLILADYGK		0.0102827	0.000623805	1	1	3	Q99PV0	0	1007.54	High	0.0004149	0.003412	2.31
FALSE	High	DLILADYGKK		0.00902768	0.000500353	1	1	2	Q99PV0	1	1135.64	High	0.0003595	0.002991	2.47
FALSE	High	DINLQDEDWNEFNDINK		1.07649e-09	5.91572e-05	1	1	4	Q99PV0	0	2121.94	High	3.811e-05	5.5e-10	4.39
FALSE	High	DTPLYTDNTANGIALLWAPRPFNLR		3.2462e-08	5.91572e-05	1	1	1	Q99PV0	0	2829.47	High	3.811e-05	1.555e-08	5.19
FALSE	High	EAVVNTQELLDLLVK		1.17077e-08	5.91572e-05	1	1	3	Q99PV0	0	1683.95	High	3.811e-05	5.705e-09	4.54
FALSE	High	EELGLIEQAYDNPHEALSR		9.61372e-13	5.91572e-05	1	1	3	Q99PV0	0	2184.06	High	3.811e-05	5.668e-13	5.74
FALSE	High	ELGGLGMLSMGHVLIPQSDLR		1.15463e-08	5.91572e-05	1	1	2	Q99PV0	0	2223.16	High	3.811e-05	5.617e-09	3.41
FALSE	High	EQSQLTATQTR		0.00104215	0.000131958	1	1	1	Q99PV0	0	1262.63	High	7.53e-05	0.0003904	2.38
FALSE	High	ETGYTYILPK		0.00825759	0.000375055	1	1	1	Q99PV0	0	1184.62	High	0.0003035	0.002732	1.92
FALSE	High	EVGIEFMDLYSHLVPVYDVEPLEK		3.75533e-08	5.91572e-05	1	1	1	Q99PV0	0	2821.4	High	3.811e-05	1.793e-08	4.87
FALSE	High	FEPLVR		0.181749	0.00859963	1	1	1	Q99PV0	0	760.435	High	0.004612	0.0865	1.53
FALSE	High	FGDLILK		0.0364493	0.00179605	1	1	2	Q99PV0	0	805.482	High	0.001017	0.01284	2.05
FALSE	High	FICISDLR	1xCarbamidomethyl [C3]	0.0113163	0.000666468	1	1	2	Q99PV0	0	1023.53	High	0.0004398	0.003754	1.68
FALSE	High	FPPVVFYTPK		0.0018894	0.000196547	1	1	1	Q99PV0	0	1194.66	High	0.0002017	0.0006805	2.12
FALSE	High	FSPIPFPPLSYK		0.00842932	0.000375055	1	1	1	Q99PV0	0	1392.76	High	0.0003035	0.002801	2.3
FALSE	High	FTLWWSPTINR		0.000214618	5.91572e-05	1	1	1	Q99PV0	0	1420.74	High	3.811e-05	8.565e-05	3.05
FALSE	High	GITPLLER		0.0226438	0.00106059	1	1	2	Q99PV0	0	898.536	High	0.0006664	0.007676	1.8
FALSE	High	GMLDPLEVHLLDFPNIVIK		1.59975e-08	5.91572e-05	1	1	1	Q99PV0	0	2163.19	High	3.811e-05	7.773e-09	4.82
FALSE	High	GPGNPVPGPLAPLPDYMSEEKLQEK		8.14487e-12	5.91572e-05	1	1	1	Q99PV0	1	2663.34	High	3.811e-05	4.609e-12	5.06
FALSE	High	GSELQLPFQACLK	1xCarbamidomethyl [C11]	0.000271683	5.91572e-05	1	1	1	Q99PV0	0	1490.77	High	3.811e-05	0.0001073	3.18
FALSE	High	GTYFPTWEGLFWEK		2.01413e-06	5.91572e-05	1	1	2	Q99PV0	0	1760.83	High	3.811e-05	8.832e-07	2.6
FALSE	High	GYLPSHYER		0.00569757	0.000311602	1	1	1	Q99PV0	0	1121.54	High	0.0002466	0.00191	2.42
FALSE	High	HDGKLWNLNNYR		0.000316456	5.91572e-05	1	1	1	Q99PV0	1	1529.76	High	3.811e-05	0.0001246	2.18
FALSE	High	HGDEIITSTTSNYETQTFSSK		7.0308e-14	5.91572e-05	1	1	1	Q99PV0	0	2346.07	High	3.811e-05	4.368e-14	4.49
FALSE	High	HLIYYR		0.0986299	0.00436713	1	1	2	Q99PV0	0	864.473	High	0.002445	0.0399	1.9
FALSE	High	KFICISDLR	1xCarbamidomethyl [C4]	0.0487418	0.00233263	1	1	2	Q99PV0	1	1151.62	High	0.001283	0.01772	2.62
FALSE	High	KGMLDPLEVHLLDFPNIVIK		2.195e-12	5.91572e-05	1	1	2	Q99PV0	1	2291.28	High	3.811e-05	1.276e-12	7.15
FALSE	High	KNLNYLHLDYNFNLKPVK		1.32006e-05	5.91572e-05	1	1	1	Q99PV0	1	2233.21	High	3.811e-05	5.603e-06	3.67
FALSE	High	IDLTLLNR		0.00644852	0.000311602	1	1	1	Q99PV0	0	957.573	High	0.0002466	0.002147	2.32
FALSE	High	LFPPWIKPADTEPPPLLVYK		9.46182e-06	5.91572e-05	1	1	7	Q99PV0	0	2321.29	High	3.811e-05	4.025e-06	3.77
FALSE	High	LKEAYSVK		0.0161341	0.000666468	1	1	1	Q99PV0	1	937.535	High	0.0004571	0.005382	1.69
FALSE	High	LLENMPMPWEQIR		2.5323e-06	5.91572e-05	1	1	2	Q99PV0	0	1656.82	High	3.811e-05	1.112e-06	3.29
FALSE	High	IIHTSVWAGQK		0.00770982	0.000311602	1	1	1	Q99PV0	0	1239.68	High	0.0002751	0.002558	2.21
FALSE	High	LIVDHNIADYMTAK		2.44084e-09	5.91572e-05	1	1	2	Q99PV0	0	1603.81	High	3.811e-05	1.226e-09	4.75
FALSE	High	IMADNPSWDGEK		4.60159e-05	5.91572e-05	1	1	1	Q99PV0	0	1362.6	High	3.811e-05	1.893e-05	3.21
FALSE	High	LNQSQREELGLIEQAYDNPHEALSR		7.60961e-10	5.91572e-05	1	1	2	Q99PV0	1	2910.43	High	3.811e-05	3.921e-10	8.54
FALSE	High	ISLIQIFR		0.00618787	0.000311602	1	1	1	Q99PV0	0	989.614	High	0.0002466	0.002069	2.03
FALSE	High	ITDAYLDQYLWYEADKRR		4.03335e-05	5.91572e-05	1	1	3	Q99PV0	2	2319.14	High	3.811e-05	1.666e-05	5.08
FALSE	High	LTLEDLEDSWDR		1.18056e-06	5.91572e-05	1	1	2	Q99PV0	0	1491.7	High	3.811e-05	5.247e-07	3.74
FALSE	High	LTPSGYEWGR		0.000551009	5.91572e-05	1	1	1	Q99PV0	0	1165.56	High	3.811e-05	0.0002131	2.07
FALSE	High	IVNKWNTALIGLMTYFR		3.81311e-06	5.91572e-05	1	1	1	Q99PV0	1	2040.11	High	3.811e-05	1.652e-06	3.73
FALSE	High	LVVDSHVQYR		0.000182975	5.91572e-05	1	1	1	Q99PV0	0	1215.65	High	3.811e-05	7.304e-05	2.94
FALSE	High	LWNLNNYR		0.00966804	0.000500353	1	1	2	Q99PV0	0	1092.56	High	0.0003595	0.003201	1.66
FALSE	High	NLNYLHLDYNFNLKPVK		1.62097e-09	5.91572e-05	1	1	1	Q99PV0	0	2105.12	High	3.811e-05	8.25e-10	5.48
FALSE	High	NNVNVASLTQSEIR		5.39045e-07	5.91572e-05	1	1	2	Q99PV0	0	1544.8	High	3.811e-05	2.434e-07	3.1
FALSE	High	QGYNMLNLLIHR		7.67331e-08	5.91572e-05	1	1	1	Q99PV0	0	1471.78	High	3.811e-05	3.606e-08	3.21
FALSE	High	QILMASGSTTFTK		0.0101428	0.0005634	1	1	1	Q99PV0	0	1384.71	High	0.0003883	0.003364	1.78
FALSE	High	QNPFWWTHQR		5.70562e-05	5.91572e-05	1	1	4	Q99PV0	0	1399.67	High	3.811e-05	2.348e-05	3.36
FALSE	High	RLTLEDLEDSWDR		4.66588e-05	5.91572e-05	1	1	1	Q99PV0	1	1647.8	High	3.811e-05	1.918e-05	4
FALSE	High	SGMSHEEDQLIPNLYR		4.49449e-09	5.91572e-05	1	1	2	Q99PV0	0	1888.89	High	3.811e-05	2.241e-09	3.56
FALSE	High	TAEEVAALIR		0.0920771	0.00432944	1	1	1	Q99PV0	0	1072.6	High	0.00241	0.03684	1.04
FALSE	High	TDMIQALGGVEGILEHTLFK		4.73772e-13	5.91572e-05	1	1	1	Q99PV0	0	2172.14	High	3.811e-05	2.825e-13	6.96
FALSE	High	TEDPDLPAFYFDPLINPISHR		1.33292e-11	5.91572e-05	1	1	1	Q99PV0	0	2457.21	High	3.811e-05	7.471e-12	5.46
FALSE	High	TFEGNLTTKPINGAIFIFNPR		1.1022e-05	5.91572e-05	1	1	1	Q99PV0	0	2350.26	High	3.811e-05	4.676e-06	2.98
FALSE	High	TILQHLSEAWR		4.32029e-06	5.91572e-05	1	1	4	Q99PV0	0	1353.73	High	3.811e-05	1.864e-06	3.08
FALSE	High	TISSYTAFSR		0.00585656	0.000311602	1	1	1	Q99PV0	0	1132.56	High	0.0002466	0.00196	2.07
FALSE	High	VWAEYALK		0.0255657	0.00106059	1	1	1	Q99PV0	0	979.525	High	0.0006862	0.008698	2.17
FALSE	High	VYLGALK		0.110262	0.00482778	1	1	1	Q99PV0	0	763.471	High	0.002627	0.04577	0.79
FALSE	High	WGDYDSHDIER		1.58099e-05	5.91572e-05	1	1	1	Q99PV0	0	1392.58	High	3.811e-05	6.656e-06	2.73
FALSE	High	WLGNLLAR		0.0104244	0.000623805	1	1	1	Q99PV0	0	942.552	High	0.0004149	0.003457	1.91
FALSE	High	WNVSRPSLLADSK		0.000361014	5.91572e-05	1	1	1	Q99PV0	0	1472.79	High	3.811e-05	0.0001411	2.75
FALSE	High	WQFTLPMMSTLYR		7.74211e-05	5.91572e-05	1	1	4	Q99PV0	0	1673.82	High	3.811e-05	3.155e-05	2.78
FALSE	High	YELQLANPK		0.00361593	0.000263658	1	1	1	Q99PV0	0	1075.58	High	0.0002309	0.001246	2.7
FALSE	High	YIQPWESEFIDSQR		6.87669e-06	5.91572e-05	1	1	1	Q99PV0	0	1797.84	High	3.811e-05	2.941e-06	3.31
FALSE	High	YYVLNALK		0.00249091	0.000196547	1	1	2	Q99PV0	0	983.556	High	0.0002017	0.0008798	2.09
High	Master Protein	Q6P4T2	U5 small nuclear ribonucleoprotein 200 kDa helicase OS=Mus musculus OX=10090 GN=Snrnp200 PE=1 SV=1	0	403.162	40	64	125	64	2136	244.4	6.06	347.7	64	1
Checked	Confidence	Sequence	Modifications	Qvality PEP	Qvality q-value	# Protein Groups	# Proteins	# PSMs	Master Protein Accessions	# Missed Cleavages	Theo. MH+ [Da]	Confidence (by Search Engine): Sequest HT	Percolator q-Value (by Search Engine): Sequest HT	Percolator PEP (by Search Engine): Sequest HT	XCorr (by Search Engine): Sequest HT
FALSE	High	AIFEIVLNR		0.00577652	0.000311602	1	1	1	Q6P4T2	0	1074.63	High	0.0002466	0.001938	2.19
FALSE	High	ANSNLVLQADR		3.07727e-05	5.91572e-05	1	1	1	Q6P4T2	0	1200.63	High	3.811e-05	1.278e-05	3.65
FALSE	High	DEPTGEVLSLVGK		0.000163756	5.91572e-05	1	1	5	Q6P4T2	0	1343.71	High	3.811e-05	6.541e-05	2.97
FALSE	High	DIDAFWLQR		0.000779138	5.91572e-05	1	1	3	Q6P4T2	0	1163.58	High	3.811e-05	0.0002971	1.43
FALSE	High	DMCLEKDTLGLFLR	1xCarbamidomethyl [C3]	2.78865e-07	5.91572e-05	1	1	1	Q6P4T2	1	1710.86	High	3.811e-05	1.275e-07	4.29
FALSE	High	DTLGLFLR		0.0122835	0.000666468	1	1	1	Q6P4T2	0	934.536	High	0.0004398	0.004055	2.74
FALSE	High	EEEVTGPVIAPLFPQK		0.00469861	0.000311602	1	1	1	Q6P4T2	0	1753.94	High	0.0002466	0.001593	1.24
FALSE	High	EEEVTGPVIAPLFPQKR		0.0410702	0.00195568	1	1	1	Q6P4T2	1	1910.04	High	0.001088	0.01462	2.1
FALSE	High	ETLLNGVGYLHEGLSPMER		8.41415e-05	5.91572e-05	1	1	4	Q6P4T2	0	2115.05	High	3.811e-05	3.421e-05	2.89
FALSE	High	FCNRYPNIELSYEVVDKDSIR	1xCarbamidomethyl [C2]	4.44473e-15	5.91572e-05	1	1	2	Q6P4T2	2	2617.27	High	3.811e-05	2.926e-15	6.25
FALSE	High	FLYQLHETEKEDLIR		0.000214618	5.91572e-05	1	1	2	Q6P4T2	1	1934	High	3.811e-05	8.525e-05	3.21
FALSE	High	FLYQLHETEKEDLIREER		0.000109518	5.91572e-05	1	1	1	Q6P4T2	2	2348.19	High	3.811e-05	4.417e-05	3.72
FALSE	High	FQIMNEIVYEK		0.00144276	0.000131958	1	1	1	Q6P4T2	0	1413.71	High	0.0001432	0.0005295	2
FALSE	High	FYDDAIVSQK		0.000155996	5.91572e-05	1	1	1	Q6P4T2	0	1185.58	High	3.811e-05	6.249e-05	2.39
FALSE	High	GLFYFDNSFRPVPLEQTYVGITEK		8.50295e-10	5.91572e-05	1	1	1	Q6P4T2	0	2820.42	High	3.811e-05	4.365e-10	5.34
FALSE	High	GLIEIISNAAEYENIPIR		5.89921e-07	5.91572e-05	1	1	1	Q6P4T2	0	2015.08	High	3.811e-05	2.649e-07	3.73
FALSE	High	GNIIISTPEKWDILSR		4.3443e-08	5.91572e-05	1	1	3	Q6P4T2	1	1842.01	High	3.811e-05	2.064e-08	3.6
FALSE	High	GRWTELGALDILQMLGR		1.65738e-07	5.91572e-05	1	1	1	Q6P4T2	1	1929.04	High	3.811e-05	7.673e-08	4.69
FALSE	High	GVESVFDIMEMEDEER		1.41195e-08	5.91572e-05	1	1	3	Q6P4T2	0	1914.81	High	3.811e-05	6.861e-09	5.08
FALSE	High	HLILPEKYPPPTELLDLQPLPVSALR		9.70099e-10	5.91572e-05	1	1	1	Q6P4T2	1	2949.68	High	3.811e-05	4.967e-10	4.44
FALSE	High	HINMDGTINVDDFK		1.99602e-09	5.91572e-05	1	1	4	Q6P4T2	0	1618.75	High	3.811e-05	1.006e-09	2.78
FALSE	High	HLSDHLSELVEQTLSDLEQSK		5.10985e-14	5.91572e-05	1	1	2	Q6P4T2	0	2408.19	High	3.811e-05	3.191e-14	4.91
FALSE	High	KADEVLEILK		9.78904e-07	5.91572e-05	1	1	4	Q6P4T2	1	1157.68	High	3.811e-05	4.369e-07	3.11
FALSE	High	KPVIVFVPSR		0.000316456	5.91572e-05	1	1	1	Q6P4T2	0	1141.71	High	3.811e-05	0.0001243	3.6
FALSE	High	IASHYYITNDTVQTYNQLLKPTLSEIELFR		3.02016e-12	5.91572e-05	1	1	1	Q6P4T2	0	3570.85	High	3.811e-05	1.743e-12	7.97
FALSE	High	LATYGITVAELTGDHQLCK	1xCarbamidomethyl [C18]	1.33572e-08	5.91572e-05	1	1	3	Q6P4T2	0	2090.06	High	3.811e-05	6.502e-09	4.86
FALSE	High	LIGLSATLPNYEDVATFLR		3.59718e-10	5.91572e-05	1	1	3	Q6P4T2	0	2093.13	High	3.811e-05	1.877e-10	5.25
FALSE	High	LLSMAKPVYHAITK		0.00820112	0.000375055	1	1	2	Q6P4T2	0	1571.9	High	0.0003035	0.002713	2.89
FALSE	High	IIYIAPMR		0.0624271	0.00319461	1	1	1	Q6P4T2	0	976.565	High	0.001724	0.02342	2.18
FALSE	High	LPDMLNAEIVLGNVQNAK		4.84413e-11	5.91572e-05	1	1	2	Q6P4T2	0	1939.03	High	3.811e-05	2.636e-11	5.2
FALSE	High	LSDSTLKETLLNGVGYLHEGLSPMER		4.37429e-18	5.91572e-05	1	1	1	Q6P4T2	1	2859.46	High	3.811e-05	3.311e-18	6.42
FALSE	High	LTAIDILTTCAADIQR	1xCarbamidomethyl [C10]	3.27109e-07	5.91572e-05	1	1	2	Q6P4T2	0	1774.94	High	3.811e-05	1.493e-07	3.34
FALSE	High	LYDLNHNEIGELIR		7.88923e-08	5.91572e-05	1	1	3	Q6P4T2	0	1698.88	High	3.811e-05	3.692e-08	3.41
FALSE	High	MDTDLETMDLDQGGEALAPR		6.17546e-11	5.91572e-05	1	1	2	Q6P4T2	0	2177.97	High	3.811e-05	3.337e-11	4.99
FALSE	High	MKGYTLLSEGIDEMVGIIYKPK		1.73864e-08	5.91572e-05	1	1	2	Q6P4T2	1	2485.31	High	3.811e-05	8.418e-09	4.34
FALSE	High	MTQNPNYYNLQGISHR		0.000554841	5.91572e-05	1	1	1	Q6P4T2	0	1935.91	High	3.811e-05	0.0002143	1.79
FALSE	High	MWQSMCPLR	1xCarbamidomethyl [C6]	0.000441402	5.91572e-05	1	1	7	Q6P4T2	0	1208.54	High	3.811e-05	0.000172	2.2
FALSE	High	NALLQLTDSQIADVAR		7.10455e-09	5.91572e-05	1	1	5	Q6P4T2	0	1727.93	High	3.811e-05	3.499e-09	4.78
FALSE	High	NLELKDLLPYGFAIHHAGMTR		2.70854e-09	5.91572e-05	1	1	1	Q6P4T2	1	2396.25	High	3.811e-05	1.36e-09	5.55
FALSE	High	NIEMTQEDVR		0.00831445	0.000375055	1	1	1	Q6P4T2	0	1234.57	High	0.0003035	0.002749	2.47
FALSE	High	NQVLVFVHSR		0.000241471	5.91572e-05	1	1	1	Q6P4T2	0	1198.67	High	3.811e-05	9.558e-05	3.22
FALSE	High	QLPHFTSEHIKR		6.03121e-05	5.91572e-05	1	1	1	Q6P4T2	1	1492.8	High	3.811e-05	2.475e-05	3.05
FALSE	High	QVLDLEDLVFTQGSHFMANK		9.46182e-06	5.91572e-05	1	1	3	Q6P4T2	0	2292.13	High	3.811e-05	4.019e-06	2.89
FALSE	High	RDEPTGEVLSLVGK		0.00927863	0.000500353	1	1	1	Q6P4T2	1	1499.81	High	0.0003595	0.003067	1.68
FALSE	High	REEGWWVVIGDAK		0.00750093	0.000311602	1	1	3	Q6P4T2	1	1544.79	High	0.0002751	0.002488	2.84
FALSE	High	RLDLVHTAALMLDK		6.81966e-08	5.91572e-05	1	1	1	Q6P4T2	1	1595.89	High	3.811e-05	3.209e-08	4.9
FALSE	High	RLDLVHTAALMLDKNNLVK		3.4457e-12	5.91572e-05	1	1	1	Q6P4T2	2	2164.23	High	3.811e-05	1.985e-12	7.06
FALSE	High	SGGPVVVLVQLER		0.000100771	5.91572e-05	1	1	1	Q6P4T2	0	1352.79	High	3.811e-05	4.087e-05	3.47
FALSE	High	SLVQEMVGSFGK		5.98578e-06	5.91572e-05	1	1	1	Q6P4T2	0	1281.65	High	3.811e-05	2.571e-06	3.51
FALSE	High	SLVQEMVGSFGK	1xOxidation [M6]	0.000148603	5.91572e-05	1	1	1	Q6P4T2	0	1297.65	High	3.811e-05	5.967e-05	2.43
FALSE	High	SNSLISIKR		0.198971	0.00949312	1	1	1	Q6P4T2	1	1017.61	High	0.005135	0.09705	1.45
FALSE	High	SPTLYGISHDDLK		1.49462e-06	5.91572e-05	1	1	2	Q6P4T2	0	1445.73	High	3.811e-05	6.624e-07	3.36
FALSE	High	SPTLYGISHDDLKGDPLLDQR		6.29652e-13	5.91572e-05	1	1	4	Q6P4T2	1	2340.18	High	3.811e-05	3.743e-13	2.82
FALSE	High	TGNFQVTELGR		0.0018252	0.000196547	1	1	2	Q6P4T2	0	1221.62	High	0.0001778	0.0006593	3
FALSE	High	TICAEFAILR	1xCarbamidomethyl [C3]	0.000447564	5.91572e-05	1	1	1	Q6P4T2	0	1193.63	High	3.811e-05	0.0001743	2.59
FALSE	High	TIENKQDAVDYLTWTFLYR		6.45147e-08	5.91572e-05	1	1	1	Q6P4T2	1	2376.19	High	3.811e-05	3.042e-08	5.17
FALSE	High	TNLLLQAHLSR		0.000712038	5.91572e-05	1	1	2	Q6P4T2	0	1265.73	High	3.811e-05	0.0002721	2.45
FALSE	High	TNVALMCMLR	1xCarbamidomethyl [C7]	0.000358519	5.91572e-05	1	1	2	Q6P4T2	0	1208.59	High	3.811e-05	0.0001406	2.91
FALSE	High	VELTITPDFQWDEK		0.00138409	0.000131958	1	1	1	Q6P4T2	0	1720.84	High	0.0001432	0.0005092	2.34
FALSE	High	VFSLSSEFK		0.0006199	5.91572e-05	1	1	3	Q6P4T2	0	1043.54	High	3.811e-05	0.000239	1.02
FALSE	High	WLSCETQLPVSFR	1xCarbamidomethyl [C4]	1.33666e-07	5.91572e-05	1	1	3	Q6P4T2	0	1622.8	High	3.811e-05	6.216e-08	3.6
FALSE	High	YAQAGFEGFK		0.016806	0.000727487	1	1	1	Q6P4T2	0	1117.53	High	0.0004853	0.0056	2.48
FALSE	High	YHVLVNLGK		0.0160247	0.000666468	1	1	1	Q6P4T2	0	1042.6	High	0.0004571	0.005341	2.24
FALSE	High	YISSQIERPIR		0.038438	0.00190634	1	1	3	Q6P4T2	0	1361.75	High	0.001066	0.01358	2.76
FALSE	High	YVHLFPK		0.00493069	0.000311602	1	1	1	Q6P4T2	0	903.509	High	0.0002466	0.001663	1.76
High	Master Protein	P68369	Tubulin alpha-1A chain OS=Mus musculus OX=10090 GN=Tuba1a PE=1 SV=1	0	393.635	78	35	292	1	451	50.1	5.06	902.58	35	1
Checked	Confidence	Sequence	Modifications	Qvality PEP	Qvality q-value	# Protein Groups	# Proteins	# PSMs	Master Protein Accessions	# Missed Cleavages	Theo. MH+ [Da]	Confidence (by Search Engine): Sequest HT	Percolator q-Value (by Search Engine): Sequest HT	Percolator PEP (by Search Engine): Sequest HT	XCorr (by Search Engine): Sequest HT
FALSE	High	AFVHWYVGEGMEEGEFSEAR		9.15801e-13	5.91572e-05	3	6	20	P68369; P68373; P68368	0	2330.02	High	3.811e-05	5.403e-13	3.94
FALSE	High	AFVHWYVGEGMEEGEFSEAR	1xOxidation [M11]	5.21029e-06	5.91572e-05	3	6	1	P68369; P68373; P68368	0	2346.01	High	3.811e-05	2.253e-06	3.62
FALSE	High	AFVHWYVGEGMEEGEFSEAREDMAALEK		3.97497e-16	5.91572e-05	3	4	3	P68369; P68373; P68368	1	3217.42	High	3.811e-05	2.735e-16	5.21
FALSE	High	AFVHWYVGEGMEEGEFSEAREDMAALEK	1xOxidation [M11]	4.01948e-10	5.91572e-05	3	4	2	P68369; P68373; P68368	1	3233.42	High	3.811e-05	2.1e-10	6.94
FALSE	High	AVCMLSNTTAIAEAWAR	1xCarbamidomethyl [C3]	2.00991e-09	5.91572e-05	3	6	38	P68369; P68373; P68368	0	1864.9	High	3.811e-05	1.012e-09	4.37
FALSE	High	AVCMLSNTTAIAEAWAR	1xCarbamidomethyl [C3]; 1xOxidation [M4]	3.36078e-08	5.91572e-05	3	6	2	P68369; P68373; P68368	0	1880.9	High	3.811e-05	1.606e-08	3.72
FALSE	High	AVFVDLEPTVIDEVR		5.34944e-08	5.91572e-05	2	3	9	P68369; P68373	0	1701.91	High	3.811e-05	2.534e-08	4.37
FALSE	High	AYHEQLSVAEITNACFEPANQMVK	1xCarbamidomethyl [C15]	4.5826e-11	5.91572e-05	2	4	2	P68369; P68368	0	2750.29	High	3.811e-05	2.506e-11	6.95
FALSE	High	AYHEQLSVAEITNACFEPANQMVK	1xCarbamidomethyl [C15]; 1xOxidation [M22]	1.16023e-11	5.91572e-05	2	4	5	P68369; P68368	0	2766.29	High	3.811e-05	6.5e-12	5.39
FALSE	High	DVNAAIATIK		8.77174e-05	5.91572e-05	2	4	17	P68369; P68373	0	1015.58	High	3.811e-05	3.574e-05	1.38
FALSE	High	ECISIHVGQAGVQIGNACWELYCLEHGIQPDGQMPSDK	3xCarbamidomethyl [C2; C18; C23]	1.74952e-09	5.91572e-05	2	4	1	P68369; P68373	0	4296.96	High	3.811e-05	8.842e-10	4.93
FALSE	High	EDAANNYAR		0.00444666	0.000311602	3	6	1	P68369; P68373; P68368	0	1023.45	High	0.0002466	0.001507	1.59
FALSE	High	EDMAALEK		0.00672006	0.000311602	3	4	1	P68369; P68373; P68368	0	906.424	High	0.0002466	0.002247	1.83
FALSE	High	EIIDLVLDR		8.00505e-07	5.91572e-05	2	3	13	P68369; P68373	0	1085.62	High	3.811e-05	3.592e-07	1.37
FALSE	High	EIIDLVLDRIR		0.00361593	0.000263658	2	3	1	P68369; P68373	1	1354.81	High	0.0002309	0.001243	2.84
FALSE	High	FDGALNVDLTEFQTNLVPYPR		2.31864e-13	5.91572e-05	3	6	15	P68369; P68373; P68368	0	2409.21	High	3.811e-05	1.402e-13	6.01
FALSE	High	FDLMYAK		0.0217442	0.00101618	4	7	1	Q3UX10; P68369; P68373; P68368	0	887.433	High	0.0006418	0.00732	2.34
FALSE	High	GHYTIGK		0.0312666	0.00151909	3	5	2	P68369; P68373; P68368	0	775.41	High	0.0008933	0.01087	2.27
FALSE	High	GHYTIGKEIIDLVLDR		6.95334e-10	5.91572e-05	2	3	1	P68369; P68373	1	1842.01	High	3.811e-05	3.58e-10	5.51
FALSE	High	GHYTIGKEIIDLVLDRIR		2.78475e-09	5.91572e-05	2	3	1	P68369; P68373	2	2111.2	High	3.811e-05	1.395e-09	4.28
FALSE	High	KLADQCTGLQGFLVFHSFGGGTGSGFTSLLMER	1xCarbamidomethyl [C6]	4.48507e-12	5.91572e-05	2	3	2	P68369; P68373	1	3518.72	High	3.811e-05	2.564e-12	6.96
FALSE	High	LADQCTGLQGFLVFHSFGGGTGSGFTSLLMER	1xCarbamidomethyl [C5]; 1xOxidation [M30]	5.37164e-12	5.91572e-05	2	3	1	P68369; P68373	0	3406.62	High	3.811e-05	3.063e-12	5.83
FALSE	High	LDHKFDLMYAK		2.15882e-06	5.91572e-05	4	7	12	Q3UX10; P68369; P68373; P68368	1	1380.7	High	3.811e-05	9.484e-07	4.16
FALSE	High	LDHKFDLMYAK	1xOxidation [M8]	0.0105681	0.000623805	4	7	1	Q3UX10; P68369; P68373; P68368	1	1396.69	High	0.0004149	0.003504	1.44
FALSE	High	LDHKFDLMYAKR		2.88506e-08	5.91572e-05	3	6	2	P68369; P68373; P68368	2	1536.8	High	3.811e-05	1.379e-08	3.6
FALSE	High	IHFPLATYAPVISAEK		1.86093e-10	5.91572e-05	3	5	44	P68369; P68373; P68368	0	1756.96	High	3.811e-05	9.879e-11	3.63
FALSE	High	LIGQIVSSITASLR		1.70521e-06	5.91572e-05	1	2	6	P68369	0	1457.87	High	3.811e-05	7.52e-07	2.49
FALSE	High	LSVDYGK		0.026087	0.00106059	3	5	2	P68369; P68373; P68368	0	781.409	High	0.0006862	0.008925	1.14
FALSE	High	LSVDYGKK		0.0771461	0.00382034	3	5	2	P68369; P68373; P68368	1	909.504	High	0.002105	0.02972	2.41
FALSE	High	NLDIERPTYTNLNR		3.09664e-06	5.91572e-05	3	6	7	P68369; P68373; P68368	0	1718.88	High	3.811e-05	1.346e-06	3.33
FALSE	High	QLFHPEQLITGK		4.6242e-08	5.91572e-05	3	6	7	P68369; P68373; P68368	0	1410.77	High	3.811e-05	2.19e-08	3.35
FALSE	High	QLFHPEQLITGKEDAANNYAR		1.79121e-15	5.91572e-05	3	6	10	P68369; P68373; P68368	1	2415.21	High	3.811e-05	1.194e-15	5.69
FALSE	High	RAFVHWYVGEGMEEGEFSEAR		1.08696e-15	5.91572e-05	3	6	16	P68369; P68373; P68368	1	2486.12	High	3.811e-05	7.336e-16	5.48
FALSE	High	RAFVHWYVGEGMEEGEFSEAREDMAALEK		1.22473e-13	5.91572e-05	3	4	1	P68369; P68373; P68368	2	3373.53	High	3.811e-05	7.544e-14	6.49
FALSE	High	RNLDIERPTYTNLNR		7.9386e-09	5.91572e-05	3	6	1	P68369; P68373; P68368	1	1874.98	High	3.811e-05	3.887e-09	4.33
FALSE	High	RTIQFVDWCPTGFK	1xCarbamidomethyl [C9]	1.91732e-07	5.91572e-05	2	4	3	P68369; P68373	1	1754.87	High	3.811e-05	8.84e-08	2.97
FALSE	High	TIGGGDDSFNTFFSETGAGK		6.94362e-12	5.91572e-05	2	4	13	P68369; P68373	0	2007.89	High	3.811e-05	3.936e-12	5.08
FALSE	High	TIQFVDWCPTGFK	1xCarbamidomethyl [C8]	2.44597e-06	5.91572e-05	2	4	4	P68369; P68373	0	1598.77	High	3.811e-05	1.073e-06	2.68
FALSE	High	VGINYQPPTVVPGGDLAK		2.63809e-07	5.91572e-05	3	6	10	P68369; P68373; P68368	0	1824.99	High	3.811e-05	1.208e-07	3.07
FALSE	High	YMACCLLYR	2xCarbamidomethyl [C4; C5]	5.17755e-05	5.91572e-05	4	5	7	Q3UX10; P68369; P68373; P68368	0	1249.55	High	3.811e-05	2.128e-05	2.47
FALSE	High	YMACCLLYR	2xCarbamidomethyl [C4; C5]; 1xOxidation [M2]	0.0019025	0.000196547	4	5	5	Q3UX10; P68369; P68373; P68368	0	1265.55	High	0.0002017	0.000687	1.77
High	Master Protein	Q9CWF2	Tubulin beta-2B chain OS=Mus musculus OX=10090 GN=Tubb2b PE=1 SV=1	0	391.132	76	33	304	2	445	49.9	4.89	891.71	33	1
Checked	Confidence	Sequence	Modifications	Qvality PEP	Qvality q-value	# Protein Groups	# Proteins	# PSMs	Master Protein Accessions	# Missed Cleavages	Theo. MH+ [Da]	Confidence (by Search Engine): Sequest HT	Percolator q-Value (by Search Engine): Sequest HT	Percolator PEP (by Search Engine): Sequest HT	XCorr (by Search Engine): Sequest HT
FALSE	High	AILVDLEPGTMDSVR		2.63625e-08	5.91572e-05	4	4	9	Q7TMM9; Q9ERD7; P99024; Q9CWF2	0	1615.84	High	3.811e-05	1.262e-08	3.47
FALSE	High	AILVDLEPGTMDSVR	1xOxidation [M11]	7.99946e-08	5.91572e-05	4	4	7	Q7TMM9; Q9ERD7; P99024; Q9CWF2	0	1631.83	High	3.811e-05	3.747e-08	2.34
FALSE	High	ALTVPELTQQMFDSK		1.98638e-06	5.91572e-05	2	2	3	Q7TMM9; Q9CWF2	0	1707.86	High	3.811e-05	8.76e-07	3.09
FALSE	High	EIVHIQAGQCGNQIGAK	1xCarbamidomethyl [C10]	1.33292e-11	5.91572e-05	6	6	4	Q7TMM9; Q9D6F9; Q9ERD7; P99024; P68372; Q9CWF2	0	1822.92	High	3.811e-05	7.463e-12	4.21
FALSE	High	ESESCDCLQGFQLTHSLGGGTGSGMGTLLISK	2xCarbamidomethyl [C5; C7]	5.97327e-09	5.91572e-05	2	2	2	Q7TMM9; Q9CWF2	0	3327.53	High	3.811e-05	2.946e-09	4.96
FALSE	High	EVDEQMLNVQNK		1.43268e-07	5.91572e-05	4	4	3	Q7TMM9; P99024; P68372; Q9CWF2	0	1446.69	High	3.811e-05	6.641e-08	4.09
FALSE	High	FPGQLNADLR		4.76095e-06	5.91572e-05	7	8	20	Q7TMM9; Q9D6F9; Q9ERD7; P99024; P68372; Q9CWF2; Q922F4	0	1130.6	High	3.811e-05	2.061e-06	3.14
FALSE	High	FPGQLNADLRK		2.84531e-08	5.91572e-05	7	8	13	Q7TMM9; Q9D6F9; Q9ERD7; P99024; P68372; Q9CWF2; Q922F4	1	1258.69	High	3.811e-05	1.367e-08	3.78
FALSE	High	FWEVISDEHGIDPTGSYHGDSDLQLER		3.37e-14	5.91572e-05	2	2	1	Q7TMM9; Q9CWF2	0	3102.41	High	3.811e-05	2.129e-14	6.5
FALSE	High	GHYTEGAELVDSVLDVVR		2.11572e-15	5.91572e-05	6	6	18	Q7TMM9; Q9ERD7; P99024; P68372; Q9CWF2; Q922F4	0	1958.98	High	3.811e-05	1.407e-15	5.91
FALSE	High	GHYTEGAELVDSVLDVVRK		9.64685e-18	5.91572e-05	6	6	3	Q7TMM9; Q9ERD7; P99024; P68372; Q9CWF2; Q922F4	1	2087.08	High	3.811e-05	7.168e-18	8.75
FALSE	High	KESESCDCLQGFQLTHSLGGGTGSGMGTLLISK	2xCarbamidomethyl [C6; C8]	1.27411e-16	5.91572e-05	2	2	1	Q7TMM9; Q9CWF2	1	3455.62	High	3.811e-05	8.961e-17	7.54
FALSE	High	KLAVNMVPFPR		3.6551e-07	5.91572e-05	7	8	13	Q7TMM9; Q9D6F9; Q9ERD7; P99024; P68372; Q9CWF2; Q922F4	1	1271.73	High	3.811e-05	1.666e-07	4.13
FALSE	High	LAVNMVPFPR		6.60038e-05	5.91572e-05	7	8	4	Q7TMM9; Q9D6F9; Q9ERD7; P99024; P68372; Q9CWF2; Q922F4	0	1143.63	High	3.811e-05	2.7e-05	3.24
FALSE	High	LAVNMVPFPR	1xOxidation [M5]	0.000119024	5.91572e-05	7	8	6	Q7TMM9; Q9D6F9; Q9ERD7; P99024; P68372; Q9CWF2; Q922F4	0	1159.63	High	3.811e-05	4.82e-05	3.25
FALSE	High	LHFFMPGFAPLTSR		3.97242e-07	5.91572e-05	5	5	18	Q7TMM9; Q9D6F9; P99024; P68372; Q9CWF2	0	1620.84	High	3.811e-05	1.8e-07	2.72
FALSE	High	LHFFMPGFAPLTSR	1xOxidation [M5]	1.25663e-06	5.91572e-05	5	5	3	Q7TMM9; Q9D6F9; P99024; P68372; Q9CWF2	0	1636.83	High	3.811e-05	5.558e-07	4.87
FALSE	High	IMNTFSVMPSPK		2.56768e-06	5.91572e-05	3	3	7	Q7TMM9; Q9CWF2; Q922F4	0	1351.67	High	3.811e-05	1.122e-06	2.61
FALSE	High	IMNTFSVMPSPK	1xOxidation [M]	2.41388e-05	5.91572e-05	3	3	4	Q7TMM9; Q9CWF2; Q922F4	0	1367.67	High	3.811e-05	1.012e-05	1.17
FALSE	High	INVYYNEATGNK		1.42474e-05	5.91572e-05	1	1	1	Q9CWF2	0	1385.67	High	3.811e-05	6.011e-06	3.37
FALSE	High	INVYYNEATGNKYVPR		1.55379e-10	5.91572e-05	1	1	1	Q9CWF2	1	1900.96	High	3.811e-05	8.25e-11	4.92
FALSE	High	IREEYPDR		0.0710007	0.00378137	5	6	2	Q7TMM9; P99024; P68372; Q9CWF2; Q922F4	1	1077.53	High	0.002039	0.02697	1.73
FALSE	High	ISEQFTAMFR		3.01389e-05	5.91572e-05	6	6	47	Q7TMM9; Q9D6F9; Q9ERD7; P99024; P68372; Q9CWF2	0	1229.6	High	3.811e-05	1.25e-05	3.26
FALSE	High	ISEQFTAMFR	1xOxidation [M8]	8.1839e-05	5.91572e-05	6	6	6	Q7TMM9; Q9D6F9; Q9ERD7; P99024; P68372; Q9CWF2	0	1245.59	High	3.811e-05	3.338e-05	2.35
FALSE	High	ISEQFTAMFRR		0.000339175	5.91572e-05	6	6	1	Q7TMM9; Q9D6F9; Q9ERD7; P99024; P68372; Q9CWF2	1	1385.7	High	3.811e-05	0.0001334	3.21
FALSE	High	LTTPTYGDLNHLVSATMSGVTTCLR	1xCarbamidomethyl [C23]	2.65817e-16	5.91572e-05	5	5	15	Q7TMM9; Q9D6F9; P99024; P68372; Q9CWF2	0	2708.34	High	3.811e-05	1.848e-16	5.76
FALSE	High	LTTPTYGDLNHLVSATMSGVTTCLR	1xCarbamidomethyl [C23]; 1xOxidation [M17]	9.98094e-09	5.91572e-05	5	5	5	Q7TMM9; Q9D6F9; P99024; P68372; Q9CWF2	0	2724.33	High	3.811e-05	4.874e-09	3.89
FALSE	High	LTTPTYGDLNHLVSATMSGVTTCLRFPGQLNADLR	1xCarbamidomethyl [C23]	0.00205279	0.000196547	5	5	1	Q7TMM9; Q9D6F9; P99024; P68372; Q9CWF2	1	3819.92	High	0.0002017	0.0007354	4.41
FALSE	High	MREIVHIQAGQCGNQIGAK	1xCarbamidomethyl [C12]	1.52917e-13	5.91572e-05	6	6	12	Q7TMM9; Q9D6F9; Q9ERD7; P99024; P68372; Q9CWF2	1	2110.06	High	3.811e-05	9.374e-14	6.57
FALSE	High	MREIVHIQAGQCGNQIGAK	1xCarbamidomethyl [C12]; 1xOxidation [M1]	1.08626e-06	5.91572e-05	6	6	2	Q7TMM9; Q9D6F9; Q9ERD7; P99024; P68372; Q9CWF2	1	2126.06	High	3.811e-05	4.823e-07	3.79
FALSE	High	MSATFIGNSTAIQELFK		7.77508e-09	5.91572e-05	3	3	7	Q7TMM9; P68372; Q9CWF2	0	1857.94	High	3.811e-05	3.833e-09	4.85
FALSE	High	MSATFIGNSTAIQELFKR		1.379e-12	5.91572e-05	3	3	2	Q7TMM9; P68372; Q9CWF2	1	2014.04	High	3.811e-05	8.093e-13	5.12
FALSE	High	MSATFIGNSTAIQELFKR	1xOxidation [M1]	4.18739e-11	5.91572e-05	3	3	1	Q7TMM9; P68372; Q9CWF2	1	2030.04	High	3.811e-05	2.283e-11	3.58
FALSE	High	MSMKEVDEQMLNVQNK		2.87103e-05	5.91572e-05	4	4	2	Q7TMM9; P99024; P68372; Q9CWF2	1	1923.9	High	3.811e-05	1.193e-05	3.99
FALSE	High	NMMAACDPR	1xCarbamidomethyl [C6]	0.000784554	5.91572e-05	7	7	5	Q7TMM9; Q9D6F9; Q9ERD7; P99024; P68372; Q9CWF2; Q922F4	0	1065.43	High	3.811e-05	0.0002982	2.5
FALSE	High	NMMAACDPR	1xCarbamidomethyl [C6]; 1xOxidation [M2]	0.183835	0.00875261	7	7	1	Q7TMM9; Q9D6F9; Q9ERD7; P99024; P68372; Q9CWF2; Q922F4	0	1081.42	High	0.004705	0.0877	1.28
FALSE	High	NSSYFVEWIPNNVK		2.15581e-08	5.91572e-05	7	7	8	Q7TMM9; Q9D6F9; Q9ERD7; P99024; P68372; Q9CWF2; Q922F4	0	1696.83	High	3.811e-05	1.04e-08	3.76
FALSE	High	RISEQFTAMFR		1.30007e-07	5.91572e-05	6	6	10	Q7TMM9; Q9D6F9; Q9ERD7; P99024; P68372; Q9CWF2	1	1385.7	High	3.811e-05	6.027e-08	3.26
FALSE	High	SGPFGQIFRPDNFVFGQSGAGNNWAK		2.23334e-17	5.91572e-05	5	5	12	Q7TMM9; Q9D6F9; P99024; P68372; Q9CWF2	0	2798.34	High	3.811e-05	1.635e-17	8.54
FALSE	High	TAVCDIPPR	1xCarbamidomethyl [C4]	0.000514115	5.91572e-05	5	5	30	Q7TMM9; Q9D6F9; P99024; P68372; Q9CWF2	0	1028.52	High	3.811e-05	0.0001986	3.08
FALSE	High	TLKLTTPTYGDLNHLVSATMSGVTTCLR	1xCarbamidomethyl [C26]	1.64819e-05	5.91572e-05	5	5	2	Q7TMM9; Q9D6F9; P99024; P68372; Q9CWF2	1	3050.56	High	3.811e-05	6.943e-06	4.45
FALSE	High	YLTVAAIFR		0.014273	0.000666468	2	2	1	Q7TMM9; Q9CWF2	0	1053.61	High	0.0004571	0.004742	2.86
High	Master Protein	P68373	Tubulin alpha-1C chain OS=Mus musculus OX=10090 GN=Tuba1c PE=1 SV=1	0	387.974	78	35	314	1	449	49.9	5.1	972.83	35	1
Checked	Confidence	Sequence	Modifications	Qvality PEP	Qvality q-value	# Protein Groups	# Proteins	# PSMs	Master Protein Accessions	# Missed Cleavages	Theo. MH+ [Da]	Confidence (by Search Engine): Sequest HT	Percolator q-Value (by Search Engine): Sequest HT	Percolator PEP (by Search Engine): Sequest HT	XCorr (by Search Engine): Sequest HT
FALSE	High	AFVHWYVGEGMEEGEFSEAR		9.15801e-13	5.91572e-05	3	6	20	P68369; P68373; P68368	0	2330.02	High	3.811e-05	5.403e-13	3.94
FALSE	High	AFVHWYVGEGMEEGEFSEAR	1xOxidation [M11]	5.21029e-06	5.91572e-05	3	6	1	P68369; P68373; P68368	0	2346.01	High	3.811e-05	2.253e-06	3.62
FALSE	High	AFVHWYVGEGMEEGEFSEAREDMAALEK		3.97497e-16	5.91572e-05	3	4	3	P68369; P68373; P68368	1	3217.42	High	3.811e-05	2.735e-16	5.21
FALSE	High	AFVHWYVGEGMEEGEFSEAREDMAALEK	1xOxidation [M11]	4.01948e-10	5.91572e-05	3	4	2	P68369; P68373; P68368	1	3233.42	High	3.811e-05	2.1e-10	6.94
FALSE	High	AVCMLSNTTAIAEAWAR	1xCarbamidomethyl [C3]	2.00991e-09	5.91572e-05	3	6	38	P68369; P68373; P68368	0	1864.9	High	3.811e-05	1.012e-09	4.37
FALSE	High	AVCMLSNTTAIAEAWAR	1xCarbamidomethyl [C3]; 1xOxidation [M4]	3.36078e-08	5.91572e-05	3	6	2	P68369; P68373; P68368	0	1880.9	High	3.811e-05	1.606e-08	3.72
FALSE	High	AVFVDLEPTVIDEVR		5.34944e-08	5.91572e-05	2	3	9	P68369; P68373	0	1701.91	High	3.811e-05	2.534e-08	4.37
FALSE	High	AYHEQLTVAEITNACFEPANQMVK	1xCarbamidomethyl [C15]	1.75074e-08	5.91572e-05	1	1	9	P68373	0	2764.31	High	3.811e-05	8.437e-09	5.05
FALSE	High	AYHEQLTVAEITNACFEPANQMVK	1xCarbamidomethyl [C15]; 1xOxidation [M22]	1.36572e-06	5.91572e-05	1	1	2	P68373	0	2780.3	High	3.811e-05	6.053e-07	3.7
FALSE	High	DVNAAIATIK		8.77174e-05	5.91572e-05	2	4	17	P68369; P68373	0	1015.58	High	3.811e-05	3.574e-05	1.38
FALSE	High	ECISIHVGQAGVQIGNACWELYCLEHGIQPDGQMPSDK	3xCarbamidomethyl [C2; C18; C23]	1.74952e-09	5.91572e-05	2	4	1	P68369; P68373	0	4296.96	High	3.811e-05	8.842e-10	4.93
FALSE	High	EDAANNYAR		0.00444666	0.000311602	3	6	1	P68369; P68373; P68368	0	1023.45	High	0.0002466	0.001507	1.59
FALSE	High	EDMAALEK		0.00672006	0.000311602	3	4	1	P68369; P68373; P68368	0	906.424	High	0.0002466	0.002247	1.83
FALSE	High	EIIDLVLDR		8.00505e-07	5.91572e-05	2	3	13	P68369; P68373	0	1085.62	High	3.811e-05	3.592e-07	1.37
FALSE	High	EIIDLVLDRIR		0.00361593	0.000263658	2	3	1	P68369; P68373	1	1354.81	High	0.0002309	0.001243	2.84
FALSE	High	FDGALNVDLTEFQTNLVPYPR		2.31864e-13	5.91572e-05	3	6	15	P68369; P68373; P68368	0	2409.21	High	3.811e-05	1.402e-13	6.01
FALSE	High	FDLMYAK		0.0217442	0.00101618	4	7	1	Q3UX10; P68369; P68373; P68368	0	887.433	High	0.0006418	0.00732	2.34
FALSE	High	GHYTIGK		0.0312666	0.00151909	3	5	2	P68369; P68373; P68368	0	775.41	High	0.0008933	0.01087	2.27
FALSE	High	GHYTIGKEIIDLVLDR		6.95334e-10	5.91572e-05	2	3	1	P68369; P68373	1	1842.01	High	3.811e-05	3.58e-10	5.51
FALSE	High	GHYTIGKEIIDLVLDRIR		2.78475e-09	5.91572e-05	2	3	1	P68369; P68373	2	2111.2	High	3.811e-05	1.395e-09	4.28
FALSE	High	KLADQCTGLQGFLVFHSFGGGTGSGFTSLLMER	1xCarbamidomethyl [C6]	4.48507e-12	5.91572e-05	2	3	2	P68369; P68373	1	3518.72	High	3.811e-05	2.564e-12	6.96
FALSE	High	LADQCTGLQGFLVFHSFGGGTGSGFTSLLMER	1xCarbamidomethyl [C5]; 1xOxidation [M30]	5.37164e-12	5.91572e-05	2	3	1	P68369; P68373	0	3406.62	High	3.811e-05	3.063e-12	5.83
FALSE	High	LDHKFDLMYAK		2.15882e-06	5.91572e-05	4	7	12	Q3UX10; P68369; P68373; P68368	1	1380.7	High	3.811e-05	9.484e-07	4.16
FALSE	High	LDHKFDLMYAK	1xOxidation [M8]	0.0105681	0.000623805	4	7	1	Q3UX10; P68369; P68373; P68368	1	1396.69	High	0.0004149	0.003504	1.44
FALSE	High	LDHKFDLMYAKR		2.88506e-08	5.91572e-05	3	6	2	P68369; P68373; P68368	2	1536.8	High	3.811e-05	1.379e-08	3.6
FALSE	High	IHFPLATYAPVISAEK		1.86093e-10	5.91572e-05	3	5	44	P68369; P68373; P68368	0	1756.96	High	3.811e-05	9.879e-11	3.63
FALSE	High	LISQIVSSITASLR		2.27884e-08	5.91572e-05	2	4	24	P68373; P68368	0	1487.88	High	3.811e-05	1.098e-08	3.5
FALSE	High	LSVDYGK		0.026087	0.00106059	3	5	2	P68369; P68373; P68368	0	781.409	High	0.0006862	0.008925	1.14
FALSE	High	LSVDYGKK		0.0771461	0.00382034	3	5	2	P68369; P68373; P68368	1	909.504	High	0.002105	0.02972	2.41
FALSE	High	NLDIERPTYTNLNR		3.09664e-06	5.91572e-05	3	6	7	P68369; P68373; P68368	0	1718.88	High	3.811e-05	1.346e-06	3.33
FALSE	High	QLFHPEQLITGK		4.6242e-08	5.91572e-05	3	6	7	P68369; P68373; P68368	0	1410.77	High	3.811e-05	2.19e-08	3.35
FALSE	High	QLFHPEQLITGKEDAANNYAR		1.79121e-15	5.91572e-05	3	6	10	P68369; P68373; P68368	1	2415.21	High	3.811e-05	1.194e-15	5.69
FALSE	High	RAFVHWYVGEGMEEGEFSEAR		1.08696e-15	5.91572e-05	3	6	16	P68369; P68373; P68368	1	2486.12	High	3.811e-05	7.336e-16	5.48
FALSE	High	RAFVHWYVGEGMEEGEFSEAREDMAALEK		1.22473e-13	5.91572e-05	3	4	1	P68369; P68373; P68368	2	3373.53	High	3.811e-05	7.544e-14	6.49
FALSE	High	RNLDIERPTYTNLNR		7.9386e-09	5.91572e-05	3	6	1	P68369; P68373; P68368	1	1874.98	High	3.811e-05	3.887e-09	4.33
FALSE	High	RTIQFVDWCPTGFK	1xCarbamidomethyl [C9]	1.91732e-07	5.91572e-05	2	4	3	P68369; P68373	1	1754.87	High	3.811e-05	8.84e-08	2.97
FALSE	High	TIGGGDDSFNTFFSETGAGK		6.94362e-12	5.91572e-05	2	4	13	P68369; P68373	0	2007.89	High	3.811e-05	3.936e-12	5.08
FALSE	High	TIQFVDWCPTGFK	1xCarbamidomethyl [C8]	2.44597e-06	5.91572e-05	2	4	4	P68369; P68373	0	1598.77	High	3.811e-05	1.073e-06	2.68
FALSE	High	VGINYQPPTVVPGGDLAK		2.63809e-07	5.91572e-05	3	6	10	P68369; P68373; P68368	0	1824.99	High	3.811e-05	1.208e-07	3.07
FALSE	High	YMACCLLYR	2xCarbamidomethyl [C4; C5]	5.17755e-05	5.91572e-05	4	5	7	Q3UX10; P68369; P68373; P68368	0	1249.55	High	3.811e-05	2.128e-05	2.47
FALSE	High	YMACCLLYR	2xCarbamidomethyl [C4; C5]; 1xOxidation [M2]	0.0019025	0.000196547	4	5	5	Q3UX10; P68369; P68373; P68368	0	1265.55	High	0.0002017	0.000687	1.77
High	Master Protein	P52480	Pyruvate kinase PKM OS=Mus musculus OX=10090 GN=Pkm PE=1 SV=4	0	386.312	66	37	186	37	531	57.8	7.47	564.92	37	1
Checked	Confidence	Sequence	Modifications	Qvality PEP	Qvality q-value	# Protein Groups	# Proteins	# PSMs	Master Protein Accessions	# Missed Cleavages	Theo. MH+ [Da]	Confidence (by Search Engine): Sequest HT	Percolator q-Value (by Search Engine): Sequest HT	Percolator PEP (by Search Engine): Sequest HT	XCorr (by Search Engine): Sequest HT
FALSE	High	AEGSDVANAVLDGADCIMLSGETAK	1xCarbamidomethyl [C16]	2.68042e-14	5.91572e-05	1	1	6	P52480	0	2494.14	High	3.811e-05	1.701e-14	6.97
FALSE	High	AEGSDVANAVLDGADCIMLSGETAK	1xCarbamidomethyl [C16]; 1xOxidation [M18]	2.62168e-06	5.91572e-05	1	1	2	P52480	0	2510.14	High	3.811e-05	1.145e-06	4.18
FALSE	High	AEGSDVANAVLDGADCIMLSGETAKGDYPLEAVR	1xCarbamidomethyl [C16]	6.28772e-15	5.91572e-05	1	1	1	P52480	1	3494.64	High	3.811e-05	4.1e-15	7.11
FALSE	High	AGKPVICATQMLESMIK	1xCarbamidomethyl [C7]	7.09958e-10	5.91572e-05	1	1	5	P52480	0	1876.97	High	3.811e-05	3.655e-10	6.64
FALSE	High	AGKPVICATQMLESMIK	1xCarbamidomethyl [C7]; 1xOxidation [M]	1.32834e-06	5.91572e-05	1	1	5	P52480	0	1892.96	High	3.811e-05	5.89e-07	3.41
FALSE	High	APIIAVTR		0.101745	0.00457568	1	1	1	P52480	0	840.53	High	0.002518	0.04135	2.62
FALSE	High	CCSGAIIVLTK	2xCarbamidomethyl [C1; C2]	1.42278e-07	5.91572e-05	1	1	3	P52480	0	1221.63	High	3.811e-05	6.581e-08	4.48
FALSE	High	CDENILWLDYK	1xCarbamidomethyl [C1]	2.86912e-06	5.91572e-05	1	1	5	P52480	0	1468.68	High	3.811e-05	1.254e-06	4.04
FALSE	High	DAVLNAWAEDVDLR		8.88298e-07	5.91572e-05	1	1	2	P52480	0	1586.78	High	3.811e-05	3.956e-07	4.07
FALSE	High	EAEAAIYHLQLFEELR		2.98063e-11	5.91572e-05	1	1	3	P52480	0	1931.99	High	3.811e-05	1.644e-11	5.27
FALSE	High	EAEAAIYHLQLFEELRR		2.05075e-10	5.91572e-05	1	1	6	P52480	1	2088.09	High	3.811e-05	1.087e-10	4.6
FALSE	High	EATESFASDPILYRPVAVALDTK		7.52051e-07	5.91572e-05	1	1	2	P52480	0	2493.29	High	3.811e-05	3.361e-07	3.33
FALSE	High	EATESFASDPILYRPVAVALDTKGPEIR		7.73748e-06	5.91572e-05	1	1	1	P52480	1	3045.59	High	3.811e-05	3.303e-06	3.54
FALSE	High	EKGADFLVTEVENGGSLGSK		0.0733087	0.00382034	1	1	3	P52480	1	2037.01	High	0.002061	0.02813	1.81
FALSE	High	FDEILEASDGIMVAR		1.51654e-05	5.91572e-05	1	1	6	P52480	0	1665.82	High	3.811e-05	6.384e-06	2.87
FALSE	High	FGVEQDVDMVFASFIR		1.73499e-11	5.91572e-05	1	1	5	P52480	0	1859.9	High	3.811e-05	9.618e-12	5.48
FALSE	High	FGVEQDVDMVFASFIR	1xOxidation [M9]	2.32677e-08	5.91572e-05	1	1	2	P52480	0	1875.89	High	3.811e-05	1.12e-08	5.17
FALSE	High	GADFLVTEVENGGSLGSK		3.15515e-09	5.91572e-05	1	1	6	P52480	0	1779.88	High	3.811e-05	1.578e-09	4.37
FALSE	High	GADFLVTEVENGGSLGSKK		9.37681e-09	5.91572e-05	1	1	3	P52480	1	1907.97	High	3.811e-05	4.58e-09	4.89
FALSE	High	GDLGIEIPAEK		3.45777e-07	5.91572e-05	1	2	7	P52480	0	1141.61	High	3.811e-05	1.576e-07	2.97
FALSE	High	GDVVIVLTGWRPGSGFTNTMR		9.5995e-05	5.91572e-05	1	1	2	P52480	0	2263.17	High	3.811e-05	3.887e-05	3.76
FALSE	High	GDYPLEAVR		0.00328306	0.000263658	1	1	9	P52480	0	1019.52	High	0.0002309	0.001137	1.91
FALSE	High	GIFPVLCK	1xCarbamidomethyl [C7]	0.0450456	0.00211037	1	1	4	P52480	0	933.523	High	0.001157	0.0162	1.43
FALSE	High	GSGTAEVELK		0.017036	0.000781131	1	1	1	P52480	0	990.51	High	0.0005081	0.005698	2.73
FALSE	High	GSGTAEVELKK		0.000289178	5.91572e-05	1	1	3	P52480	1	1118.61	High	3.811e-05	0.000114	2.3
FALSE	High	GVNLPGAAVDLPAVSEK		1.51233e-09	5.91572e-05	1	1	4	P52480	0	1636.89	High	3.811e-05	7.704e-10	4
FALSE	High	GVNLPGAAVDLPAVSEKDIQDLK		1.56242e-12	5.91572e-05	1	1	10	P52480	1	2349.27	High	3.811e-05	9.085e-13	5.1
FALSE	High	KGDVVIVLTGWRPGSGFTNTMR		1.30007e-07	5.91572e-05	1	1	7	P52480	1	2391.26	High	3.811e-05	6.037e-08	4.55
FALSE	High	KGDVVIVLTGWRPGSGFTNTMR	1xOxidation [M21]	0.00224573	0.000196547	1	1	1	P52480	1	2407.26	High	0.0002017	0.0008002	1.83
FALSE	High	KGVNLPGAAVDLPAVSEK		7.74252e-15	5.91572e-05	1	1	8	P52480	1	1764.99	High	3.811e-05	5.02e-15	5.41
FALSE	High	KGVNLPGAAVDLPAVSEKDIQDLK		7.08429e-23	5.91572e-05	1	1	14	P52480	2	2477.36	High	3.811e-05	6.662e-23	7.05
FALSE	High	IENHEGVR		0.123847	0.00560633	1	1	2	P52480	0	953.48	High	0.003025	0.05287	1.47
FALSE	High	IISKIENHEGVR		2.3284e-07	5.91572e-05	1	1	1	P52480	1	1394.78	High	3.811e-05	1.066e-07	3.81
FALSE	High	LNFSHGTHEYHAETIK		1.51021e-11	5.91572e-05	1	1	4	P52480	0	1883.9	High	3.811e-05	8.421e-12	5.92
FALSE	High	ITLDNAYMEK		3.86891e-05	5.91572e-05	1	1	5	P52480	0	1197.58	High	3.811e-05	1.597e-05	2.65
FALSE	High	ITLDNAYMEK	1xOxidation [M8]	0.0026875	0.000196547	1	1	1	P52480	0	1213.58	High	0.0002017	0.000944	1.76
FALSE	High	IYVDDGLISLQVK		3.17934e-08	5.91572e-05	1	1	14	P52480	0	1462.82	High	3.811e-05	1.516e-08	3.38
FALSE	High	MQHLIAR		0.0389512	0.00195568	1	1	1	P52480	0	868.482	High	0.001088	0.01377	1.94
FALSE	High	NTGIICTIGPASR	1xCarbamidomethyl [C6]	7.31468e-07	5.91572e-05	1	1	2	P52480	0	1359.7	High	3.811e-05	3.28e-07	3.41
FALSE	High	RFDEILEASDGIMVAR		2.22256e-14	5.91572e-05	1	1	13	P52480	1	1821.92	High	3.811e-05	1.414e-14	3.38
FALSE	High	RFDEILEASDGIMVAR	1xOxidation [M13]	7.12374e-05	5.91572e-05	1	1	3	P52480	1	1837.91	High	3.811e-05	2.902e-05	3.4
FALSE	High	VFLAQK		0.128431	0.00590887	1	2	1	P52480	0	705.429	High	0.003143	0.0551	1.73
FALSE	High	VVEVGSK		0.202338	0.00974703	1	1	2	P52480	0	717.414	High	0.005226	0.09907	1.29
High	Master Protein	Q7TMM9	Tubulin beta-2A chain OS=Mus musculus OX=10090 GN=Tubb2a PE=1 SV=1	0	380.468	75	32	303	1	445	49.9	4.89	886.69	32	1
Checked	Confidence	Sequence	Modifications	Qvality PEP	Qvality q-value	# Protein Groups	# Proteins	# PSMs	Master Protein Accessions	# Missed Cleavages	Theo. MH+ [Da]	Confidence (by Search Engine): Sequest HT	Percolator q-Value (by Search Engine): Sequest HT	Percolator PEP (by Search Engine): Sequest HT	XCorr (by Search Engine): Sequest HT
FALSE	High	AILVDLEPGTMDSVR		2.63625e-08	5.91572e-05	4	4	9	Q7TMM9; Q9ERD7; P99024; Q9CWF2	0	1615.84	High	3.811e-05	1.262e-08	3.47
FALSE	High	AILVDLEPGTMDSVR	1xOxidation [M11]	7.99946e-08	5.91572e-05	4	4	7	Q7TMM9; Q9ERD7; P99024; Q9CWF2	0	1631.83	High	3.811e-05	3.747e-08	2.34
FALSE	High	ALTVPELTQQMFDSK		1.98638e-06	5.91572e-05	2	2	3	Q7TMM9; Q9CWF2	0	1707.86	High	3.811e-05	8.76e-07	3.09
FALSE	High	EIVHIQAGQCGNQIGAK	1xCarbamidomethyl [C10]	1.33292e-11	5.91572e-05	6	6	4	Q7TMM9; Q9D6F9; Q9ERD7; P99024; P68372; Q9CWF2	0	1822.92	High	3.811e-05	7.463e-12	4.21
FALSE	High	ESESCDCLQGFQLTHSLGGGTGSGMGTLLISK	2xCarbamidomethyl [C5; C7]	5.97327e-09	5.91572e-05	2	2	2	Q7TMM9; Q9CWF2	0	3327.53	High	3.811e-05	2.946e-09	4.96
FALSE	High	EVDEQMLNVQNK		1.43268e-07	5.91572e-05	4	4	3	Q7TMM9; P99024; P68372; Q9CWF2	0	1446.69	High	3.811e-05	6.641e-08	4.09
FALSE	High	FPGQLNADLR		4.76095e-06	5.91572e-05	7	8	20	Q7TMM9; Q9D6F9; Q9ERD7; P99024; P68372; Q9CWF2; Q922F4	0	1130.6	High	3.811e-05	2.061e-06	3.14
FALSE	High	FPGQLNADLRK		2.84531e-08	5.91572e-05	7	8	13	Q7TMM9; Q9D6F9; Q9ERD7; P99024; P68372; Q9CWF2; Q922F4	1	1258.69	High	3.811e-05	1.367e-08	3.78
FALSE	High	FWEVISDEHGIDPTGSYHGDSDLQLER		3.37e-14	5.91572e-05	2	2	1	Q7TMM9; Q9CWF2	0	3102.41	High	3.811e-05	2.129e-14	6.5
FALSE	High	GHYTEGAELVDSVLDVVR		2.11572e-15	5.91572e-05	6	6	18	Q7TMM9; Q9ERD7; P99024; P68372; Q9CWF2; Q922F4	0	1958.98	High	3.811e-05	1.407e-15	5.91
FALSE	High	GHYTEGAELVDSVLDVVRK		9.64685e-18	5.91572e-05	6	6	3	Q7TMM9; Q9ERD7; P99024; P68372; Q9CWF2; Q922F4	1	2087.08	High	3.811e-05	7.168e-18	8.75
FALSE	High	KESESCDCLQGFQLTHSLGGGTGSGMGTLLISK	2xCarbamidomethyl [C6; C8]	1.27411e-16	5.91572e-05	2	2	1	Q7TMM9; Q9CWF2	1	3455.62	High	3.811e-05	8.961e-17	7.54
FALSE	High	KLAVNMVPFPR		3.6551e-07	5.91572e-05	7	8	13	Q7TMM9; Q9D6F9; Q9ERD7; P99024; P68372; Q9CWF2; Q922F4	1	1271.73	High	3.811e-05	1.666e-07	4.13
FALSE	High	LAVNMVPFPR		6.60038e-05	5.91572e-05	7	8	4	Q7TMM9; Q9D6F9; Q9ERD7; P99024; P68372; Q9CWF2; Q922F4	0	1143.63	High	3.811e-05	2.7e-05	3.24
FALSE	High	LAVNMVPFPR	1xOxidation [M5]	0.000119024	5.91572e-05	7	8	6	Q7TMM9; Q9D6F9; Q9ERD7; P99024; P68372; Q9CWF2; Q922F4	0	1159.63	High	3.811e-05	4.82e-05	3.25
FALSE	High	LHFFMPGFAPLTSR		3.97242e-07	5.91572e-05	5	5	18	Q7TMM9; Q9D6F9; P99024; P68372; Q9CWF2	0	1620.84	High	3.811e-05	1.8e-07	2.72
FALSE	High	LHFFMPGFAPLTSR	1xOxidation [M5]	1.25663e-06	5.91572e-05	5	5	3	Q7TMM9; Q9D6F9; P99024; P68372; Q9CWF2	0	1636.83	High	3.811e-05	5.558e-07	4.87
FALSE	High	IMNTFSVMPSPK		2.56768e-06	5.91572e-05	3	3	7	Q7TMM9; Q9CWF2; Q922F4	0	1351.67	High	3.811e-05	1.122e-06	2.61
FALSE	High	IMNTFSVMPSPK	1xOxidation [M]	2.41388e-05	5.91572e-05	3	3	4	Q7TMM9; Q9CWF2; Q922F4	0	1367.67	High	3.811e-05	1.012e-05	1.17
FALSE	High	INVYYNEAAGNK		5.54947e-05	5.91572e-05	1	1	1	Q7TMM9	0	1355.66	High	3.811e-05	2.286e-05	3.26
FALSE	High	IREEYPDR		0.0710007	0.00378137	5	6	2	Q7TMM9; P99024; P68372; Q9CWF2; Q922F4	1	1077.53	High	0.002039	0.02697	1.73
FALSE	High	ISEQFTAMFR		3.01389e-05	5.91572e-05	6	6	47	Q7TMM9; Q9D6F9; Q9ERD7; P99024; P68372; Q9CWF2	0	1229.6	High	3.811e-05	1.25e-05	3.26
FALSE	High	ISEQFTAMFR	1xOxidation [M8]	8.1839e-05	5.91572e-05	6	6	6	Q7TMM9; Q9D6F9; Q9ERD7; P99024; P68372; Q9CWF2	0	1245.59	High	3.811e-05	3.338e-05	2.35
FALSE	High	ISEQFTAMFRR		0.000339175	5.91572e-05	6	6	1	Q7TMM9; Q9D6F9; Q9ERD7; P99024; P68372; Q9CWF2	1	1385.7	High	3.811e-05	0.0001334	3.21
FALSE	High	LTTPTYGDLNHLVSATMSGVTTCLR	1xCarbamidomethyl [C23]	2.65817e-16	5.91572e-05	5	5	15	Q7TMM9; Q9D6F9; P99024; P68372; Q9CWF2	0	2708.34	High	3.811e-05	1.848e-16	5.76
FALSE	High	LTTPTYGDLNHLVSATMSGVTTCLR	1xCarbamidomethyl [C23]; 1xOxidation [M17]	9.98094e-09	5.91572e-05	5	5	5	Q7TMM9; Q9D6F9; P99024; P68372; Q9CWF2	0	2724.33	High	3.811e-05	4.874e-09	3.89
FALSE	High	LTTPTYGDLNHLVSATMSGVTTCLRFPGQLNADLR	1xCarbamidomethyl [C23]	0.00205279	0.000196547	5	5	1	Q7TMM9; Q9D6F9; P99024; P68372; Q9CWF2	1	3819.92	High	0.0002017	0.0007354	4.41
FALSE	High	MREIVHIQAGQCGNQIGAK	1xCarbamidomethyl [C12]	1.52917e-13	5.91572e-05	6	6	12	Q7TMM9; Q9D6F9; Q9ERD7; P99024; P68372; Q9CWF2	1	2110.06	High	3.811e-05	9.374e-14	6.57
FALSE	High	MREIVHIQAGQCGNQIGAK	1xCarbamidomethyl [C12]; 1xOxidation [M1]	1.08626e-06	5.91572e-05	6	6	2	Q7TMM9; Q9D6F9; Q9ERD7; P99024; P68372; Q9CWF2	1	2126.06	High	3.811e-05	4.823e-07	3.79
FALSE	High	MSATFIGNSTAIQELFK		7.77508e-09	5.91572e-05	3	3	7	Q7TMM9; P68372; Q9CWF2	0	1857.94	High	3.811e-05	3.833e-09	4.85
FALSE	High	MSATFIGNSTAIQELFKR		1.379e-12	5.91572e-05	3	3	2	Q7TMM9; P68372; Q9CWF2	1	2014.04	High	3.811e-05	8.093e-13	5.12
FALSE	High	MSATFIGNSTAIQELFKR	1xOxidation [M1]	4.18739e-11	5.91572e-05	3	3	1	Q7TMM9; P68372; Q9CWF2	1	2030.04	High	3.811e-05	2.283e-11	3.58
FALSE	High	MSMKEVDEQMLNVQNK		2.87103e-05	5.91572e-05	4	4	2	Q7TMM9; P99024; P68372; Q9CWF2	1	1923.9	High	3.811e-05	1.193e-05	3.99
FALSE	High	NMMAACDPR	1xCarbamidomethyl [C6]	0.000784554	5.91572e-05	7	7	5	Q7TMM9; Q9D6F9; Q9ERD7; P99024; P68372; Q9CWF2; Q922F4	0	1065.43	High	3.811e-05	0.0002982	2.5
FALSE	High	NMMAACDPR	1xCarbamidomethyl [C6]; 1xOxidation [M2]	0.183835	0.00875261	7	7	1	Q7TMM9; Q9D6F9; Q9ERD7; P99024; P68372; Q9CWF2; Q922F4	0	1081.42	High	0.004705	0.0877	1.28
FALSE	High	NSSYFVEWIPNNVK		2.15581e-08	5.91572e-05	7	7	8	Q7TMM9; Q9D6F9; Q9ERD7; P99024; P68372; Q9CWF2; Q922F4	0	1696.83	High	3.811e-05	1.04e-08	3.76
FALSE	High	RISEQFTAMFR		1.30007e-07	5.91572e-05	6	6	10	Q7TMM9; Q9D6F9; Q9ERD7; P99024; P68372; Q9CWF2	1	1385.7	High	3.811e-05	6.027e-08	3.26
FALSE	High	SGPFGQIFRPDNFVFGQSGAGNNWAK		2.23334e-17	5.91572e-05	5	5	12	Q7TMM9; Q9D6F9; P99024; P68372; Q9CWF2	0	2798.34	High	3.811e-05	1.635e-17	8.54
FALSE	High	TAVCDIPPR	1xCarbamidomethyl [C4]	0.000514115	5.91572e-05	5	5	30	Q7TMM9; Q9D6F9; P99024; P68372; Q9CWF2	0	1028.52	High	3.811e-05	0.0001986	3.08
FALSE	High	TLKLTTPTYGDLNHLVSATMSGVTTCLR	1xCarbamidomethyl [C26]	1.64819e-05	5.91572e-05	5	5	2	Q7TMM9; Q9D6F9; P99024; P68372; Q9CWF2	1	3050.56	High	3.811e-05	6.943e-06	4.45
FALSE	High	YLTVAAIFR		0.014273	0.000666468	2	2	1	Q7TMM9; Q9CWF2	0	1053.61	High	0.0004571	0.004742	2.86
High	Master Protein	P60710	Actin, cytoplasmic 1 OS=Mus musculus OX=10090 GN=Actb PE=1 SV=1	0	379.687	75	28	259	14	375	41.7	5.48	855.44	28	1
Checked	Confidence	Sequence	Modifications	Qvality PEP	Qvality q-value	# Protein Groups	# Proteins	# PSMs	Master Protein Accessions	# Missed Cleavages	Theo. MH+ [Da]	Confidence (by Search Engine): Sequest HT	Percolator q-Value (by Search Engine): Sequest HT	Percolator PEP (by Search Engine): Sequest HT	XCorr (by Search Engine): Sequest HT
FALSE	High	AGFAGDDAPR		0.000453812	5.91572e-05	2	6	3	P60710; P68134	0	976.448	High	3.811e-05	0.0001771	2.61
FALSE	High	AVFPSIVGRPR		9.59402e-06	5.91572e-05	2	6	16	P60710; P68134	0	1198.71	High	3.811e-05	4.087e-06	1.82
FALSE	High	CDVDIRK	1xCarbamidomethyl [C1]	0.117238	0.00502816	1	3	1	P60710	1	905.451	High	0.002739	0.04924	2.42
FALSE	High	CPEALFQPSFLGMESCGIHETTFNSIMK	2xCarbamidomethyl [C1; C16]	7.79642e-15	5.91572e-05	1	2	3	P60710	0	3231.46	High	3.811e-05	5.077e-15	6.91
FALSE	High	CPEALFQPSFLGMESCGIHETTFNSIMK	2xCarbamidomethyl [C1; C16]; 1xOxidation [M]	2.6546e-08	5.91572e-05	1	2	5	P60710	0	3247.46	High	3.811e-05	1.276e-08	3.13
FALSE	High	CPEALFQPSFLGMESCGIHETTFNSIMK	2xCarbamidomethyl [C1; C16]; 2xOxidation [M13; M27]	0.00908978	0.000500353	1	2	1	P60710	0	3263.45	High	0.0003595	0.003017	1.3
FALSE	High	DIKEKLCYVALDFEQEMATAASSSSLEK	1xCarbamidomethyl [C7]	1.11683e-06	5.91572e-05	1	2	1	P60710	2	3163.52	High	3.811e-05	4.972e-07	3.79
FALSE	High	DLTDYLMK		0.00013392	5.91572e-05	2	7	3	P60710; P68134	0	998.486	High	3.811e-05	5.4e-05	3.47
FALSE	High	DLTDYLMK	1xOxidation [M7]	0.00513867	0.000311602	2	7	5	P60710; P68134	0	1014.48	High	0.0002466	0.001732	2.32
FALSE	High	DLYANTVLSGGTTMYPGIADR		1.07423e-12	5.91572e-05	1	2	61	P60710	0	2215.07	High	3.811e-05	6.302e-13	5.92
FALSE	High	DLYANTVLSGGTTMYPGIADR	1xOxidation [M14]	2.9172e-12	5.91572e-05	1	2	3	P60710	0	2231.06	High	3.811e-05	1.68e-12	5.19
FALSE	High	DSYVGDEAQSK		0.000888724	5.91572e-05	2	6	1	P60710; P68134	0	1198.52	High	3.811e-05	0.0003371	2.49
FALSE	High	DSYVGDEAQSKR		1.91996e-05	5.91572e-05	2	6	3	P60710; P68134	1	1354.62	High	3.811e-05	8.078e-06	3.29
FALSE	High	EKLCYVALDFEQEMATAASSSSLEK	1xCarbamidomethyl [C4]	1.53238e-10	5.91572e-05	1	2	6	P60710	1	2807.31	High	3.811e-05	8.163e-11	5.71
FALSE	High	EITALAPSTMK		0.000466571	5.91572e-05	2	6	5	P60710; P68134	0	1161.62	High	3.811e-05	0.0001815	2.31
FALSE	High	EITALAPSTMK	1xOxidation [M10]	0.000176739	5.91572e-05	2	6	2	P60710; P68134	0	1177.61	High	3.811e-05	7.071e-05	1.33
FALSE	High	FRCPEALFQPSFLGMESCGIHETTFNSIMK	2xCarbamidomethyl [C3; C18]	2.01966e-12	5.91572e-05	1	2	3	P60710	1	3534.63	High	3.811e-05	1.174e-12	7.04
FALSE	High	FRCPEALFQPSFLGMESCGIHETTFNSIMK	2xCarbamidomethyl [C3; C18]; 1xOxidation [M15]	2.48521e-13	5.91572e-05	1	2	3	P60710	1	3550.63	High	3.811e-05	1.507e-13	6.38
FALSE	High	GYSFTTTAER		0.000395062	5.91572e-05	1	2	24	P60710	0	1132.53	High	3.811e-05	0.0001541	2.49
FALSE	High	HQGVMVGMGQK		3.8906e-07	5.91572e-05	2	7	3	P60710; P68134	0	1171.57	High	3.811e-05	1.766e-07	3.41
FALSE	High	HQGVMVGMGQK	1xOxidation [M5]	0.00398239	0.000311602	2	7	1	P60710; P68134	0	1187.57	High	0.0002466	0.001367	3.9
FALSE	High	HQGVMVGMGQK	2xOxidation [M5; M8]	5.73374e-08	5.91572e-05	2	7	1	P60710; P68134	0	1203.56	High	3.811e-05	2.701e-08	3.07
FALSE	High	KDLYANTVLSGGTTMYPGIADR		3.74483e-12	5.91572e-05	1	2	2	P60710	1	2343.16	High	3.811e-05	2.144e-12	6.19
FALSE	High	KDLYANTVLSGGTTMYPGIADR	1xOxidation [M15]	3.69323e-12	5.91572e-05	1	2	2	P60710	1	2359.16	High	3.811e-05	2.119e-12	4.83
FALSE	High	LCYVALDFEQEMATAASSSSLEK	1xCarbamidomethyl [C2]	4.09254e-14	5.91572e-05	1	2	33	P60710	0	2550.17	High	3.811e-05	2.561e-14	4.76
FALSE	High	LDLAGRDLTDYLMK		0.0181097	0.000781131	2	7	1	P60710; P68134	1	1623.84	High	0.0005081	0.006046	2.97
FALSE	High	IKIIAPPER		0.00232466	0.000196547	2	7	4	P60710; P68134	1	1036.65	High	0.0002017	0.0008246	2.19
FALSE	High	IKIIAPPERK		0.00107142	0.000131958	2	7	1	P60710; P68134	2	1164.75	High	7.53e-05	0.0004025	3.07
FALSE	High	IIAPPER		0.13887	0.00642	2	7	1	P60710; P68134	0	795.472	High	0.003417	0.06123	2.09
FALSE	High	IIAPPERK		0.0733087	0.00382034	2	7	2	P60710; P68134	1	923.567	High	0.002061	0.02813	1.66
FALSE	High	IWHHTFYNELR		9.85718e-07	5.91572e-05	2	4	7	P60710; P68134	0	1515.75	High	3.811e-05	4.399e-07	3.87
FALSE	High	QEYDESGPSIVHR		2.24901e-07	5.91572e-05	1	2	2	P60710	0	1516.7	High	3.811e-05	1.032e-07	3.11
FALSE	High	QEYDESGPSIVHRK		1.59975e-08	5.91572e-05	1	2	1	P60710	1	1644.8	High	3.811e-05	7.726e-09	3.93
FALSE	High	SYELPDGQVITIGNER		5.64683e-10	5.91572e-05	2	7	13	P60710; P68134	0	1790.89	High	3.811e-05	2.918e-10	3.47
FALSE	High	TTGIVMDSGDGVTHTVPIYEGYALPHAILR		3.87159e-14	5.91572e-05	1	3	10	P60710	0	3183.61	High	3.811e-05	2.437e-14	5.99
FALSE	High	TTGIVMDSGDGVTHTVPIYEGYALPHAILR	1xOxidation [M6]	3.763e-15	5.91572e-05	1	3	6	P60710	0	3199.61	High	3.811e-05	2.475e-15	6.06
FALSE	High	VAPEEHPVLLTEAPLNPK		1.92392e-12	5.91572e-05	1	2	14	P60710	0	1954.06	High	3.811e-05	1.115e-12	4.23
FALSE	High	YPIEHGIVTNWDDMEK		9.37025e-10	5.91572e-05	1	2	6	P60710	0	1946.9	High	3.811e-05	4.799e-10	5.29
High	Master Protein	Q9D6F9	Tubulin beta-4A chain OS=Mus musculus OX=10090 GN=Tubb4a PE=1 SV=3	0	348.813	73	28	301	4	444	49.6	4.88	874.45	28	1
Checked	Confidence	Sequence	Modifications	Qvality PEP	Qvality q-value	# Protein Groups	# Proteins	# PSMs	Master Protein Accessions	# Missed Cleavages	Theo. MH+ [Da]	Confidence (by Search Engine): Sequest HT	Percolator q-Value (by Search Engine): Sequest HT	Percolator PEP (by Search Engine): Sequest HT	XCorr (by Search Engine): Sequest HT
FALSE	High	ALTVPELTQQMFDAK		1.50502e-06	5.91572e-05	4	4	11	Q9D6F9; Q9ERD7; P68372; Q922F4	0	1691.87	High	3.811e-05	6.676e-07	3.58
FALSE	High	ALTVPELTQQMFDAK	1xOxidation [M11]	0.000334505	5.91572e-05	4	4	2	Q9D6F9; Q9ERD7; P68372; Q922F4	0	1707.86	High	3.811e-05	0.0001315	1.55
FALSE	High	AVLVDLEPGTMDSVR		9.51447e-08	5.91572e-05	2	2	6	Q9D6F9; P68372	0	1601.82	High	3.811e-05	4.433e-08	3.42
FALSE	High	AVLVDLEPGTMDSVR	1xOxidation [M11]	8.4619e-07	5.91572e-05	2	2	2	Q9D6F9; P68372	0	1617.82	High	3.811e-05	3.776e-07	3.63
FALSE	High	EAESCDCLQGFQLTHSLGGGTGSGMGTLLISK	2xCarbamidomethyl [C5; C7]	7.69437e-14	5.91572e-05	3	3	3	Q9D6F9; P99024; P68372	0	3311.53	High	3.811e-05	4.767e-14	8.27
FALSE	High	EAESCDCLQGFQLTHSLGGGTGSGMGTLLISK	2xCarbamidomethyl [C5; C7]; 1xOxidation [M25]	4.03898e-13	5.91572e-05	3	3	2	Q9D6F9; P99024; P68372	0	3327.53	High	3.811e-05	2.419e-13	4.65
FALSE	High	EIVHIQAGQCGNQIGAK	1xCarbamidomethyl [C10]	1.33292e-11	5.91572e-05	6	6	4	Q7TMM9; Q9D6F9; Q9ERD7; P99024; P68372; Q9CWF2	0	1822.92	High	3.811e-05	7.463e-12	4.21
FALSE	High	EVDEQMLSVQSK		2.43069e-05	5.91572e-05	1	1	3	Q9D6F9	0	1392.67	High	3.811e-05	1.017e-05	3.06
FALSE	High	FPGQLNADLR		4.76095e-06	5.91572e-05	7	8	20	Q7TMM9; Q9D6F9; Q9ERD7; P99024; P68372; Q9CWF2; Q922F4	0	1130.6	High	3.811e-05	2.061e-06	3.14
FALSE	High	FPGQLNADLRK		2.84531e-08	5.91572e-05	7	8	13	Q7TMM9; Q9D6F9; Q9ERD7; P99024; P68372; Q9CWF2; Q922F4	1	1258.69	High	3.811e-05	1.367e-08	3.78
FALSE	High	FWEVISDEHGIDPTGTYHGDSDLQLER		1.01198e-18	5.91572e-05	2	2	16	Q9D6F9; P68372	0	3116.42	High	3.811e-05	7.891e-19	6.96
FALSE	High	GHYTEGAELVDAVLDVVR		1.23585e-10	5.91572e-05	1	1	2	Q9D6F9	0	1942.99	High	3.811e-05	6.61e-11	5.32
FALSE	High	KEAESCDCLQGFQLTHSLGGGTGSGMGTLLISK	2xCarbamidomethyl [C6; C8]	4.2254e-08	5.91572e-05	3	3	2	Q9D6F9; P99024; P68372	1	3439.63	High	3.811e-05	2.004e-08	4.73
FALSE	High	KLAVNMVPFPR		3.6551e-07	5.91572e-05	7	8	13	Q7TMM9; Q9D6F9; Q9ERD7; P99024; P68372; Q9CWF2; Q922F4	1	1271.73	High	3.811e-05	1.666e-07	4.13
FALSE	High	LAVNMVPFPR		6.60038e-05	5.91572e-05	7	8	4	Q7TMM9; Q9D6F9; Q9ERD7; P99024; P68372; Q9CWF2; Q922F4	0	1143.63	High	3.811e-05	2.7e-05	3.24
FALSE	High	LAVNMVPFPR	1xOxidation [M5]	0.000119024	5.91572e-05	7	8	6	Q7TMM9; Q9D6F9; Q9ERD7; P99024; P68372; Q9CWF2; Q922F4	0	1159.63	High	3.811e-05	4.82e-05	3.25
FALSE	High	LHFFMPGFAPLTSR		3.97242e-07	5.91572e-05	5	5	18	Q7TMM9; Q9D6F9; P99024; P68372; Q9CWF2	0	1620.84	High	3.811e-05	1.8e-07	2.72
FALSE	High	LHFFMPGFAPLTSR	1xOxidation [M5]	1.25663e-06	5.91572e-05	5	5	3	Q7TMM9; Q9D6F9; P99024; P68372; Q9CWF2	0	1636.83	High	3.811e-05	5.558e-07	4.87
FALSE	High	IMNTFSVVPSPK		7.63086e-06	5.91572e-05	4	4	8	Q9D6F9; Q9ERD7; P99024; P68372	0	1319.7	High	3.811e-05	3.273e-06	3.26
FALSE	High	IMNTFSVVPSPK	1xOxidation [M2]	2.44597e-06	5.91572e-05	4	4	4	Q9D6F9; Q9ERD7; P99024; P68372	0	1335.7	High	3.811e-05	1.069e-06	2.74
FALSE	High	INVYYNEATGGNYVPR		7.66795e-09	5.91572e-05	1	1	1	Q9D6F9	0	1829.88	High	3.811e-05	3.769e-09	4.76
FALSE	High	ISEQFTAMFR		3.01389e-05	5.91572e-05	6	6	47	Q7TMM9; Q9D6F9; Q9ERD7; P99024; P68372; Q9CWF2	0	1229.6	High	3.811e-05	1.25e-05	3.26
FALSE	High	ISEQFTAMFR	1xOxidation [M8]	8.1839e-05	5.91572e-05	6	6	6	Q7TMM9; Q9D6F9; Q9ERD7; P99024; P68372; Q9CWF2	0	1245.59	High	3.811e-05	3.338e-05	2.35
FALSE	High	ISEQFTAMFRR		0.000339175	5.91572e-05	6	6	1	Q7TMM9; Q9D6F9; Q9ERD7; P99024; P68372; Q9CWF2	1	1385.7	High	3.811e-05	0.0001334	3.21
FALSE	High	LTTPTYGDLNHLVSATMSGVTTCLR	1xCarbamidomethyl [C23]	2.65817e-16	5.91572e-05	5	5	15	Q7TMM9; Q9D6F9; P99024; P68372; Q9CWF2	0	2708.34	High	3.811e-05	1.848e-16	5.76
FALSE	High	LTTPTYGDLNHLVSATMSGVTTCLR	1xCarbamidomethyl [C23]; 1xOxidation [M17]	9.98094e-09	5.91572e-05	5	5	5	Q7TMM9; Q9D6F9; P99024; P68372; Q9CWF2	0	2724.33	High	3.811e-05	4.874e-09	3.89
FALSE	High	LTTPTYGDLNHLVSATMSGVTTCLRFPGQLNADLR	1xCarbamidomethyl [C23]	0.00205279	0.000196547	5	5	1	Q7TMM9; Q9D6F9; P99024; P68372; Q9CWF2	1	3819.92	High	0.0002017	0.0007354	4.41
FALSE	High	MAATFIGNSTAIQELFKR		2.32514e-09	5.91572e-05	1	1	1	Q9D6F9	1	1998.05	High	3.811e-05	1.174e-09	5.69
FALSE	High	MREIVHIQAGQCGNQIGAK	1xCarbamidomethyl [C12]	1.52917e-13	5.91572e-05	6	6	12	Q7TMM9; Q9D6F9; Q9ERD7; P99024; P68372; Q9CWF2	1	2110.06	High	3.811e-05	9.374e-14	6.57
FALSE	High	MREIVHIQAGQCGNQIGAK	1xCarbamidomethyl [C12]; 1xOxidation [M1]	1.08626e-06	5.91572e-05	6	6	2	Q7TMM9; Q9D6F9; Q9ERD7; P99024; P68372; Q9CWF2	1	2126.06	High	3.811e-05	4.823e-07	3.79
FALSE	High	NMMAACDPR	1xCarbamidomethyl [C6]	0.000784554	5.91572e-05	7	7	5	Q7TMM9; Q9D6F9; Q9ERD7; P99024; P68372; Q9CWF2; Q922F4	0	1065.43	High	3.811e-05	0.0002982	2.5
FALSE	High	NMMAACDPR	1xCarbamidomethyl [C6]; 1xOxidation [M2]	0.183835	0.00875261	7	7	1	Q7TMM9; Q9D6F9; Q9ERD7; P99024; P68372; Q9CWF2; Q922F4	0	1081.42	High	0.004705	0.0877	1.28
FALSE	High	NSSYFVEWIPNNVK		2.15581e-08	5.91572e-05	7	7	8	Q7TMM9; Q9D6F9; Q9ERD7; P99024; P68372; Q9CWF2; Q922F4	0	1696.83	High	3.811e-05	1.04e-08	3.76
FALSE	High	RISEQFTAMFR		1.30007e-07	5.91572e-05	6	6	10	Q7TMM9; Q9D6F9; Q9ERD7; P99024; P68372; Q9CWF2	1	1385.7	High	3.811e-05	6.027e-08	3.26
FALSE	High	SGPFGQIFRPDNFVFGQSGAGNNWAK		2.23334e-17	5.91572e-05	5	5	12	Q7TMM9; Q9D6F9; P99024; P68372; Q9CWF2	0	2798.34	High	3.811e-05	1.635e-17	8.54
FALSE	High	TAVCDIPPR	1xCarbamidomethyl [C4]	0.000514115	5.91572e-05	5	5	30	Q7TMM9; Q9D6F9; P99024; P68372; Q9CWF2	0	1028.52	High	3.811e-05	0.0001986	3.08
FALSE	High	TLKLTTPTYGDLNHLVSATMSGVTTCLR	1xCarbamidomethyl [C26]	1.64819e-05	5.91572e-05	5	5	2	Q7TMM9; Q9D6F9; P99024; P68372; Q9CWF2	1	3050.56	High	3.811e-05	6.943e-06	4.45
FALSE	High	YLTVAAVFR		0.000664376	5.91572e-05	3	3	9	Q9D6F9; P99024; P68372	0	1039.59	High	3.811e-05	0.0002545	2.07
High	Master Protein	P16546	Spectrin alpha chain, non-erythrocytic 1 OS=Mus musculus OX=10090 GN=Sptan1 PE=1 SV=4	0	340.601	35	63	89	63	2472	284.4	5.33	240.51	63	1
Checked	Confidence	Sequence	Modifications	Qvality PEP	Qvality q-value	# Protein Groups	# Proteins	# PSMs	Master Protein Accessions	# Missed Cleavages	Theo. MH+ [Da]	Confidence (by Search Engine): Sequest HT	Percolator q-Value (by Search Engine): Sequest HT	Percolator PEP (by Search Engine): Sequest HT	XCorr (by Search Engine): Sequest HT
FALSE	High	ADVVESWIGEKENSLK		2.11436e-06	5.91572e-05	1	1	1	P16546	1	1803.91	High	3.811e-05	9.287e-07	4.16
FALSE	High	AGTFQAFEQFGQQLLAHGHYASPEIK		1.34314e-10	5.91572e-05	1	1	2	P16546	0	2875.42	High	3.811e-05	7.151e-11	8.19
FALSE	High	ALCAEADRLQQSHPLSASQIQVK	1xCarbamidomethyl [C3]	0.0175053	0.000781131	1	1	2	P16546	1	2550.31	High	0.0005081	0.005844	1.61
FALSE	High	AQLADSFHLQQFFR		9.91888e-08	5.91572e-05	1	1	2	P16546	0	1707.86	High	3.811e-05	4.646e-08	5.44
FALSE	High	ASAFNSWFENAEEDLTDPVR		1.01133e-09	5.91572e-05	1	1	1	P16546	0	2298.03	High	3.811e-05	5.185e-10	4.29
FALSE	High	DADETKEWIEEK		3.05397e-06	5.91572e-05	1	1	1	P16546	1	1492.68	High	3.811e-05	1.335e-06	2.93
FALSE	High	DAEELEKWIQEK		0.00249091	0.000196547	1	1	1	P16546	1	1517.75	High	0.0002017	0.0008805	2.18
FALSE	High	DCEQAENWMAAR	1xCarbamidomethyl [C2]	7.17333e-05	5.91572e-05	1	1	1	P16546	0	1480.59	High	3.811e-05	2.931e-05	3.49
FALSE	High	DLAALEDKVK		0.00531863	0.000311602	1	1	1	P16546	1	1101.62	High	0.0002466	0.001793	2.81
FALSE	High	DLASVNNLLK		0.0267982	0.00106059	1	1	1	P16546	0	1086.62	High	0.0006862	0.009146	1.98
FALSE	High	DLASVQALLR		0.00482986	0.000311602	1	1	1	P16546	0	1085.63	High	0.0002466	0.001637	3.01
FALSE	High	DLMSWINGIR		0.000768419	5.91572e-05	1	1	2	P16546	0	1204.61	High	3.811e-05	0.0002935	2.8
FALSE	High	DLSSVQTLLTK		0.00215453	0.000196547	1	1	1	P16546	0	1204.68	High	0.0002017	0.0007686	2.33
FALSE	High	DLTSWVTEMK		0.000959066	5.91572e-05	1	1	2	P16546	0	1209.58	High	3.811e-05	0.0003609	2.94
FALSE	High	DMDDEESWIK		0.000979197	5.91572e-05	1	1	1	P16546	0	1267.51	High	3.811e-05	0.0003683	0.77
FALSE	High	DTEQVDNWMSK		0.000105785	5.91572e-05	1	1	1	P16546	0	1352.58	High	3.811e-05	4.294e-05	1.57
FALSE	High	DVEDEETWIR		0.000332193	5.91572e-05	1	1	2	P16546	0	1291.58	High	3.811e-05	0.0001303	1.77
FALSE	High	DVTGAEALLER		0.000108761	5.91572e-05	1	1	1	P16546	0	1173.61	High	3.811e-05	4.394e-05	1.47
FALSE	High	EAALTNEEVGADLEQVEVLQK		2.54459e-09	5.91572e-05	1	1	1	P16546	0	2285.15	High	3.811e-05	1.275e-09	3.13
FALSE	High	EAFLNTEDKGDSLDSVEALIK		6.63765e-07	5.91572e-05	1	1	1	P16546	1	2294.14	High	3.811e-05	2.98e-07	5
FALSE	High	EANELQQWITEK		1.53773e-05	5.91572e-05	1	1	2	P16546	0	1488.73	High	3.811e-05	6.491e-06	3.51
FALSE	High	EELITNWEQIR		0.00152485	0.000131958	1	1	2	P16546	0	1430.73	High	0.0001432	0.0005589	2.42
FALSE	High	EELYQNLTR		0.0020958	0.000196547	1	1	2	P16546	0	1165.58	High	0.0002017	0.0007497	2.6
FALSE	High	EKLDILDQER		0.108911	0.00477598	1	1	1	P16546	1	1258.66	High	0.002627	0.04503	1.61
FALSE	High	ELPTAFDYVEFTR		0.000297311	5.91572e-05	1	1	1	P16546	0	1587.77	High	3.811e-05	0.0001171	2.22
FALSE	High	EQADYCVSHMKPYVDGK	1xCarbamidomethyl [C6]	0.0065378	0.000311602	1	1	1	P16546	0	2026.9	High	0.0002466	0.002186	1.69
FALSE	High	FLADFRDLTSWVTEMK		0.000655233	5.91572e-05	1	1	1	P16546	1	1958.97	High	3.811e-05	0.0002523	1.95
FALSE	High	FQFFQR		0.0456426	0.00211037	1	1	2	P16546	0	872.441	High	0.001157	0.01642	1.38
FALSE	High	GKDLIGVQNLLK		0.000129355	5.91572e-05	1	1	3	P16546	1	1297.78	High	3.811e-05	5.215e-05	2.22
FALSE	High	GVIDMGNSLIER		1.53773e-05	5.91572e-05	1	1	2	P16546	0	1303.67	High	3.811e-05	6.498e-06	3.92
FALSE	High	HQAFEAELHANADR		0.00842932	0.000375055	1	1	1	P16546	0	1608.75	High	0.0003035	0.002801	1.6
FALSE	High	HQAFEAELSANQSR		9.17724e-10	5.91572e-05	1	1	1	P16546	0	1587.75	High	3.811e-05	4.702e-10	3.49
FALSE	High	HQALQAEIAGHEPR		6.81489e-09	5.91572e-05	1	1	2	P16546	0	1556.79	High	3.811e-05	3.35e-09	4.83
FALSE	High	HQEHKGEIDAHEDSFK		2.50602e-11	5.91572e-05	1	1	1	P16546	1	1906.87	High	3.811e-05	1.384e-11	7.46
FALSE	High	KFEEFQTDLAAHEERVNEVSQFAAK		1.40317e-07	5.91572e-05	1	1	1	P16546	2	2923.42	High	3.811e-05	6.518e-08	4.99
FALSE	High	KGDILTLLNSTNKDWWK		2.24273e-11	5.91572e-05	1	1	1	P16546	2	2032.09	High	3.811e-05	1.239e-11	7.26
FALSE	High	KHEALMSDLSAYGSSIQALR		5.85842e-07	5.91572e-05	1	1	1	P16546	1	2177.1	High	3.811e-05	2.631e-07	3.77
FALSE	High	KVEDLFLTFAK		1.8138e-07	5.91572e-05	1	1	2	P16546	1	1310.74	High	3.811e-05	8.352e-08	2.41
FALSE	High	LAALADQWQFLVQK		1.52392e-08	5.91572e-05	1	1	3	P16546	0	1630.9	High	3.811e-05	7.385e-09	3.72
FALSE	High	IAALQAFADQLIAVDHYAK		1.0226e-13	5.91572e-05	1	1	1	P16546	0	2058.1	High	3.811e-05	6.32e-14	4.46
FALSE	High	LAQFVEHWK		0.000414705	5.91572e-05	1	1	4	P16546	0	1157.61	High	3.811e-05	0.0001619	1.9
FALSE	High	LDENSAFLQFNWK		0.000196115	5.91572e-05	1	1	1	P16546	0	1611.78	High	3.811e-05	7.811e-05	1.01
FALSE	High	LFGAAEVQR		0.000562585	5.91572e-05	1	1	3	P16546	0	990.537	High	3.811e-05	0.0002167	2.15
FALSE	High	LGESQTLQQFSR		8.23031e-07	5.91572e-05	1	1	1	P16546	0	1393.71	High	3.811e-05	3.674e-07	3.99
FALSE	High	LIQSHPESAEDLKEK		1.1651e-05	5.91572e-05	1	1	1	P16546	1	1723.89	High	3.811e-05	4.94e-06	2.79
FALSE	High	LMVHTVATFNSIK		0.000543425	5.91572e-05	1	1	1	P16546	0	1460.79	High	3.811e-05	0.0002103	1.74
FALSE	High	LSELNQKWEALK		3.58466e-05	5.91572e-05	1	1	1	P16546	1	1458.8	High	3.811e-05	1.486e-05	2.63
FALSE	High	LSILSEER		0.0171521	0.000781131	1	1	1	P16546	0	946.52	High	0.0005081	0.005713	2.56
FALSE	High	ITALDEFATK		0.000507037	5.91572e-05	1	1	2	P16546	0	1108.59	High	3.811e-05	0.0001968	3.09
FALSE	High	MNEVISLWK		0.00339828	0.000263658	1	1	1	P16546	0	1119.59	High	0.0002309	0.001176	3.11
FALSE	High	MQHNLEQQIQAR		8.05515e-08	5.91572e-05	1	1	1	P16546	0	1495.74	High	3.811e-05	3.778e-08	3.54
FALSE	High	NTTGVTEEALKEFSMMFK		2.02532e-08	5.91572e-05	1	1	1	P16546	1	2062.98	High	3.811e-05	9.796e-09	5.36
FALSE	High	QEFAQHANAFHQWIQETR		0.000163756	5.91572e-05	1	1	1	P16546	0	2241.06	High	3.811e-05	6.563e-05	1.03
FALSE	High	QGFVPAAYVK		0.0006199	5.91572e-05	1	1	1	P16546	0	1079.59	High	3.811e-05	0.0002382	2.36
FALSE	High	QQVAPMDDETGKELVLALYDYQEK		0.146516	0.00682734	1	1	1	P16546	1	2783.34	High	0.003626	0.06532	2.55
FALSE	High	QVEELYQSLLELGEK		5.43518e-05	5.91572e-05	1	1	1	P16546	0	1777.92	High	3.811e-05	2.235e-05	3.61
FALSE	High	REELITNWEQIR		0.000737134	5.91572e-05	1	1	3	P16546	1	1586.83	High	3.811e-05	0.0002807	3.48
FALSE	High	RQDLEDSLQAQQYFADANEAESWMR		1.23326e-13	5.91572e-05	1	1	1	P16546	1	3001.34	High	3.811e-05	7.555e-14	7.95
FALSE	High	SADESGQALLAASHYASDEVR		1.9836e-08	5.91572e-05	1	1	1	P16546	0	2177.01	High	3.811e-05	9.577e-09	5.42
FALSE	High	TALLELWELRR		0.00232466	0.000196547	1	1	1	P16546	1	1399.81	High	0.0002017	0.0008289	1.72
FALSE	High	VLETAEDIQER		6.41975e-05	5.91572e-05	1	1	1	P16546	0	1302.65	High	3.811e-05	2.621e-05	3.25
FALSE	High	WTQLLANSATR		0.000351139	5.91572e-05	1	1	1	P16546	0	1260.67	High	3.811e-05	0.0001378	3.22
FALSE	High	YTEHSTVGLAQQWDQLDQLGMR		4.92213e-08	5.91572e-05	1	1	2	P16546	0	2576.22	High	3.811e-05	2.324e-08	3.23
High	Master Protein	Q8BKC5	Importin-5 OS=Mus musculus OX=10090 GN=Ipo5 PE=1 SV=3	0	335.206	55	42	103	42	1097	123.5	4.93	319.74	42	1
Checked	Confidence	Sequence	Modifications	Qvality PEP	Qvality q-value	# Protein Groups	# Proteins	# PSMs	Master Protein Accessions	# Missed Cleavages	Theo. MH+ [Da]	Confidence (by Search Engine): Sequest HT	Percolator q-Value (by Search Engine): Sequest HT	Percolator PEP (by Search Engine): Sequest HT	XCorr (by Search Engine): Sequest HT
FALSE	High	AKLEEHFKNQELR		5.78533e-05	5.91572e-05	1	1	1	Q8BKC5	2	1641.87	High	3.811e-05	2.375e-05	2.53
FALSE	High	AIGTEPDSDVLSEIMHSFAK		2.38556e-12	5.91572e-05	1	1	3	Q8BKC5	0	2147.03	High	3.811e-05	1.381e-12	5.97
FALSE	High	ATAAFILANEHNVALFK		1.09001e-11	5.91572e-05	1	1	3	Q8BKC5	0	1829.99	High	3.811e-05	6.128e-12	4.82
FALSE	High	CIEVMGDGCLNNEHFEELGGILK	2xCarbamidomethyl [C1; C9]	0.00218452	0.000196547	1	1	1	Q8BKC5	0	2634.2	High	0.0002017	0.0007803	2.09
FALSE	High	EAALHIFWNFPGIFGNQQQHYLDVIK		8.80308e-10	5.91572e-05	1	1	2	Q8BKC5	0	3085.57	High	3.811e-05	4.53e-10	4.23
FALSE	High	EFQQYLPVVMGPLMK		7.22326e-05	5.91572e-05	1	1	3	Q8BKC5	0	1779.92	High	3.811e-05	2.941e-05	3.34
FALSE	High	EGFVEYTEQVVK		1.6368e-05	5.91572e-05	1	2	4	Q8BKC5	0	1427.71	High	3.811e-05	6.893e-06	3.22
FALSE	High	EHIMQMLQNPDWK		1.78881e-07	5.91572e-05	1	1	6	Q8BKC5	0	1669.78	High	3.811e-05	8.257e-08	4.86
FALSE	High	EKFMQDASDVMQLLLK		5.64683e-10	5.91572e-05	1	1	2	Q8BKC5	1	1895.96	High	3.811e-05	2.923e-10	3.56
FALSE	High	ELKEGFVEYTEQVVK		3.6984e-10	5.91572e-05	1	1	1	Q8BKC5	1	1797.93	High	3.811e-05	1.938e-10	4.57
FALSE	High	ENVNATENCISAVGK	1xCarbamidomethyl [C9]	3.70617e-07	5.91572e-05	1	1	1	Q8BKC5	0	1605.75	High	3.811e-05	1.689e-07	2.8
FALSE	High	FMQDASDVMQLLLK		4.31427e-08	5.91572e-05	1	1	3	Q8BKC5	0	1638.82	High	3.811e-05	2.046e-08	4.55
FALSE	High	FVPYYDLFMPSLK		5.78171e-06	5.91572e-05	1	1	4	Q8BKC5	0	1619.82	High	3.811e-05	2.495e-06	2.75
FALSE	High	FYFHDGVR		0.0723773	0.00378137	1	1	1	Q8BKC5	0	1040.49	High	0.002039	0.02776	2.1
FALSE	High	HFADLLPGFLQAVNDSCYQNDDSVLK	1xCarbamidomethyl [C17]	2.68042e-14	5.91572e-05	1	1	3	Q8BKC5	0	2966.4	High	3.811e-05	1.699e-14	3.73
FALSE	High	HLHSIMVLK		0.002357	0.000196547	1	1	1	Q8BKC5	0	1077.62	High	0.0002017	0.0008395	2.99
FALSE	High	HIVENAVQK		7.12374e-05	5.91572e-05	1	1	2	Q8BKC5	0	1037.57	High	3.811e-05	2.907e-05	3.03
FALSE	High	IFSIIAEGEMHEAIKHEDPCAK	1xCarbamidomethyl [C20]	0.0238999	0.00106059	1	1	1	Q8BKC5	1	2525.22	High	0.0006862	0.008106	1.12
FALSE	High	LLSSAFDEVYPALPSDVQTAIK		2.32189e-11	5.91572e-05	1	1	6	Q8BKC5	0	2364.23	High	3.811e-05	1.285e-11	4.96
FALSE	High	LMVPLLK		0.0343299	0.00168718	1	1	3	Q8BKC5	0	813.527	High	0.0009687	0.01197	2.53
FALSE	High	ITFLLQAIR		0.000823532	5.91572e-05	1	1	1	Q8BKC5	0	1074.67	High	3.811e-05	0.0003125	2.63
FALSE	High	LVLEQVVTSIASVADTAEEK		1.34408e-09	5.91572e-05	1	1	1	Q8BKC5	0	2102.12	High	3.811e-05	6.856e-10	5.26
FALSE	High	LVLPMIK		0.0421706	0.00211037	1	1	2	Q8BKC5	0	813.527	High	0.001157	0.01508	2.16
FALSE	High	MLVQCMQDQEHPSIR	1xCarbamidomethyl [C5]	3.38654e-07	5.91572e-05	1	1	3	Q8BKC5	0	1871.86	High	3.811e-05	1.539e-07	2.35
FALSE	High	NLIDEDGNNQWPEGLK		2.40721e-09	5.91572e-05	1	1	1	Q8BKC5	0	1841.87	High	3.811e-05	1.214e-09	4.12
FALSE	High	QMAAVLLR		0.0497098	0.0023877	1	1	1	Q8BKC5	0	901.529	High	0.001308	0.01806	2.33
FALSE	High	QWGLCIFDDIVEHCSPASFK	2xCarbamidomethyl [C5; C14]	8.4034e-07	5.91572e-05	1	1	1	Q8BKC5	0	2409.1	High	3.811e-05	3.767e-07	4.77
FALSE	High	RLLSSAFDEVYPALPSDVQTAIK		2.21957e-06	5.91572e-05	1	1	3	Q8BKC5	1	2520.33	High	3.811e-05	9.715e-07	3.09
FALSE	High	SLLIPYLDNLVK		0.00237334	0.000196547	1	1	2	Q8BKC5	0	1387.82	High	0.0002017	0.0008428	2.92
FALSE	High	SLVEIADTVPK		0.00013392	5.91572e-05	1	1	2	Q8BKC5	0	1171.66	High	3.811e-05	5.389e-05	3.38
FALSE	High	STACQMLVCYAK	2xCarbamidomethyl [C4; C9]	8.65089e-05	5.91572e-05	1	1	2	Q8BKC5	0	1431.64	High	3.811e-05	3.522e-05	3.51
FALSE	High	TASIKPEVALLDTQDMENMSDDDGWEFVNLGDQQSFGIK		3.57731e-08	5.91572e-05	1	1	1	Q8BKC5	0	4344	High	3.811e-05	1.706e-08	4.6
FALSE	High	TKENVNATENCISAVGK	1xCarbamidomethyl [C11]	9.42889e-11	5.91572e-05	1	1	1	Q8BKC5	1	1834.9	High	3.811e-05	5.061e-11	5.18
FALSE	High	TIECISLIGLAVGK	1xCarbamidomethyl [C4]	2.26467e-07	5.91572e-05	1	1	3	Q8BKC5	0	1473.83	High	3.811e-05	1.041e-07	3.26
FALSE	High	TQTDFNDMEDDDPQISYMISAWAR		3.3889e-06	5.91572e-05	1	1	2	Q8BKC5	0	2849.2	High	3.811e-05	1.473e-06	2.5
FALSE	High	VAAAESMPLLLECAR	1xCarbamidomethyl [C13]	7.30957e-08	5.91572e-05	1	1	11	Q8BKC5	0	1630.83	High	3.811e-05	3.432e-08	4.14
FALSE	High	VIAALLQTMEDQGNQR		6.13706e-10	5.91572e-05	1	1	3	Q8BKC5	0	1786.91	High	3.811e-05	3.177e-10	2.58
FALSE	High	VQAHAAAALINFTEDCPK	1xCarbamidomethyl [C16]	6.37144e-06	5.91572e-05	1	1	3	Q8BKC5	0	1955.96	High	3.811e-05	2.733e-06	4.66
FALSE	High	VRGPEYLTQMWHFMCDALIK	1xCarbamidomethyl [C15]	2.0071e-11	5.91572e-05	1	1	2	Q8BKC5	1	2495.2	High	3.811e-05	1.116e-11	5.12
FALSE	High	VSDILHSIFSSYK		1.38287e-08	5.91572e-05	1	1	3	Q8BKC5	0	1495.78	High	3.811e-05	6.702e-09	3.41
FALSE	High	VSDILHSIFSSYKEK		2.51304e-07	5.91572e-05	1	1	1	Q8BKC5	1	1752.92	High	3.811e-05	1.149e-07	4.1
FALSE	High	YAACNAVGQMATDFAPGFQK	1xCarbamidomethyl [C4]	2.40216e-12	5.91572e-05	1	1	3	Q8BKC5	0	2146.97	High	3.811e-05	1.386e-12	3.98
High	Master Protein	P68368	Tubulin alpha-4A chain OS=Mus musculus OX=10090 GN=Tuba4a PE=1 SV=1	0	335.092	62	29	268	6	448	49.9	5.06	874.21	29	1
Checked	Confidence	Sequence	Modifications	Qvality PEP	Qvality q-value	# Protein Groups	# Proteins	# PSMs	Master Protein Accessions	# Missed Cleavages	Theo. MH+ [Da]	Confidence (by Search Engine): Sequest HT	Percolator q-Value (by Search Engine): Sequest HT	Percolator PEP (by Search Engine): Sequest HT	XCorr (by Search Engine): Sequest HT
FALSE	High	AFVHWYVGEGMEEGEFSEAR		9.15801e-13	5.91572e-05	3	6	20	P68369; P68373; P68368	0	2330.02	High	3.811e-05	5.403e-13	3.94
FALSE	High	AFVHWYVGEGMEEGEFSEAR	1xOxidation [M11]	5.21029e-06	5.91572e-05	3	6	1	P68369; P68373; P68368	0	2346.01	High	3.811e-05	2.253e-06	3.62
FALSE	High	AFVHWYVGEGMEEGEFSEAREDMAALEK		3.97497e-16	5.91572e-05	3	4	3	P68369; P68373; P68368	1	3217.42	High	3.811e-05	2.735e-16	5.21
FALSE	High	AFVHWYVGEGMEEGEFSEAREDMAALEK	1xOxidation [M11]	4.01948e-10	5.91572e-05	3	4	2	P68369; P68373; P68368	1	3233.42	High	3.811e-05	2.1e-10	6.94
FALSE	High	AVCMLSNTTAIAEAWAR	1xCarbamidomethyl [C3]	2.00991e-09	5.91572e-05	3	6	38	P68369; P68373; P68368	0	1864.9	High	3.811e-05	1.012e-09	4.37
FALSE	High	AVCMLSNTTAIAEAWAR	1xCarbamidomethyl [C3]; 1xOxidation [M4]	3.36078e-08	5.91572e-05	3	6	2	P68369; P68373; P68368	0	1880.9	High	3.811e-05	1.606e-08	3.72
FALSE	High	AVFVDLEPTVIDEIR		2.88304e-09	5.91572e-05	1	1	2	P68368	0	1715.92	High	3.811e-05	1.442e-09	2.74
FALSE	High	AYHEQLSVAEITNACFEPANQMVK	1xCarbamidomethyl [C15]	4.5826e-11	5.91572e-05	2	4	2	P68369; P68368	0	2750.29	High	3.811e-05	2.506e-11	6.95
FALSE	High	AYHEQLSVAEITNACFEPANQMVK	1xCarbamidomethyl [C15]; 1xOxidation [M22]	1.16023e-11	5.91572e-05	2	4	5	P68369; P68368	0	2766.29	High	3.811e-05	6.5e-12	5.39
FALSE	High	DVNAAIAAIK		0.00211033	0.000196547	1	1	2	P68368	0	985.568	High	0.0002017	0.0007536	1.62
FALSE	High	EDAANNYAR		0.00444666	0.000311602	3	6	1	P68369; P68373; P68368	0	1023.45	High	0.0002466	0.001507	1.59
FALSE	High	EDMAALEK		0.00672006	0.000311602	3	4	1	P68369; P68373; P68368	0	906.424	High	0.0002466	0.002247	1.83
FALSE	High	EIIDPVLDR		0.00947136	0.000500353	1	1	4	P68368	0	1069.59	High	0.0003595	0.003136	2.41
FALSE	High	FDGALNVDLTEFQTNLVPYPR		2.31864e-13	5.91572e-05	3	6	15	P68369; P68373; P68368	0	2409.21	High	3.811e-05	1.402e-13	6.01
FALSE	High	FDLMYAK		0.0217442	0.00101618	4	7	1	Q3UX10; P68369; P68373; P68368	0	887.433	High	0.0006418	0.00732	2.34
FALSE	High	GHYTIGK		0.0312666	0.00151909	3	5	2	P68369; P68373; P68368	0	775.41	High	0.0008933	0.01087	2.27
FALSE	High	LDHKFDLMYAK		2.15882e-06	5.91572e-05	4	7	12	Q3UX10; P68369; P68373; P68368	1	1380.7	High	3.811e-05	9.484e-07	4.16
FALSE	High	LDHKFDLMYAK	1xOxidation [M8]	0.0105681	0.000623805	4	7	1	Q3UX10; P68369; P68373; P68368	1	1396.69	High	0.0004149	0.003504	1.44
FALSE	High	LDHKFDLMYAKR		2.88506e-08	5.91572e-05	3	6	2	P68369; P68373; P68368	2	1536.8	High	3.811e-05	1.379e-08	3.6
FALSE	High	IHFPLATYAPVISAEK		1.86093e-10	5.91572e-05	3	5	44	P68369; P68373; P68368	0	1756.96	High	3.811e-05	9.879e-11	3.63
FALSE	High	LISQIVSSITASLR		2.27884e-08	5.91572e-05	2	4	24	P68373; P68368	0	1487.88	High	3.811e-05	1.098e-08	3.5
FALSE	High	LSVDYGK		0.026087	0.00106059	3	5	2	P68369; P68373; P68368	0	781.409	High	0.0006862	0.008925	1.14
FALSE	High	LSVDYGKK		0.0771461	0.00382034	3	5	2	P68369; P68373; P68368	1	909.504	High	0.002105	0.02972	2.41
FALSE	High	NLDIERPTYTNLNR		3.09664e-06	5.91572e-05	3	6	7	P68369; P68373; P68368	0	1718.88	High	3.811e-05	1.346e-06	3.33
FALSE	High	QLFHPEQLITGK		4.6242e-08	5.91572e-05	3	6	7	P68369; P68373; P68368	0	1410.77	High	3.811e-05	2.19e-08	3.35
FALSE	High	QLFHPEQLITGKEDAANNYAR		1.79121e-15	5.91572e-05	3	6	10	P68369; P68373; P68368	1	2415.21	High	3.811e-05	1.194e-15	5.69
FALSE	High	RAFVHWYVGEGMEEGEFSEAR		1.08696e-15	5.91572e-05	3	6	16	P68369; P68373; P68368	1	2486.12	High	3.811e-05	7.336e-16	5.48
FALSE	High	RAFVHWYVGEGMEEGEFSEAREDMAALEK		1.22473e-13	5.91572e-05	3	4	1	P68369; P68373; P68368	2	3373.53	High	3.811e-05	7.544e-14	6.49
FALSE	High	RNLDIERPTYTNLNR		7.9386e-09	5.91572e-05	3	6	1	P68369; P68373; P68368	1	1874.98	High	3.811e-05	3.887e-09	4.33
FALSE	High	RSIQFVDWCPTGFK	1xCarbamidomethyl [C9]	2.12759e-07	5.91572e-05	1	2	4	P68368	1	1740.85	High	3.811e-05	9.813e-08	3.97
FALSE	High	SIQFVDWCPTGFK	1xCarbamidomethyl [C8]	3.07309e-07	5.91572e-05	1	2	11	P68368	0	1584.75	High	3.811e-05	1.398e-07	3.09
FALSE	High	TIGGGDDSFTTFFCETGAGK	1xCarbamidomethyl [C14]	3.65255e-08	5.91572e-05	1	1	1	P68368	0	2067.9	High	3.811e-05	1.739e-08	4.16
FALSE	High	VGINYQPPTVVPGGDLAK		2.63809e-07	5.91572e-05	3	6	10	P68369; P68373; P68368	0	1824.99	High	3.811e-05	1.208e-07	3.07
FALSE	High	YMACCLLYR	2xCarbamidomethyl [C4; C5]	5.17755e-05	5.91572e-05	4	5	7	Q3UX10; P68369; P68373; P68368	0	1249.55	High	3.811e-05	2.128e-05	2.47
FALSE	High	YMACCLLYR	2xCarbamidomethyl [C4; C5]; 1xOxidation [M2]	0.0019025	0.000196547	4	5	5	Q3UX10; P68369; P68373; P68368	0	1265.55	High	0.0002017	0.000687	1.77
High	Master Protein	Q01853	Transitional endoplasmic reticulum ATPase OS=Mus musculus OX=10090 GN=Vcp PE=1 SV=4	0	333.028	67	50	128	50	806	89.3	5.26	362.89	50	1
Checked	Confidence	Sequence	Modifications	Qvality PEP	Qvality q-value	# Protein Groups	# Proteins	# PSMs	Master Protein Accessions	# Missed Cleavages	Theo. MH+ [Da]	Confidence (by Search Engine): Sequest HT	Percolator q-Value (by Search Engine): Sequest HT	Percolator PEP (by Search Engine): Sequest HT	XCorr (by Search Engine): Sequest HT
FALSE	High	AHVIVMAATNRPNSIDPALR		8.07114e-05	5.91572e-05	1	1	3	Q01853	0	2146.15	High	3.811e-05	3.278e-05	3.19
FALSE	High	AHVIVMAATNRPNSIDPALRR		4.76095e-06	5.91572e-05	1	1	1	Q01853	1	2302.26	High	3.811e-05	2.056e-06	4.65
FALSE	High	AIANECQANFISIK	1xCarbamidomethyl [C6]	2.7483e-08	5.91572e-05	1	1	3	Q01853	0	1578.79	High	3.811e-05	1.318e-08	3.24
FALSE	High	AIGVKPPR		0.00256069	0.000196547	1	1	1	Q01853	0	837.53	High	0.0002017	0.0009015	1.98
FALSE	High	AVANETGAFFFLINGPEIMSK		1.4853e-05	5.91572e-05	1	1	1	Q01853	0	2256.14	High	3.811e-05	6.285e-06	3.23
FALSE	High	DHFEEAMR		0.0229517	0.00106059	1	1	1	Q01853	0	1034.44	High	0.0006664	0.007776	2.25
FALSE	High	DVDLEFLAK		0.00384745	0.000311602	1	1	5	Q01853	0	1049.55	High	0.0002466	0.00132	2.68
FALSE	High	EDEEESLNEVGYDDIGGCR	1xCarbamidomethyl [C18]	3.54265e-12	5.91572e-05	1	1	2	Q01853	0	2185.88	High	3.811e-05	2.034e-12	5.02
FALSE	High	EDEEESLNEVGYDDIGGCRK	1xCarbamidomethyl [C18]	7.88371e-09	5.91572e-05	1	1	1	Q01853	1	2313.98	High	3.811e-05	3.875e-09	4.4
FALSE	High	ELQELVQYPVEHPDK		0.00130956	0.000131958	1	1	1	Q01853	0	1823.92	High	0.0001108	0.0004844	3.48
FALSE	High	ELQELVQYPVEHPDKFLK		3.97777e-05	5.91572e-05	1	1	3	Q01853	1	2212.16	High	3.811e-05	1.649e-05	3.77
FALSE	High	EMVELPLR		0.00319369	0.000263658	1	1	5	Q01853	0	986.534	High	0.0002309	0.00111	2.09
FALSE	High	EMVELPLR	1xOxidation [M2]	0.177635	0.0083998	1	1	1	Q01853	0	1002.53	High	0.004474	0.08389	1.23
FALSE	High	EMVELPLRHPALFK		1.6334e-08	5.91572e-05	1	1	6	Q01853	1	1679.93	High	3.811e-05	7.898e-09	4.82
FALSE	High	ERQTNPSAMEVEEDDPVPEIRR		0.00808933	0.000375055	1	1	1	Q01853	2	2597.23	High	0.0003035	0.002682	2
FALSE	High	ESIESEIR		0.0177446	0.000781131	1	1	1	Q01853	0	962.479	High	0.0005081	0.005932	2.02
FALSE	High	ESIESEIRR		0.129209	0.00590887	1	1	1	Q01853	1	1118.58	High	0.003165	0.05584	2.03
FALSE	High	ETVVEVPQVTWEDIGGLEDVKR		4.81064e-11	5.91572e-05	1	1	2	Q01853	1	2498.28	High	3.811e-05	2.62e-11	4.81
FALSE	High	EVDIGIPDATGR		8.1839e-05	5.91572e-05	1	1	2	Q01853	0	1242.63	High	3.811e-05	3.332e-05	2.74
FALSE	High	EVDIGIPDATGRLEILQIHTK		6.50543e-06	5.91572e-05	1	1	5	Q01853	1	2318.27	High	3.811e-05	2.801e-06	3.63
FALSE	High	GDTVLLK		0.191285	0.00904225	1	1	1	Q01853	0	745.445	High	0.00493	0.09234	1.58
FALSE	High	GGNIGDGGGAADRVINQILTEMDGMSTK		6.4873e-10	5.91572e-05	1	1	1	Q01853	1	2777.32	High	3.811e-05	3.342e-10	5.45
FALSE	High	GILLYGPPGTGK		0.000726992	5.91572e-05	1	3	12	Q01853	0	1172.67	High	3.811e-05	0.0002773	2.13
FALSE	High	GPELLTMWFGESEANVR		2.10116e-05	5.91572e-05	1	1	1	Q01853	0	1935.93	High	3.811e-05	8.778e-06	3.05
FALSE	High	GPELLTMWFGESEANVR	1xOxidation [M7]	6.54618e-07	5.91572e-05	1	1	4	Q01853	0	1951.92	High	3.811e-05	2.938e-07	4.18
FALSE	High	GVLFYGPPGCGK	1xCarbamidomethyl [C10]	3.97777e-05	5.91572e-05	1	1	6	Q01853	0	1251.62	High	3.811e-05	1.642e-05	2.99
FALSE	High	KGDIFLVR		0.00317173	0.000263658	1	1	2	Q01853	1	947.567	High	0.0002309	0.001102	2.76
FALSE	High	KNVFIIGATNRPDIIDPAILRPGR		1.22138e-07	5.91572e-05	1	1	1	Q01853	1	2646.52	High	3.811e-05	5.664e-08	4.12
FALSE	High	KNVFIIGATNRPDIIDPAILRPGRLDQLIYIPLPDEK		0.0566422	0.00287867	1	1	1	Q01853	2	4184.36	High	0.001556	0.0209	1.8
FALSE	High	KYEMFAQTLQQSR		1.72903e-06	5.91572e-05	1	1	4	Q01853	1	1629.81	High	3.811e-05	7.622e-07	3.67
FALSE	High	LADDVDLEQVANETHGHVGADLAALCSEAALQAIR	1xCarbamidomethyl [C26]	5.23193e-10	5.91572e-05	1	1	1	Q01853	0	3672.79	High	3.811e-05	2.708e-10	7.02
FALSE	High	LAGESESNLR		0.000683046	5.91572e-05	1	1	2	Q01853	0	1075.54	High	3.811e-05	0.0002609	1.79
FALSE	High	LAGESESNLRK		6.11547e-05	5.91572e-05	1	1	1	Q01853	1	1203.63	High	3.811e-05	2.509e-05	2.6
FALSE	High	LDQLIYIPLPDEK		1.04125e-07	5.91572e-05	1	1	6	Q01853	0	1556.86	High	3.811e-05	4.846e-08	4.24
FALSE	High	LEILQIHTK		0.000243152	5.91572e-05	1	1	1	Q01853	0	1094.66	High	3.811e-05	9.611e-05	2.48
FALSE	High	LGDVISIQPCPDVK	1xCarbamidomethyl [C10]	1.01346e-06	5.91572e-05	1	1	3	Q01853	0	1540.8	High	3.811e-05	4.529e-07	2.99
FALSE	High	LIVDEAINEDNSVVSLSQPK		2.73871e-13	5.91572e-05	1	1	3	Q01853	0	2170.12	High	3.811e-05	1.656e-13	5.04
FALSE	High	IVSQLLTLMDGLK		3.18156e-07	5.91572e-05	1	1	3	Q01853	0	1430.83	High	3.811e-05	1.455e-07	3.91
FALSE	High	MDELQLFR		0.00535537	0.000311602	1	1	2	Q01853	0	1051.52	High	0.0002466	0.001805	2.38
FALSE	High	MDELQLFR	1xOxidation [M1]	0.00335172	0.000263658	1	1	1	Q01853	0	1067.52	High	0.0002309	0.001158	2.54
FALSE	High	MTNGFSGADLTEICQR	1xCarbamidomethyl [C14]	2.54637e-08	5.91572e-05	1	1	1	Q01853	0	1799.81	High	3.811e-05	1.223e-08	4.76
FALSE	High	NAPAIIFIDELDAIAPK		2.18899e-06	5.91572e-05	1	1	2	Q01853	0	1810.99	High	3.811e-05	9.587e-07	2.06
FALSE	High	NVFIIGATNRPDIIDPAILRPGR		2.88506e-08	5.91572e-05	1	1	8	Q01853	0	2518.43	High	3.811e-05	1.381e-08	4.04
FALSE	High	QAAPCVLFFDELDSIAK	1xCarbamidomethyl [C5]	2.5641e-08	5.91572e-05	1	1	1	Q01853	0	1923.95	High	3.811e-05	1.227e-08	3.9
FALSE	High	QTNPSAMEVEEDDPVPEIR		2.80218e-10	5.91572e-05	1	1	1	Q01853	0	2155.98	High	3.811e-05	1.471e-10	3.69
FALSE	High	QTNPSAMEVEEDDPVPEIRR		6.73505e-06	5.91572e-05	1	1	3	Q01853	1	2312.08	High	3.811e-05	2.881e-06	3.72
FALSE	High	RDHFEEAMR		0.0776386	0.00382034	1	1	2	Q01853	1	1190.54	High	0.002105	0.02994	1.35
FALSE	High	RIVSQLLTLMDGLK		1.23758e-08	5.91572e-05	1	1	2	Q01853	1	1586.93	High	3.811e-05	6.038e-09	4.4
FALSE	High	RSVSDNDIR		0.111627	0.00487794	1	1	1	Q01853	1	1061.53	High	0.002674	0.0465	1.9
FALSE	High	VINQILTEMDGMSTK		7.83469e-08	5.91572e-05	1	1	2	Q01853	0	1679.83	High	3.811e-05	3.683e-08	4.54
FALSE	High	VINQILTEMDGMSTKK		2.96417e-09	5.91572e-05	1	1	3	Q01853	1	1807.93	High	3.811e-05	1.485e-09	4.71
FALSE	High	VVETDPSPYCIVAPDTVIHCEGEPIKR	2xCarbamidomethyl [C10; C20]	1.18215e-14	5.91572e-05	1	1	2	Q01853	1	3081.5	High	3.811e-05	7.584e-15	6.82
FALSE	High	WALSQSNPSALR		4.53527e-06	5.91572e-05	1	1	4	Q01853	0	1329.69	High	3.811e-05	1.954e-06	3.42
High	Master Protein	P20029	Endoplasmic reticulum chaperone BiP OS=Mus musculus OX=10090 GN=Hspa5 PE=1 SV=3	0	327.671	58	45	161	43	655	72.4	5.16	502.32	45	1
Checked	Confidence	Sequence	Modifications	Qvality PEP	Qvality q-value	# Protein Groups	# Proteins	# PSMs	Master Protein Accessions	# Missed Cleavages	Theo. MH+ [Da]	Confidence (by Search Engine): Sequest HT	Percolator q-Value (by Search Engine): Sequest HT	Percolator PEP (by Search Engine): Sequest HT	XCorr (by Search Engine): Sequest HT
FALSE	High	AKFEELNMDLFR		1.0269e-07	5.91572e-05	1	1	4	P20029	1	1512.75	High	3.811e-05	4.801e-08	3.82
FALSE	High	AKFEELNMDLFR	1xOxidation [M8]	0.000444473	5.91572e-05	1	1	1	P20029	1	1528.75	High	3.811e-05	0.0001725	3
FALSE	High	AVEEKIEWLESHQDADIEDFK		6.84794e-12	5.91572e-05	1	1	1	P20029	1	2531.19	High	3.811e-05	3.872e-12	3.85
FALSE	High	AVEEKIEWLESHQDADIEDFKAK		2.13492e-12	5.91572e-05	1	1	2	P20029	2	2730.33	High	3.811e-05	1.237e-12	7.57
FALSE	High	DAGTIAGLNVMR		3.55754e-06	5.91572e-05	1	1	4	P20029	0	1217.63	High	3.811e-05	1.545e-06	3.96
FALSE	High	DNHLLGTFDLTGIPPAPR		4.02229e-09	5.91572e-05	1	1	21	P20029	0	1934.01	High	3.811e-05	1.998e-09	4.74
FALSE	High	EFFNGKEPSR		0.00051769	5.91572e-05	1	1	3	P20029	1	1210.59	High	3.811e-05	0.0002005	2.51
FALSE	High	ELEEIVQPIISK		2.03942e-08	5.91572e-05	1	1	7	P20029	0	1397.79	High	3.811e-05	9.833e-09	3.76
FALSE	High	FEELNMDLFR		0.000174304	5.91572e-05	1	1	1	P20029	0	1313.62	High	3.811e-05	6.978e-05	2.76
FALSE	High	KKELEEIVQPIISK		8.8154e-08	5.91572e-05	1	1	5	P20029	2	1653.98	High	3.811e-05	4.131e-08	4.07
FALSE	High	KSDIDEIVLVGGSTR		4.10401e-10	5.91572e-05	1	1	11	P20029	1	1588.85	High	3.811e-05	2.145e-10	5.43
FALSE	High	KSQIFSTASDNQPTVTIK		3.48656e-05	5.91572e-05	1	1	1	P20029	1	1965.03	High	3.811e-05	1.443e-05	2.92
FALSE	High	KTKPYIQVDIGGGQTK		4.82075e-08	5.91572e-05	1	1	1	P20029	1	1732.96	High	3.811e-05	2.281e-08	4.47
FALSE	High	KVTHAVVTVPAYFNDAQR		2.7713e-06	5.91572e-05	1	1	3	P20029	1	2016.07	High	3.811e-05	1.21e-06	5.32
FALSE	High	IDTRNELESYAYSLK		9.99491e-07	5.91572e-05	1	1	4	P20029	1	1801.9	High	3.811e-05	4.451e-07	2.18
FALSE	High	IEIESFFEGEDFSETLTR		0.00878345	0.000438796	1	1	2	P20029	0	2149	High	0.0003323	0.002913	1.2
FALSE	High	IEWLESHQDADIEDFK		3.26651e-09	5.91572e-05	1	1	1	P20029	0	1974.91	High	3.811e-05	1.635e-09	3.92
FALSE	High	IEWLESHQDADIEDFKAK		2.09681e-08	5.91572e-05	1	1	4	P20029	1	2174.04	High	3.811e-05	1.008e-08	4.09
FALSE	High	IINEPTAAAIAYGLDK		6.81489e-09	5.91572e-05	5	5	14	P20029; P63017; P16627; #CONTAM#000154; P17156	0	1659.9	High	3.811e-05	3.351e-09	3.78
FALSE	High	IINEPTAAAIAYGLDKR		1.11293e-11	5.91572e-05	1	1	5	P20029	1	1816	High	3.811e-05	6.23e-12	4.84
FALSE	High	IQQLVK		0.185939	0.00884748	1	1	1	P20029	0	728.466	High	0.004749	0.08903	1.14
FALSE	High	LSSEDKETMEK		2.87103e-05	5.91572e-05	1	1	2	P20029	1	1296.6	High	3.811e-05	1.199e-05	1.42
FALSE	High	ITITNDQNR		0.0257383	0.00106059	1	1	1	P20029	0	1074.55	High	0.0006862	0.008814	2.45
FALSE	High	LTPEEIER		0.0364493	0.00179605	1	1	1	P20029	0	986.515	High	0.001017	0.01284	2.2
FALSE	High	ITPSYVAFTPEGER		1.05726e-05	5.91572e-05	1	1	4	P20029	0	1566.78	High	3.811e-05	4.488e-06	3.1
FALSE	High	MKETAEAYLGK		8.7111e-05	5.91572e-05	1	1	3	P20029	1	1240.62	High	3.811e-05	3.534e-05	2.63
FALSE	High	MKETAEAYLGKK		8.82156e-07	5.91572e-05	1	1	2	P20029	2	1368.72	High	3.811e-05	3.929e-07	5.36
FALSE	High	MKETAEAYLGKK	1xOxidation [M1]	0.117957	0.00513326	1	1	1	P20029	2	1384.71	High	0.002739	0.04955	1.75
FALSE	High	MVNDAEK		0.12087	0.00539716	1	1	1	P20029	0	806.371	High	0.002883	0.05111	1.27
FALSE	High	MVNDAEKFAEEDK		0.0013937	0.000131958	1	1	1	P20029	1	1525.68	High	0.0001432	0.0005137	2.62
FALSE	High	NELESYAYSLK		2.2521e-05	5.91572e-05	1	1	5	P20029	0	1316.64	High	3.811e-05	9.4e-06	3.19
FALSE	High	NQIGDKEK		0.135583	0.00616316	1	1	1	P20029	1	931.484	High	0.003302	0.0592	1.91
FALSE	High	NQLTSNPENTVFDAK		8.06078e-07	5.91572e-05	1	1	3	P20029	0	1677.81	High	3.811e-05	3.619e-07	4.15
FALSE	High	NQLTSNPENTVFDAKR		1.75074e-08	5.91572e-05	1	1	3	P20029	1	1833.91	High	3.811e-05	8.464e-09	4.38
FALSE	High	NTVVPTKK		0.0321139	0.00157337	1	1	1	P20029	1	886.536	High	0.0009172	0.01114	2.41
FALSE	High	SDIDEIVLVGGSTR		2.20269e-07	5.91572e-05	1	1	4	P20029	0	1460.76	High	3.811e-05	1.011e-07	4.05
FALSE	High	SQIFSTASDNQPTVTIK		1.28928e-09	5.91572e-05	1	1	5	P20029	0	1836.93	High	3.811e-05	6.584e-10	4.62
FALSE	High	STMKPVQK		0.00366615	0.000263658	1	1	1	P20029	0	918.508	High	0.0002309	0.001263	1.7
FALSE	High	TFAPEEISAMVLTK		1.86614e-06	5.91572e-05	1	1	9	P20029	0	1536.8	High	3.811e-05	8.192e-07	3.25
FALSE	High	TFAPEEISAMVLTK	1xOxidation [M10]	1.04995e-05	5.91572e-05	1	1	1	P20029	0	1552.79	High	3.811e-05	4.467e-06	2.24
FALSE	High	TKPYIQVDIGGGQTK		2.10993e-09	5.91572e-05	1	1	1	P20029	0	1604.86	High	3.811e-05	1.064e-09	3
FALSE	High	TWNDPSVQQDIK		4.82075e-08	5.91572e-05	1	1	4	P20029	0	1430.69	High	3.811e-05	2.278e-08	4.25
FALSE	High	VEIIANDQGNR		1.50502e-06	5.91572e-05	5	6	5	P20029; Q61696; P63017; P16627; P17156	0	1228.63	High	3.811e-05	6.643e-07	0.97
FALSE	High	VLEDSDLK		0.0158082	0.000666468	1	1	2	P20029	0	918.478	High	0.0004571	0.005268	1.69
FALSE	High	VLEDSDLKK		0.00940668	0.000500353	1	1	1	P20029	1	1046.57	High	0.0003595	0.003122	2.5
FALSE	High	VMEHFIK		0.039471	0.00195568	1	1	2	P20029	0	903.476	High	0.001088	0.01399	1.96
FALSE	High	VTHAVVTVPAYFNDAQR		7.16402e-07	5.91572e-05	1	1	6	P20029	0	1887.97	High	3.811e-05	3.218e-07	3.81
FALSE	High	VYEGERPLTK		0.000153847	5.91572e-05	1	1	2	P20029	0	1191.64	High	3.811e-05	6.157e-05	2.7
High	Master Protein	P60843	Eukaryotic initiation factor 4A-I OS=Mus musculus OX=10090 GN=Eif4a1 PE=1 SV=1	0	314.758	79	32	180	18	406	46.1	5.48	542.53	32	1
Checked	Confidence	Sequence	Modifications	Qvality PEP	Qvality q-value	# Protein Groups	# Proteins	# PSMs	Master Protein Accessions	# Missed Cleavages	Theo. MH+ [Da]	Confidence (by Search Engine): Sequest HT	Percolator q-Value (by Search Engine): Sequest HT	Percolator PEP (by Search Engine): Sequest HT	XCorr (by Search Engine): Sequest HT
FALSE	High	AIIPCIK	1xCarbamidomethyl [C5]	0.043299	0.00211037	2	2	10	P60843; P10630	0	814.486	High	0.001157	0.01552	1.92
FALSE	High	ATQALVLAPTR		0.000149637	5.91572e-05	1	1	2	P60843	0	1140.67	High	3.811e-05	6.027e-05	2.66
FALSE	High	DFTVSAMHGDMDQK		1.01766e-10	5.91572e-05	1	1	13	P60843	0	1581.67	High	3.811e-05	5.475e-11	5.27
FALSE	High	DFTVSAMHGDMDQK	1xOxidation [M7]	1.75319e-06	5.91572e-05	1	1	1	P60843	0	1597.66	High	3.811e-05	7.709e-07	1.55
FALSE	High	DFTVSAMHGDMDQKER		5.97327e-09	5.91572e-05	1	1	2	P60843	1	1866.81	High	3.811e-05	2.955e-09	4.13
FALSE	High	DFTVSAMHGDMDQKER	1xOxidation [M]	1.33759e-06	5.91572e-05	1	1	2	P60843	1	1882.81	High	3.811e-05	5.909e-07	2.79
FALSE	High	DIETFYNTSIEEMPLNVADLI		6.06941e-06	5.91572e-05	1	1	1	P60843	0	2427.16	High	3.811e-05	2.615e-06	3.26
FALSE	High	DQIYDIFQK		0.00266901	0.000196547	1	1	2	P60843	0	1169.58	High	0.0002017	0.0009387	1.73
FALSE	High	EELTLEGIR		0.00154609	0.000131958	1	1	4	P60843	0	1059.57	High	0.0001432	0.0005679	2.62
FALSE	High	ELAQQIQK		0.00755262	0.000311602	2	2	1	P60843; P10630	0	957.536	High	0.0002751	0.002506	2.38
FALSE	High	GFKDQIYDIFQK		3.94495e-07	5.91572e-05	1	1	4	P60843	1	1501.77	High	3.811e-05	1.795e-07	5.08
FALSE	High	GIDVQQVSLVINYDLPTNR		5.48844e-11	5.91572e-05	2	2	22	P60843; P10630	0	2144.13	High	3.811e-05	2.986e-11	5.56
FALSE	High	GIYAYGFEKPSAIQQR		7.65187e-12	5.91572e-05	3	3	9	P60843; P10630; Q91VC3	0	1827.94	High	3.811e-05	4.322e-12	3.87
FALSE	High	GVAINMVTEEDKR		1.89222e-06	5.91572e-05	1	1	2	P60843	1	1461.74	High	3.811e-05	8.322e-07	3.93
FALSE	High	GYDVIAQAQSGTGK		5.86249e-06	5.91572e-05	2	2	2	P60843; P10630	0	1394.69	High	3.811e-05	2.525e-06	3.3
FALSE	High	KEELTLEGIR		0.000103606	5.91572e-05	1	1	2	P60843	1	1187.66	High	3.811e-05	4.198e-05	3.33
FALSE	High	KGVAINMVTEEDKR		1.62097e-09	5.91572e-05	1	1	2	P60843	2	1589.83	High	3.811e-05	8.214e-10	5.09
FALSE	High	KGVAINMVTEEDKR	1xOxidation [M7]	3.27553e-05	5.91572e-05	1	1	1	P60843	2	1605.83	High	3.811e-05	1.362e-05	3.44
FALSE	High	KVDWLTEK		0.000945876	5.91572e-05	3	3	2	P60843; P10630; Q91VC3	1	1018.56	High	3.811e-05	0.000357	3.23
FALSE	High	LNSNTQVVLLSATMPSDVLEVTK		4.76737e-14	5.91572e-05	1	1	8	P60843	0	2459.31	High	3.811e-05	2.974e-14	6.62
FALSE	High	LNSNTQVVLLSATMPSDVLEVTK	1xOxidation [M14]	3.30984e-10	5.91572e-05	1	1	1	P60843	0	2475.3	High	3.811e-05	1.732e-10	5.02
FALSE	High	LNSNTQVVLLSATMPSDVLEVTKK		4.25755e-17	5.91572e-05	1	1	4	P60843	1	2587.4	High	3.811e-05	3.063e-17	7.55
FALSE	High	LNSNTQVVLLSATMPSDVLEVTKK	1xOxidation [M14]	0.000507037	5.91572e-05	1	1	2	P60843	1	2603.4	High	3.811e-05	0.0001961	1.26
FALSE	High	LQMEAPHIIVGTPGR		3.33521e-09	5.91572e-05	1	1	13	P60843	0	1618.87	High	3.811e-05	1.664e-09	3.96
FALSE	High	MFVLDEADEMLSR		1.76293e-08	5.91572e-05	2	2	22	P60843; P10630	0	1555.71	High	3.811e-05	8.501e-09	3.62
FALSE	High	MFVLDEADEMLSR	1xOxidation [M]	7.4633e-08	5.91572e-05	2	2	7	P60843; P10630	0	1571.71	High	3.811e-05	3.5e-08	3.64
FALSE	High	QFYINVER		0.00289955	0.000196547	2	2	7	P60843; P10630	0	1068.55	High	0.0002017	0.001012	2.02
FALSE	High	QFYINVEREEWK		4.99439e-07	5.91572e-05	2	2	4	P60843; P10630	1	1640.81	High	3.811e-05	2.256e-07	4.43
FALSE	High	RKVDWLTEK		0.00781641	0.000311602	3	3	1	P60843; P10630; Q91VC3	2	1174.66	High	0.0002751	0.002601	4.03
FALSE	High	SRDNGPDGMEPEGVIESNWNEIVDSFDDMNLSESLLR		3.19252e-12	5.91572e-05	1	1	1	P60843	1	4166.86	High	3.811e-05	1.832e-12	5.39
FALSE	High	TATFAISILQQIELDLK		5.61172e-09	5.91572e-05	1	1	3	P60843	0	1904.07	High	3.811e-05	2.779e-09	4.17
FALSE	High	TATFAISILQQIELDLKATQALVLAPTR		5.8704e-14	5.91572e-05	1	1	2	P60843	1	3025.73	High	3.811e-05	3.666e-14	6.86
FALSE	High	TLRDIETFYNTSIEEMPLNVADLI		4.35317e-05	5.91572e-05	1	1	1	P60843	1	2797.4	High	3.811e-05	1.797e-05	3.92
FALSE	High	VDWLTEK		0.0961998	0.00436713	3	3	1	P60843; P10630; Q91VC3	0	890.462	High	0.002445	0.03859	1.68
FALSE	High	VFDMLNR		0.0853814	0.00407851	2	2	2	P60843; P10630	0	894.45	High	0.002245	0.03346	2.19
FALSE	High	VFDMLNRR		0.000432318	5.91572e-05	2	2	3	P60843; P10630	1	1050.55	High	3.811e-05	0.0001687	1.69
FALSE	High	VLITTDLLAR		0.000192077	5.91572e-05	2	2	11	P60843; P10630	0	1114.68	High	3.811e-05	7.689e-05	2.77
FALSE	High	VVMALGDYMGASCHACIGGTNVR	2xCarbamidomethyl [C13; C16]	8.72389e-13	5.91572e-05	1	1	7	P60843	0	2439.1	High	3.811e-05	5.132e-13	5.86
FALSE	High	VVMALGDYMGASCHACIGGTNVR	2xCarbamidomethyl [C13; C16]; 1xOxidation [M9]	6.0525e-10	5.91572e-05	1	1	1	P60843	0	2455.1	High	3.811e-05	3.134e-10	5.07
High	Master Protein	Q99NB9	Splicing factor 3B subunit 1 OS=Mus musculus OX=10090 GN=Sf3b1 PE=1 SV=1	0	302.268	41	43	89	43	1304	145.7	7.09	256.91	43	1
Checked	Confidence	Sequence	Modifications	Qvality PEP	Qvality q-value	# Protein Groups	# Proteins	# PSMs	Master Protein Accessions	# Missed Cleavages	Theo. MH+ [Da]	Confidence (by Search Engine): Sequest HT	Percolator q-Value (by Search Engine): Sequest HT	Percolator PEP (by Search Engine): Sequest HT	XCorr (by Search Engine): Sequest HT
FALSE	High	AAGLATMISTMRPDIDNMDEYVR		1.25399e-09	5.91572e-05	1	1	3	Q99NB9	0	2570.2	High	3.811e-05	6.398e-10	4.3
FALSE	High	AFAVVASALGIPSLLPFLK		3.47454e-10	5.91572e-05	1	1	1	Q99NB9	0	1914.15	High	3.811e-05	1.816e-10	5.28
FALSE	High	AIGPHDVLATLLNNLK		2.88708e-07	5.91572e-05	1	1	2	Q99NB9	0	1688.97	High	3.811e-05	1.316e-07	4.19
FALSE	High	AIGYLIPLMDAEYANYYTR		3.73701e-05	5.91572e-05	1	1	3	Q99NB9	0	2237.09	High	3.811e-05	1.547e-05	4.23
FALSE	High	AIVNVIGMHK		0.000999749	5.91572e-05	1	1	1	Q99NB9	0	1081.62	High	3.811e-05	0.0003764	2.47
FALSE	High	ATVNTFGYIAK		8.47272e-05	5.91572e-05	1	1	2	Q99NB9	0	1184.63	High	3.811e-05	3.438e-05	3.07
FALSE	High	DTPGHGSGWAETPR		2.01549e-05	5.91572e-05	1	1	2	Q99NB9	0	1467.66	High	3.811e-05	8.431e-06	3.16
FALSE	High	EVMLILIR		0.0600497	0.00319461	1	1	1	Q99NB9	0	986.607	High	0.001724	0.02229	1.92
FALSE	High	GDTPGHATPGHGGATSSAR		1.49358e-07	5.91572e-05	1	1	1	Q99NB9	0	1733.8	High	3.811e-05	6.907e-08	4.35
FALSE	High	KLSSWDQAETPGHTPSLR		1.22645e-11	5.91572e-05	1	1	1	Q99NB9	1	2010	High	3.811e-05	6.87e-12	4.1
FALSE	High	KLTATPTPLGGMTGFHMQTEDR		7.91088e-14	5.91572e-05	1	1	4	Q99NB9	1	2389.16	High	3.811e-05	4.887e-14	6.34
FALSE	High	ICFELLELLK	1xCarbamidomethyl [C2]	1.65967e-05	5.91572e-05	1	1	1	Q99NB9	0	1277.72	High	3.811e-05	7.01e-06	3.03
FALSE	High	LLVDVDESTLSPEEQK		1.5356e-07	5.91572e-05	1	1	2	Q99NB9	0	1801.91	High	3.811e-05	7.094e-08	2.91
FALSE	High	LLVDVDESTLSPEEQKER		3.35374e-11	5.91572e-05	1	1	3	Q99NB9	1	2087.05	High	3.811e-05	1.841e-11	5.6
FALSE	High	ILVVIEPLLIDEDYYAR		3.93669e-10	5.91572e-05	1	1	3	Q99NB9	0	2034.12	High	3.811e-05	2.057e-10	4.59
FALSE	High	LSSWDQAETPGHTPSLR		0.013062	0.000666468	1	1	2	Q99NB9	0	1881.91	High	0.0004571	0.004337	1.57
FALSE	High	LTATPTPLGGMTGFHMQTEDR		1.46383e-06	5.91572e-05	1	1	1	Q99NB9	0	2261.07	High	3.811e-05	6.483e-07	4.03
FALSE	High	IVDDLKDEAEQYR		3.91494e-08	5.91572e-05	1	1	1	Q99NB9	1	1593.78	High	3.811e-05	1.866e-08	3.55
FALSE	High	IVDDLKDEAEQYRK		1.71824e-05	5.91572e-05	1	1	2	Q99NB9	2	1721.87	High	3.811e-05	7.206e-06	1.74
FALSE	High	IVQQIAILMGCAILPHLR	1xCarbamidomethyl [C11]	2.56051e-10	5.91572e-05	1	1	1	Q99NB9	0	2046.17	High	3.811e-05	1.349e-10	4.21
FALSE	High	IWDPTPSHTPAGAATPGR		0.00013392	5.91572e-05	1	1	2	Q99NB9	0	1831.91	High	3.811e-05	5.394e-05	2.37
FALSE	High	IWDPTPSHTPAGAATPGRGDTPGHATPGHGGATSSAR		0.00162278	0.000131958	1	1	1	Q99NB9	1	3546.69	High	0.0001432	0.0005929	4.77
FALSE	High	IYNDDKNTYIR		4.23404e-05	5.91572e-05	1	1	1	Q99NB9	1	1414.7	High	3.811e-05	1.748e-05	3.15
FALSE	High	IYNSIYIGSQDALIAHYPR		2.24273e-11	5.91572e-05	1	1	3	Q99NB9	0	2194.13	High	3.811e-05	1.237e-11	5.71
FALSE	High	MLQYCLQGLFHPAR	1xCarbamidomethyl [C5]	1.65506e-09	5.91572e-05	1	1	2	Q99NB9	0	1733.86	High	3.811e-05	8.398e-10	4.16
FALSE	High	MTPPIKDLLPR		0.000105785	5.91572e-05	1	1	3	Q99NB9	1	1280.74	High	3.811e-05	4.285e-05	2.83
FALSE	High	MVMETIEK		0.0226438	0.00106059	1	1	1	Q99NB9	0	980.479	High	0.0006664	0.007656	1.62
FALSE	High	NRPLSDEELDAMFPEGYK		5.02565e-08	5.91572e-05	1	1	1	Q99NB9	0	2110.97	High	3.811e-05	2.381e-08	4.59
FALSE	High	QCCGTDGVEANYIK	2xCarbamidomethyl [C2; C3]	2.39558e-06	5.91572e-05	1	1	2	Q99NB9	0	1614.69	High	3.811e-05	1.046e-06	4.3
FALSE	High	QLVDTTVELANK		2.26625e-06	5.91572e-05	1	1	3	Q99NB9	0	1330.72	High	3.811e-05	9.964e-07	3.72
FALSE	High	SLVEIIEHGLVDEQQK		3.61716e-12	5.91572e-05	1	1	1	Q99NB9	0	1836.97	High	3.811e-05	2.071e-12	6.21
FALSE	High	SLVEIIEHGLVDEQQKVR		3.18156e-07	5.91572e-05	1	1	1	Q99NB9	1	2092.14	High	3.811e-05	1.449e-07	4.33
FALSE	High	SRWDETPASQMGGSTPVLTPGK		6.86713e-08	5.91572e-05	1	1	1	Q99NB9	1	2302.11	High	3.811e-05	3.221e-08	4.61
FALSE	High	SVNDQPSGNLPFLKPDDIQYFDK		3.2688e-08	5.91572e-05	1	1	2	Q99NB9	0	2637.28	High	3.811e-05	1.562e-08	4.71
FALSE	High	TEILPPFFK		0.0151755	0.000666468	1	1	1	Q99NB9	0	1091.61	High	0.0004571	0.005033	2.71
FALSE	High	TYMDVMR		0.0248862	0.00106059	1	1	2	Q99NB9	0	915.406	High	0.0006862	0.008452	1.68
FALSE	High	VGAAEIISR		0.000716988	5.91572e-05	1	1	3	Q99NB9	0	915.526	High	3.811e-05	0.0002745	2.99
FALSE	High	VKPYLPQICGTVLWR	1xCarbamidomethyl [C9]	2.54459e-09	5.91572e-05	1	1	3	Q99NB9	0	1830.01	High	3.811e-05	1.28e-09	3.73
FALSE	High	VLPPPAGYVPIR		0.00101369	5.91572e-05	1	1	9	Q99NB9	0	1278.76	High	3.811e-05	0.0003811	2.15
FALSE	High	VPELNVQNGVLK		4.62097e-09	5.91572e-05	1	1	5	Q99NB9	0	1309.75	High	3.811e-05	2.299e-09	3.71
FALSE	High	VQENCIDLVGR	1xCarbamidomethyl [C5]	0.000182975	5.91572e-05	1	1	3	Q99NB9	0	1302.65	High	3.811e-05	7.313e-05	3.28
FALSE	High	WDETPASQMGGSTPVLTPGK		9.81591e-13	5.91572e-05	1	1	1	Q99NB9	0	2058.98	High	3.811e-05	5.785e-13	4.82
FALSE	High	WDQTADQTPGATPK		1.45371e-06	5.91572e-05	1	1	1	Q99NB9	0	1515.71	High	3.811e-05	6.44e-07	3.91
High	Master Protein	O88569	Heterogeneous nuclear ribonucleoproteins A2/B1 OS=Mus musculus OX=10090 GN=Hnrnpa2b1 PE=1 SV=2	0	300.508	72	32	146	28	353	37.4	8.95	434.87	32	1
Checked	Confidence	Sequence	Modifications	Qvality PEP	Qvality q-value	# Protein Groups	# Proteins	# PSMs	Master Protein Accessions	# Missed Cleavages	Theo. MH+ [Da]	Confidence (by Search Engine): Sequest HT	Percolator q-Value (by Search Engine): Sequest HT	Percolator PEP (by Search Engine): Sequest HT	XCorr (by Search Engine): Sequest HT
FALSE	High	DYFEEYGK		0.00506839	0.000311602	1	1	3	O88569	0	1050.44	High	0.0002466	0.001715	1.57
FALSE	High	EDTEEHHLR		0.000192077	5.91572e-05	2	2	1	O88569; P49312	0	1165.52	High	3.811e-05	7.67e-05	2.99
FALSE	High	EDTEEHHLRDYFEEYGK		3.03487e-05	5.91572e-05	1	1	3	O88569	1	2196.95	High	3.811e-05	1.264e-05	2.36
FALSE	High	EDTEEHHLRDYFEEYGKIDTIEIITDR		0.206895	0.00988372	1	1	1	O88569	2	3366.58	High	0.005311	0.1026	1.44
FALSE	High	EESGKPGAHVTVK		7.72133e-09	5.91572e-05	1	1	3	O88569	0	1338.7	High	3.811e-05	3.787e-09	2.63
FALSE	High	EESGKPGAHVTVKK		1.93066e-07	5.91572e-05	1	1	2	O88569	1	1466.8	High	3.811e-05	8.899e-08	3.71
FALSE	High	GFGDGYNGYGGGPGGGNFGGSPGYGGGR		9.74123e-14	5.91572e-05	1	1	4	O88569	0	2495.04	High	3.811e-05	5.992e-14	5.3
FALSE	High	GFGFVTFDDHDPVDK		2.67121e-09	5.91572e-05	1	1	4	O88569	0	1695.76	High	3.811e-05	1.339e-09	4.02
FALSE	High	GFGFVTFDDHDPVDKIVLQK		8.74833e-09	5.91572e-05	1	1	4	O88569	1	2277.16	High	3.811e-05	4.283e-09	4.81
FALSE	High	GFGFVTFSSMAEVDAAMAARPHSIDGR		2.50953e-09	5.91572e-05	1	1	20	O88569	0	2827.33	High	3.811e-05	1.262e-09	5.42
FALSE	High	GFGFVTFSSMAEVDAAMAARPHSIDGR	1xOxidation [M17]	3.04758e-09	5.91572e-05	1	1	1	O88569	0	2843.32	High	3.811e-05	1.526e-09	4.98
FALSE	High	GGGGNFGPGPGSNFR		1.93201e-06	5.91572e-05	1	1	2	O88569	0	1377.63	High	3.811e-05	8.471e-07	3.76
FALSE	High	GGNFGFGDSR		0.0101428	0.0005634	1	1	2	O88569	0	1013.44	High	0.0003883	0.003361	2.06
FALSE	High	KLFIGGLSFETTEESLR		6.4737e-13	5.91572e-05	1	1	6	O88569	1	1927.02	High	3.811e-05	3.842e-13	5.37
FALSE	High	KIFVGGIK		0.00412204	0.000311602	4	4	30	O88569; P49312; Q9CX86; Q8BG05	1	861.556	High	0.0002466	0.00141	2.02
FALSE	High	KIFVGGIKEDTEEHHLR		1.03834e-11	5.91572e-05	2	2	16	O88569; P49312	2	2008.06	High	3.811e-05	5.847e-12	5.61
FALSE	High	KLFVGGIKEDTEEHHLRDYFEEYGK		5.65474e-08	5.91572e-05	1	1	3	O88569	3	3039.48	High	3.811e-05	2.674e-08	5.57
FALSE	High	IDTIEIITDR		3.63474e-05	5.91572e-05	1	1	4	O88569	0	1188.65	High	3.811e-05	1.51e-05	3.29
FALSE	High	LFIGGLSFETTEESLR		2.0239e-09	5.91572e-05	1	1	25	O88569	0	1798.92	High	3.811e-05	1.025e-09	3.93
FALSE	High	LFIGGLSFETTEESLRNYYEQWGK		3.73197e-07	5.91572e-05	1	1	1	O88569	1	2867.39	High	3.811e-05	1.692e-07	4.04
FALSE	High	IFVGGIKEDTEEHHLR		1.82388e-09	5.91572e-05	2	2	12	O88569; P49312	1	1879.97	High	3.811e-05	9.201e-10	4.8
FALSE	High	LFVGGIKEDTEEHHLRDYFEEYGK		1.12769e-12	5.91572e-05	1	1	6	O88569	2	2911.39	High	3.811e-05	6.62e-13	4.85
FALSE	High	LTDCVVMR	1xCarbamidomethyl [C4]	0.0129731	0.000666468	1	1	1	O88569	0	993.486	High	0.0004571	0.00429	2.68
FALSE	High	LTDCVVMRDPASK	1xCarbamidomethyl [C4]	0.000376348	5.91572e-05	1	1	2	O88569	1	1491.73	High	3.811e-05	0.0001469	1.89
FALSE	High	LTDCVVMRDPASKR	1xCarbamidomethyl [C4]	0.0002365	5.91572e-05	1	1	3	O88569	2	1647.83	High	3.811e-05	9.386e-05	3.19
FALSE	High	LTDCVVMRDPASKR	1xCarbamidomethyl [C4]; 1xOxidation [M7]	0.000429331	5.91572e-05	1	1	1	O88569	2	1663.83	High	3.811e-05	0.0001674	2.67
FALSE	High	NMGGPYGGGNYGPGGSGGSGGYGGR		2.29618e-17	5.91572e-05	1	1	1	O88569	0	2189.91	High	3.811e-05	1.679e-17	6.09
FALSE	High	NYYEQWGK		0.00986877	0.0005634	1	1	4	O88569	0	1087.48	High	0.0003883	0.003271	1.98
FALSE	High	QEMQEVQSSR		0.000131162	5.91572e-05	1	1	3	O88569	0	1221.55	High	3.811e-05	5.266e-05	2.44
FALSE	High	RGFGFVTFDDHDPVDK		9.22821e-12	5.91572e-05	1	1	5	O88569	1	1851.87	High	3.811e-05	5.197e-12	4.52
FALSE	High	SGNFGGSR		0.050696	0.00244114	1	1	1	O88569	0	781.359	High	0.001332	0.01844	2.43
FALSE	High	TLETVPLER		0.00441612	0.000311602	1	1	1	O88569	0	1057.59	High	0.0002466	0.001501	2.39
FALSE	High	YHTINGHNAEVR		2.04227e-06	5.91572e-05	1	1	3	O88569	0	1410.69	High	3.811e-05	9.002e-07	4.58
FALSE	High	YHTINGHNAEVRK		1.04269e-05	5.91572e-05	1	1	2	O88569	1	1538.78	High	3.811e-05	4.437e-06	5.28
High	Master Protein	P08113	Endoplasmin OS=Mus musculus OX=10090 GN=Hsp90b1 PE=1 SV=2	0	299.124	45	40	151	38	802	92.4	4.82	408.82	40	1
Checked	Confidence	Sequence	Modifications	Qvality PEP	Qvality q-value	# Protein Groups	# Proteins	# PSMs	Master Protein Accessions	# Missed Cleavages	Theo. MH+ [Da]	Confidence (by Search Engine): Sequest HT	Percolator q-Value (by Search Engine): Sequest HT	Percolator PEP (by Search Engine): Sequest HT	XCorr (by Search Engine): Sequest HT
FALSE	High	DISTNYYASQK		0.000453812	5.91572e-05	1	1	1	P08113	0	1289.6	High	3.811e-05	0.0001764	2.63
FALSE	High	DISTNYYASQKK		8.65089e-05	5.91572e-05	1	1	3	P08113	1	1417.7	High	3.811e-05	3.515e-05	2.9
FALSE	High	EAESSPFVER		0.000463348	5.91572e-05	1	1	2	P08113	0	1150.54	High	3.811e-05	0.0001806	3.02
FALSE	High	EEASDYLELDTIK		4.89152e-07	5.91572e-05	1	1	2	P08113	0	1525.73	High	3.811e-05	2.211e-07	3.95
FALSE	High	EEEAIQLDGLNASQIR		2.41058e-07	5.91572e-05	1	1	1	P08113	0	1785.9	High	3.811e-05	1.109e-07	2.96
FALSE	High	EFEPLLNWMK		9.85718e-07	5.91572e-05	1	1	4	P08113	0	1306.65	High	3.811e-05	4.395e-07	3.21
FALSE	High	EGSRTDDEVVQREEEAIQLDGLNASQIR		2.75398e-05	5.91572e-05	1	1	2	P08113	2	3157.54	High	3.811e-05	1.151e-05	5.04
FALSE	High	EGVKFDESEK		2.55164e-05	5.91572e-05	1	1	2	P08113	1	1167.55	High	3.811e-05	1.068e-05	3.13
FALSE	High	EGVKFDESEKTK		5.31618e-07	5.91572e-05	1	1	2	P08113	2	1396.7	High	3.811e-05	2.408e-07	4.16
FALSE	High	EKQDKIYFMAGSSR		0.0624271	0.00319461	1	1	1	P08113	2	1659.82	High	0.001724	0.02339	1.11
FALSE	High	ELISNASDALDK		3.20806e-05	5.91572e-05	2	2	6	P11499; P08113	0	1275.64	High	3.811e-05	1.328e-05	2.97
FALSE	High	ELISNASDALDKIR		3.48184e-07	5.91572e-05	2	2	8	P11499; P08113	1	1544.83	High	3.811e-05	1.583e-07	5.13
FALSE	High	ESDDPMAYIHFTAEGEVTFK		1.38384e-07	5.91572e-05	1	1	3	P08113	0	2287.02	High	3.811e-05	6.416e-08	4.41
FALSE	High	EVEEDEYKAFYK		2.26467e-07	5.91572e-05	1	1	2	P08113	1	1549.71	High	3.811e-05	1.038e-07	3.42
FALSE	High	FAFQAEVNR		0.000343911	5.91572e-05	1	1	19	P08113	0	1081.54	High	3.811e-05	0.0001346	2.43
FALSE	High	GLFDEYGSK		0.0015785	0.000131958	1	1	5	P08113	0	1015.47	High	0.0001432	0.0005771	1.97
FALSE	High	GLFDEYGSKK		0.0203218	0.000896834	1	1	3	P08113	1	1143.57	High	0.0005875	0.006855	2.03
FALSE	High	GTTITLVLK		0.0252237	0.00106059	1	1	1	P08113	0	945.598	High	0.0006862	0.008573	2.28
FALSE	High	GTTITLVLKEEASDYLELDTIK		0.00022844	5.91572e-05	1	1	1	P08113	1	2452.31	High	3.811e-05	9.07e-05	3.04
FALSE	High	GVVDSDDLPLNVSR		8.50295e-10	5.91572e-05	1	1	8	P08113	0	1485.75	High	3.811e-05	4.376e-10	4.41
FALSE	High	GYEVIYLTEPVDEYCIQALPEFDGKR	1xCarbamidomethyl [C15]	4.13258e-10	5.91572e-05	1	1	4	P08113	1	3104.49	High	3.811e-05	2.15e-10	4.63
FALSE	High	KGYEVIYLTEPVDEYCIQALPEFDGKR	1xCarbamidomethyl [C16]	2.77315e-05	5.91572e-05	1	1	1	P08113	2	3232.59	High	3.811e-05	1.155e-05	3.63
FALSE	High	KYSQFINFPIYVWSSK		1.5722e-13	5.91572e-05	1	1	2	P08113	1	2007.04	High	3.811e-05	9.623e-14	5.34
FALSE	High	LGVIEDHSNR		0.00118864	0.000131958	1	1	1	P08113	0	1139.58	High	0.0001108	0.0004431	3.12
FALSE	High	LIINSLYK		0.000637322	5.91572e-05	1	1	5	P08113	0	963.587	High	3.811e-05	0.0002456	2.75
FALSE	High	LTESPCALVASQYGWSGNMER	1xCarbamidomethyl [C6]	6.84316e-13	5.91572e-05	1	1	2	P08113	0	2356.07	High	3.811e-05	4.059e-13	4.84
FALSE	High	IYFMAGSSR		0.0484232	0.00233263	1	1	2	P08113	0	1031.5	High	0.001283	0.01754	0.88
FALSE	High	NKEIFLR		0.106255	0.00477598	1	1	4	P08113	1	919.536	High	0.002627	0.04365	1.75
FALSE	High	NLLHVTDTGVGMTR		2.24901e-07	5.91572e-05	1	1	6	P08113	0	1513.78	High	3.811e-05	1.037e-07	4.32
FALSE	High	NLLHVTDTGVGMTREELVK		9.50117e-10	5.91572e-05	1	1	3	P08113	1	2112.11	High	3.811e-05	4.872e-10	6.17
FALSE	High	QDKIYFMAGSSR		0.0968022	0.00436713	1	1	1	P08113	1	1402.68	High	0.002445	0.03902	1.12
FALSE	High	RVFITDDFHDMMPK		3.67283e-10	5.91572e-05	1	1	5	P08113	1	1751.82	High	3.811e-05	1.917e-10	4.81
FALSE	High	RVFITDDFHDMMPK	1xOxidation [M11]	0.011394	0.000666468	1	1	1	P08113	1	1767.82	High	0.0004398	0.003766	2.92
FALSE	High	SGTSEFLNK		0.000444473	5.91572e-05	1	1	3	P08113	0	982.484	High	3.811e-05	0.000173	1.93
FALSE	High	SGYLLPDTK		0.000907381	5.91572e-05	1	1	2	P08113	0	993.525	High	3.811e-05	0.0003438	2.17
FALSE	High	SILFVPTSAPR		0.000257022	5.91572e-05	1	1	6	P08113	0	1187.68	High	3.811e-05	0.0001016	3.18
FALSE	High	TDDEVVQREEEAIQLDGLNASQIR		8.02141e-14	5.91572e-05	1	1	2	P08113	1	2728.34	High	3.811e-05	4.975e-14	5.51
FALSE	High	TVWDWELMNDIKPIWQRPSK		3.49873e-10	5.91572e-05	1	1	7	P08113	0	2542.29	High	3.811e-05	1.828e-10	4.8
FALSE	High	TVWDWELMNDIKPIWQRPSK	1xOxidation [M8]	1.13321e-05	5.91572e-05	1	1	1	P08113	0	2558.29	High	3.811e-05	4.817e-06	5.13
FALSE	High	VFITDDFHDMMPK		6.10316e-08	5.91572e-05	1	1	14	P08113	0	1595.72	High	3.811e-05	2.887e-08	3.31
FALSE	High	YLNFVK		0.0577574	0.00310209	1	1	1	P08113	0	783.44	High	0.001658	0.02134	1.3
FALSE	High	YSQFINFPIYVWSSK		7.4633e-08	5.91572e-05	1	1	2	P08113	0	1878.94	High	3.811e-05	3.5e-08	4.05
High	Master Protein	P49312	Heterogeneous nuclear ribonucleoprotein A1 OS=Mus musculus OX=10090 GN=Hnrnpa1 PE=1 SV=2	0	298.441	63	29	144	25	320	34.2	9.23	442.5	29	1
Checked	Confidence	Sequence	Modifications	Qvality PEP	Qvality q-value	# Protein Groups	# Proteins	# PSMs	Master Protein Accessions	# Missed Cleavages	Theo. MH+ [Da]	Confidence (by Search Engine): Sequest HT	Percolator q-Value (by Search Engine): Sequest HT	Percolator PEP (by Search Engine): Sequest HT	XCorr (by Search Engine): Sequest HT
FALSE	High	DYFEQYGK		0.0104244	0.000623805	1	1	4	P49312	0	1049.46	High	0.0004149	0.003454	1.74
FALSE	High	EDSQRPGAHLTVK		2.62168e-06	5.91572e-05	1	1	1	P49312	0	1437.74	High	3.811e-05	1.149e-06	3.78
FALSE	High	EDSQRPGAHLTVKK		5.88685e-10	5.91572e-05	1	1	2	P49312	1	1565.84	High	3.811e-05	3.043e-10	5.43
FALSE	High	EDTEEHHLR		0.000192077	5.91572e-05	2	2	1	O88569; P49312	0	1165.52	High	3.811e-05	7.67e-05	2.99
FALSE	High	EDTEEHHLRDYFEQYGK		5.61564e-08	5.91572e-05	1	1	3	P49312	1	2195.96	High	3.811e-05	2.657e-08	3.75
FALSE	High	GFAFVTFDDHDSVDK		6.27051e-09	5.91572e-05	1	1	10	P49312	0	1699.76	High	3.811e-05	3.085e-09	3.93
FALSE	High	GFAFVTFDDHDSVDKIVIQK		3.99448e-09	5.91572e-05	1	1	2	P49312	1	2281.15	High	3.811e-05	1.996e-09	5.44
FALSE	High	GFGFVTYATVEEVDAAMNARPHK		7.54116e-13	5.91572e-05	1	1	1	P49312	0	2510.21	High	3.811e-05	4.46e-13	6.37
FALSE	High	GFGFVTYATVEEVDAAMNARPHK	1xOxidation [M17]	2.14535e-05	5.91572e-05	1	1	3	P49312	0	2526.21	High	3.811e-05	9.002e-06	3.4
FALSE	High	GGGFGGNDNFGR		0.00154609	0.000131958	1	1	2	P49312	0	1154.5	High	0.0001432	0.0005682	1.65
FALSE	High	KLFIGGLSFETTDESLR		2.37889e-16	5.91572e-05	1	1	2	P49312	1	1913	High	3.811e-05	1.661e-16	5.91
FALSE	High	KIFVGGIK		0.00412204	0.000311602	4	4	30	O88569; P49312; Q9CX86; Q8BG05	1	861.556	High	0.0002466	0.00141	2.02
FALSE	High	KIFVGGIKEDTEEHHLR		1.03834e-11	5.91572e-05	2	2	16	O88569; P49312	2	2008.06	High	3.811e-05	5.847e-12	5.61
FALSE	High	KIFVGGIKEDTEEHHLRDYFEQYGK		2.24901e-07	5.91572e-05	1	1	2	P49312	3	3038.5	High	3.811e-05	1.03e-07	4.7
FALSE	High	IEVIEIMTDR		0.000108761	5.91572e-05	1	1	14	P49312	0	1218.64	High	3.811e-05	4.389e-05	3.07
FALSE	High	IEVIEIMTDR	1xOxidation [M7]	0.000166044	5.91572e-05	1	1	2	P49312	0	1234.63	High	3.811e-05	6.663e-05	2.28
FALSE	High	LFIGGLSFETTDESLR		1.16267e-08	5.91572e-05	1	1	30	P49312	0	1784.91	High	3.811e-05	5.68e-09	3.91
FALSE	High	IFVGGIKEDTEEHHLR		1.82388e-09	5.91572e-05	2	2	12	O88569; P49312	1	1879.97	High	3.811e-05	9.201e-10	4.8
FALSE	High	IFVGGIKEDTEEHHLRDYFEQYGK		2.00991e-09	5.91572e-05	1	1	4	P49312	2	2910.41	High	3.811e-05	1.018e-09	5.33
FALSE	High	NQGGYGGSSSSSSYGSGR		7.19877e-10	5.91572e-05	1	1	1	P49312	0	1694.7	High	3.811e-05	3.711e-10	5.18
FALSE	High	RGFAFVTFDDHDSVDK		2.27566e-10	5.91572e-05	1	1	5	P49312	1	1855.86	High	3.811e-05	1.2e-10	4.3
FALSE	High	RGFAFVTFDDHDSVDKIVIQK		6.35368e-10	5.91572e-05	1	1	2	P49312	2	2437.25	High	3.811e-05	3.283e-10	4.95
FALSE	High	SESPKEPEQLR		0.00589699	0.000311602	1	1	2	P49312	1	1299.65	High	0.0002466	0.001981	2.74
FALSE	High	SESPKEPEQLRK		3.34221e-06	5.91572e-05	1	1	3	P49312	2	1427.75	High	3.811e-05	1.458e-06	4.09
FALSE	High	SHFEQWGTLTDCVVMR	1xCarbamidomethyl [C12]	1.71228e-10	5.91572e-05	1	1	3	P49312	0	1965.89	High	3.811e-05	9.064e-11	2.56
FALSE	High	SHFEQWGTLTDCVVMRDPNTK	1xCarbamidomethyl [C12]	2.46458e-15	5.91572e-05	1	1	5	P49312	1	2521.16	High	3.811e-05	1.636e-15	5.62
FALSE	High	SHFEQWGTLTDCVVMRDPNTKR	1xCarbamidomethyl [C12]	3.02651e-09	5.91572e-05	1	1	7	P49312	2	2677.26	High	3.811e-05	1.512e-09	6.33
FALSE	High	SRGFGFVTYATVEEVDAAMNARPHK		1.14345e-12	5.91572e-05	1	1	3	P49312	1	2753.35	High	3.811e-05	6.71e-13	7.89
FALSE	High	SSGPYGGGGQYFAKPR		2.08086e-09	5.91572e-05	1	1	4	P49312	0	1628.78	High	3.811e-05	1.053e-09	4.76
FALSE	High	YHTVNGHNCEVR	1xCarbamidomethyl [C9]	1.52605e-06	5.91572e-05	1	1	1	P49312	0	1485.67	High	3.811e-05	6.745e-07	4.5
FALSE	High	YHTVNGHNCEVRK	1xCarbamidomethyl [C9]	1.86741e-05	5.91572e-05	1	1	1	P49312	1	1613.76	High	3.811e-05	7.823e-06	5.29
High	Master Protein	P16858	Glyceraldehyde-3-phosphate dehydrogenase OS=Mus musculus OX=10090 GN=Gapdh PE=1 SV=2	0	293.686	67	23	95	21	333	35.8	8.25	328.4	23	1
Checked	Confidence	Sequence	Modifications	Qvality PEP	Qvality q-value	# Protein Groups	# Proteins	# PSMs	Master Protein Accessions	# Missed Cleavages	Theo. MH+ [Da]	Confidence (by Search Engine): Sequest HT	Percolator q-Value (by Search Engine): Sequest HT	Percolator PEP (by Search Engine): Sequest HT	XCorr (by Search Engine): Sequest HT
FALSE	High	AAICSGK	1xCarbamidomethyl [C4]	0.0133321	0.000666468	1	1	1	P16858	0	706.355	High	0.0004571	0.00442	1.71
FALSE	High	GAAQNIIPASTGAAK		3.46245e-05	5.91572e-05	1	1	2	P16858	0	1369.74	High	3.811e-05	1.436e-05	2.76
FALSE	High	LEKPAKYDDIK		2.08663e-05	5.91572e-05	1	1	1	P16858	1	1319.72	High	3.811e-05	8.773e-06	2.42
FALSE	High	LEKPAKYDDIKK		2.53054e-07	5.91572e-05	1	1	3	P16858	2	1447.82	High	3.811e-05	1.159e-07	5
FALSE	High	LISWYDNEYGYSNR		8.75445e-08	5.91572e-05	1	1	6	P16858	0	1779.8	High	3.811e-05	4.096e-08	3.47
FALSE	High	LTGMAFR		0.158185	0.00738172	2	2	1	Q64467; P16858	0	795.418	High	0.003994	0.07225	2.33
FALSE	High	LVINGKPITIFQER		1.39444e-06	5.91572e-05	1	1	5	P16858	0	1627.95	High	3.811e-05	6.177e-07	2.43
FALSE	High	LVINGKPITIFQERDPTNIK		2.29631e-07	5.91572e-05	1	1	2	P16858	1	2296.3	High	3.811e-05	1.053e-07	3.5
FALSE	High	IVSNASCTTNCLAPLAK	2xCarbamidomethyl [C7; C11]	2.37238e-10	5.91572e-05	1	1	1	P16858	0	1819.9	High	3.811e-05	1.249e-10	4.41
FALSE	High	QASEGPLK		0.0279004	0.00123376	1	1	1	P16858	0	829.441	High	0.000765	0.009589	2.64
FALSE	High	RVIISAPSADAPMFVMGVNHEK		2.07359e-14	5.91572e-05	1	1	6	P16858	1	2369.21	High	3.811e-05	1.319e-14	6.39
FALSE	High	RVIISAPSADAPMFVMGVNHEK	1xOxidation [M]	4.74104e-12	5.91572e-05	1	1	2	P16858	1	2385.21	High	3.811e-05	2.705e-12	6.11
FALSE	High	RVIISAPSADAPMFVMGVNHEKYDNSLK		1.58204e-14	5.91572e-05	1	1	5	P16858	2	3089.55	High	3.811e-05	1.009e-14	6.74
FALSE	High	TVDGPSGK		0.0154887	0.000666468	1	1	2	P16858	0	760.384	High	0.0004571	0.005165	1.57
FALSE	High	VGVNGFGR		0.0028796	0.000196547	1	1	5	P16858	0	805.432	High	0.0002017	0.001006	1.62
FALSE	High	VIHDNFGIVEGLMTTVHAITATQK		8.71119e-25	5.91572e-05	1	1	13	P16858	0	2595.36	High	3.811e-05	8.981e-25	9.7
FALSE	High	VIHDNFGIVEGLMTTVHAITATQKTVDGPSGK		6.42895e-13	5.91572e-05	1	1	1	P16858	1	3336.73	High	3.811e-05	3.822e-13	9.75
FALSE	High	VIISAPSADAPMFVMGVNHEK		6.5279e-11	5.91572e-05	1	1	3	P16858	0	2213.11	High	3.811e-05	3.531e-11	4.13
FALSE	High	VIISAPSADAPMFVMGVNHEK	1xOxidation [M]	1.16749e-12	5.91572e-05	1	1	7	P16858	0	2229.1	High	3.811e-05	6.838e-13	4.94
FALSE	High	VIISAPSADAPMFVMGVNHEK	2xOxidation [M12; M15]	0.00390087	0.000311602	1	1	1	P16858	0	2245.1	High	0.0002466	0.001339	2.13
FALSE	High	VIISAPSADAPMFVMGVNHEKYDNSLK		1.79497e-12	5.91572e-05	1	1	3	P16858	1	2933.45	High	3.811e-05	1.045e-12	5.88
FALSE	High	VIISAPSADAPMFVMGVNHEKYDNSLK	1xOxidation [M]	5.85433e-08	5.91572e-05	1	1	3	P16858	1	2949.45	High	3.811e-05	2.764e-08	3.85
FALSE	High	VIPELNGK		0.01163	0.000666468	1	1	3	P16858	0	869.509	High	0.0004398	0.003848	1.68
FALSE	High	VPTPNVSVVDLTCR	1xCarbamidomethyl [C13]	3.38418e-08	5.91572e-05	2	2	1	Q64467; P16858	0	1556.81	High	3.811e-05	1.614e-08	3.92
FALSE	High	VVDLMAYMASK		1.90668e-05	5.91572e-05	1	1	3	P16858	0	1227.61	High	3.811e-05	7.985e-06	2.45
FALSE	High	VVDLMAYMASKE		2.33002e-06	5.91572e-05	1	1	11	P16858	1	1356.65	High	3.811e-05	1.021e-06	3.31
FALSE	High	VVDLMAYMASKE	1xOxidation [M]	0.000137687	5.91572e-05	1	1	2	P16858	1	1372.65	High	3.811e-05	5.532e-05	1.88
FALSE	High	WGEAGAEYVVESTGVFTTMEK		6.65121e-14	5.91572e-05	1	1	1	P16858	0	2291.05	High	3.811e-05	4.121e-14	4.91
High	Master Protein	Q91V92	ATP-citrate synthase OS=Mus musculus OX=10090 GN=Acly PE=1 SV=1	0	292.463	42	38	137	38	1091	119.7	7.44	396.87	38	1
Checked	Confidence	Sequence	Modifications	Qvality PEP	Qvality q-value	# Protein Groups	# Proteins	# PSMs	Master Protein Accessions	# Missed Cleavages	Theo. MH+ [Da]	Confidence (by Search Engine): Sequest HT	Percolator q-Value (by Search Engine): Sequest HT	Percolator PEP (by Search Engine): Sequest HT	XCorr (by Search Engine): Sequest HT
FALSE	High	AFDSGIIPMEFVNK		1.26449e-07	5.91572e-05	1	1	6	Q91V92	0	1567.78	High	3.811e-05	5.877e-08	4.6
FALSE	High	AGKDLVSSLTSGLLTIGDR		5.3569e-06	5.91572e-05	1	1	2	Q91V92	1	1903.05	High	3.811e-05	2.301e-06	4.99
FALSE	High	AISEQTGKELLYK		0.052724	0.00266474	1	1	2	Q91V92	1	1479.81	High	0.001408	0.0193	1.15
FALSE	High	AIVWGMQTR		0.00219966	0.000196547	1	1	3	Q91V92	0	1061.56	High	0.0002017	0.0007858	2.82
FALSE	High	AVQGMLDFDYVCSR	1xCarbamidomethyl [C12]	1.21294e-07	5.91572e-05	1	1	5	Q91V92	0	1660.75	High	3.811e-05	5.644e-08	4.41
FALSE	High	DEPSVAAMVYPFTGDHK		9.05079e-10	5.91572e-05	1	1	10	Q91V92	0	1863.86	High	3.811e-05	4.652e-10	3.89
FALSE	High	DLVSSLTSGLLTIGDR		2.67308e-08	5.91572e-05	1	1	1	Q91V92	0	1646.9	High	3.811e-05	1.281e-08	4.28
FALSE	High	DYQGPLKEHEVTIFVR		1.07055e-07	5.91572e-05	1	1	4	Q91V92	1	1931	High	3.811e-05	4.981e-08	4.15
FALSE	High	EAGVFVPR		0.0620249	0.00319461	1	1	1	Q91V92	0	874.478	High	0.001724	0.02322	2.3
FALSE	High	EAYPEEAYIADLDAK		1.12382e-07	5.91572e-05	1	1	3	Q91V92	0	1697.79	High	3.811e-05	5.231e-08	3.01
FALSE	High	EGDYVLFHHEGGVDVGDVDAK		1.18795e-07	5.91572e-05	1	1	8	Q91V92	0	2258.04	High	3.811e-05	5.519e-08	1.6
FALSE	High	EHEVTIFVR		0.00618787	0.000311602	1	1	3	Q91V92	0	1129.6	High	0.0002466	0.002065	2.2
FALSE	High	EILIPVFK		0.00409372	0.000311602	1	1	4	Q91V92	0	958.597	High	0.0002466	0.001399	2.14
FALSE	High	FGGALDAAAK		0.00128266	0.000131958	1	1	3	Q91V92	0	920.484	High	0.0001108	0.0004759	3.24
FALSE	High	FYWGHK		0.0359677	0.00179605	1	1	1	Q91V92	0	837.404	High	0.001017	0.01265	1.5
FALSE	High	GQELIYAGMPITEVFK		2.75022e-07	5.91572e-05	1	1	2	Q91V92	0	1795.93	High	3.811e-05	1.262e-07	4.51
FALSE	High	GVTIIGPATVGGIKPGCFK	1xCarbamidomethyl [C17]	4.10688e-09	5.91572e-05	1	1	7	Q91V92	0	1872.04	High	3.811e-05	2.04e-09	4.56
FALSE	High	HPWDDISYVLPEHMSM		1.52179e-10	5.91572e-05	1	1	1	Q91V92	0	1956.86	High	3.811e-05	8.118e-11	4
FALSE	High	HPWDDISYVLPEHMSM	1xOxidation [M16]	8.82765e-06	5.91572e-05	1	1	1	Q91V92	0	1972.86	High	3.811e-05	3.772e-06	3.37
FALSE	High	KHPEVDVLINFASLR		2.82564e-08	5.91572e-05	1	1	6	Q91V92	1	1737.96	High	3.811e-05	1.354e-08	3.69
FALSE	High	KPASFMTSICDER	1xCarbamidomethyl [C10]	0.000161501	5.91572e-05	1	1	3	Q91V92	0	1541.71	High	3.811e-05	6.459e-05	3.67
FALSE	High	IGNTGGMLDNILASK		6.66518e-11	5.91572e-05	1	1	3	Q91V92	0	1503.78	High	3.811e-05	3.602e-11	5.43
FALSE	High	IGNTGGMLDNILASK	1xOxidation [M7]	9.07605e-06	5.91572e-05	1	1	2	Q91V92	0	1519.78	High	3.811e-05	3.861e-06	3.14
FALSE	High	ILIIGGSIANFTNVAATFK		4.9909e-08	5.91572e-05	1	1	7	Q91V92	0	1950.11	High	3.811e-05	2.365e-08	2.73
FALSE	High	LIMGIGHR		0.12235	0.005503	1	1	1	Q91V92	0	896.513	High	0.002955	0.05207	1.9
FALSE	High	LLVGVDEK		0.0321139	0.00157337	1	1	1	Q91V92	0	872.509	High	0.0009172	0.01117	2.23
FALSE	High	LTLLNPK		0.0114721	0.000666468	1	1	4	Q91V92	0	798.508	High	0.0004398	0.003801	2.14
FALSE	High	LYRPGSVAYVSR		2.23502e-06	5.91572e-05	1	1	3	Q91V92	0	1367.74	High	3.811e-05	9.819e-07	4
FALSE	High	QHFPATPLLDYALEVEK		2.27884e-08	5.91572e-05	1	1	5	Q91V92	0	1971.02	High	3.811e-05	1.097e-08	5.33
FALSE	High	SAYDSTMETMNYAQIR		2.88304e-09	5.91572e-05	1	1	2	Q91V92	0	1880.82	High	3.811e-05	1.448e-09	5.35
FALSE	High	SGGMSNELNNIISR		4.3776e-07	5.91572e-05	1	1	1	Q91V92	0	1491.72	High	3.811e-05	1.991e-07	4.86
FALSE	High	SGGMSNELNNIISR	1xOxidation [M4]	6.64633e-05	5.91572e-05	1	1	1	Q91V92	0	1507.72	High	3.811e-05	2.726e-05	3.17
FALSE	High	SMGFIGHYLDQK		6.73039e-07	5.91572e-05	1	1	3	Q91V92	0	1395.67	High	3.811e-05	3.029e-07	3.34
FALSE	High	SMGFIGHYLDQKR		6.01486e-09	5.91572e-05	1	1	2	Q91V92	1	1551.77	High	3.811e-05	2.98e-09	3.15
FALSE	High	TASFSESRADEVAPAKK		0.00435568	0.000311602	1	1	1	Q91V92	2	1793.9	High	0.0002466	0.00148	2.49
FALSE	High	TIAIIAEGIPEALTR		4.25184e-09	5.91572e-05	1	1	4	Q91V92	0	1567.91	High	3.811e-05	2.121e-09	3.01
FALSE	High	TILSLMTR		0.008966	0.000438796	1	1	3	Q91V92	0	934.539	High	0.0003323	0.002962	2.4
FALSE	High	TTDGVYEGVAIGGDR		5.09943e-07	5.91572e-05	1	1	2	Q91V92	0	1509.72	High	3.811e-05	2.299e-07	4.13
FALSE	High	TTDGVYEGVAIGGDRYPGSTFMDHVLR		6.93877e-13	5.91572e-05	1	1	8	Q91V92	1	2913.38	High	3.811e-05	4.116e-13	5.13
FALSE	High	VKWGDIEFPPPFGR		0.0187346	0.000781131	1	1	1	Q91V92	1	1644.85	High	0.0005081	0.006285	2.51
FALSE	High	WGDIEFPPPFGR		8.94482e-07	5.91572e-05	1	1	7	Q91V92	0	1417.69	High	3.811e-05	3.996e-07	3.24
High	Master Protein	O08810	116 kDa U5 small nuclear ribonucleoprotein component OS=Mus musculus OX=10090 GN=Eftud2 PE=1 SV=1	0	287.141	56	42	91	41	971	109.3	5	251.98	42	1
Checked	Confidence	Sequence	Modifications	Qvality PEP	Qvality q-value	# Protein Groups	# Proteins	# PSMs	Master Protein Accessions	# Missed Cleavages	Theo. MH+ [Da]	Confidence (by Search Engine): Sequest HT	Percolator q-Value (by Search Engine): Sequest HT	Percolator PEP (by Search Engine): Sequest HT	XCorr (by Search Engine): Sequest HT
FALSE	High	AFIPAIDSFGFETDLR		7.41688e-07	5.91572e-05	1	1	1	O08810	0	1798.9	High	3.811e-05	3.326e-07	3.06
FALSE	High	EGPLCDELIR	1xCarbamidomethyl [C5]	2.6417e-05	5.91572e-05	1	1	6	O08810	0	1201.59	High	3.811e-05	1.101e-05	2.53
FALSE	High	FFDDPMLLELAK		1.48325e-07	5.91572e-05	1	1	3	O08810	0	1438.73	High	3.811e-05	6.858e-08	4.1
FALSE	High	FNTTSVIK		0.00601995	0.000311602	1	1	1	O08810	0	909.504	High	0.0002466	0.002011	2.1
FALSE	High	GGGQIIPTAR		0.000500057	5.91572e-05	2	2	3	P58252; O08810	0	969.548	High	3.811e-05	0.0001939	2.65
FALSE	High	GHVTQDAPIPGSPLYTIK		2.5217e-12	5.91572e-05	1	1	1	O08810	0	1894.01	High	3.811e-05	1.454e-12	4.94
FALSE	High	GLAEDIENEVVQITWNR		4.71155e-11	5.91572e-05	1	1	1	O08810	0	1985.99	High	3.811e-05	2.575e-11	4.6
FALSE	High	GNEEAQIFRPLK		1.04995e-05	5.91572e-05	1	1	3	O08810	0	1401.75	High	3.811e-05	4.459e-06	5.19
FALSE	High	IAVEPVNPSELPK		3.36769e-05	5.91572e-05	1	1	3	O08810	0	1392.77	High	3.811e-05	1.397e-05	2.55
FALSE	High	IEHTYTGGVDSDLGEAMSDCDPDGPLMCHTTK	2xCarbamidomethyl [C20; C28]	2.45956e-08	5.91572e-05	1	1	2	O08810	0	3509.46	High	3.811e-05	1.178e-08	2.98
FALSE	High	LGEFFQTK		0.00247377	0.000196547	1	1	2	O08810	0	969.504	High	0.0002017	0.0008777	1.42
FALSE	High	LGEFFQTKYDWDLLAAR		1.49253e-08	5.91572e-05	1	1	1	O08810	1	2073.04	High	3.811e-05	7.259e-09	3.61
FALSE	High	ILAQVVGDVDTSLPR		2.26467e-07	5.91572e-05	1	1	7	O08810	0	1582.88	High	3.811e-05	1.043e-07	3.75
FALSE	High	ILDAVVAQEPLHR		1.5356e-07	5.91572e-05	1	1	6	O08810	0	1460.82	High	3.811e-05	7.122e-08	3.75
FALSE	High	LILELK		0.162875	0.00758083	1	1	1	O08810	0	728.492	High	0.004061	0.07463	1.48
FALSE	High	ISDGVVLFIDAAEGVMLNTER		1.64819e-05	5.91572e-05	1	1	1	O08810	0	2249.15	High	3.811e-05	6.929e-06	2.82
FALSE	High	ITMIAEPLEK		0.00152485	0.000131958	1	1	2	O08810	0	1144.63	High	0.0001432	0.000558	2.24
FALSE	High	LWGDIYFNPK		0.000637322	5.91572e-05	1	1	1	O08810	0	1252.64	High	3.811e-05	0.0002444	2.45
FALSE	High	LWISVAR		0.04245	0.00211037	1	1	2	O08810	0	844.504	High	0.001157	0.01512	2.1
FALSE	High	MYSEIDIK		0.00837169	0.000375055	1	1	2	O08810	0	998.486	High	0.0003035	0.00278	1.93
FALSE	High	MYSTDDGVQFHAFGR		6.94848e-11	5.91572e-05	1	1	6	O08810	0	1730.76	High	3.811e-05	3.756e-11	4.41
FALSE	High	NKITMIAEPLEK		4.38065e-06	5.91572e-05	1	1	1	O08810	1	1386.77	High	3.811e-05	1.901e-06	3.92
FALSE	High	NVTLCGHLHHGK	1xCarbamidomethyl [C5]	1.98772e-05	5.91572e-05	1	1	1	O08810	0	1372.69	High	3.811e-05	8.33e-06	3.01
FALSE	High	RGHVTQDAPIPGSPLYTIK		1.70637e-05	5.91572e-05	1	1	2	O08810	1	2050.11	High	3.811e-05	7.2e-06	3.34
FALSE	High	RLWGDIYFNPK		0.107576	0.00477598	1	1	1	O08810	1	1408.74	High	0.002627	0.04444	2.88
FALSE	High	RVVYSAFLMATPR		0.0016116	0.000131958	1	1	3	O08810	1	1510.82	High	0.0001432	0.0005891	1.02
FALSE	High	SFVEFILEPLYK		4.59864e-06	5.91572e-05	1	1	2	O08810	0	1484.8	High	3.811e-05	1.987e-06	2.26
FALSE	High	SIVIRPLEPQPAPHLAR		0.000119024	5.91572e-05	1	1	2	O08810	0	1894.1	High	3.811e-05	4.815e-05	2.59
FALSE	High	SIWAFGPDATGPNILVDDTLPSEVDK		8.28181e-08	5.91572e-05	1	1	3	O08810	0	2757.36	High	3.811e-05	3.89e-08	4.63
FALSE	High	STPVTVVLPDTK		0.00513867	0.000311602	1	1	2	O08810	0	1256.71	High	0.0002466	0.001731	1.93
FALSE	High	SYLFNIMDTPGHVNFSDEVTAGLR		4.48507e-12	5.91572e-05	1	1	2	O08810	0	2683.28	High	3.811e-05	2.561e-12	6.15
FALSE	High	TCFVDCLIEQTHPEIR	2xCarbamidomethyl [C2; C6]	1.25399e-09	5.91572e-05	1	1	4	O08810	0	2017.95	High	3.811e-05	6.395e-10	4.41
FALSE	High	TLDELGIHLTKEELK		6.45147e-08	5.91572e-05	1	1	2	O08810	1	1738.96	High	3.811e-05	3.043e-08	2.67
FALSE	High	VADPVVTFCETVVETSSLK	1xCarbamidomethyl [C9]	0.0027819	0.000196547	1	1	2	O08810	0	2081.05	High	0.0002017	0.0009773	2.05
FALSE	High	VEESGEHVILGTGELYLDCVMHDLR	1xCarbamidomethyl [C19]	9.31849e-08	5.91572e-05	1	1	1	O08810	0	2871.37	High	3.811e-05	4.358e-08	2.66
FALSE	High	VEESGEHVILGTGELYLDCVMHDLRK	1xCarbamidomethyl [C19]	2.73121e-07	5.91572e-05	1	1	1	O08810	1	2999.46	High	3.811e-05	1.252e-07	4.21
FALSE	High	VLGENYTLEDEEDSQICTVGR	1xCarbamidomethyl [C17]	3.02228e-11	5.91572e-05	1	1	1	O08810	0	2427.1	High	3.811e-05	1.663e-11	4.67
FALSE	High	VPAGNWVLIEGVDQPIVK		1.80747e-12	5.91572e-05	1	1	2	O08810	0	1934.07	High	3.811e-05	1.048e-12	4.93
FALSE	High	VVYSAFLMATPR		5.31987e-06	5.91572e-05	1	1	1	O08810	0	1354.72	High	3.811e-05	2.298e-06	3.74
FALSE	High	YDWDLLAAR		0.00171509	0.000131958	1	1	1	O08810	0	1122.56	High	0.0001432	0.000625	2.78
FALSE	High	YHIEVNRVPAGNWVLIEGVDQPIVK		2.27566e-10	5.91572e-05	1	1	1	O08810	1	2845.54	High	3.811e-05	1.205e-10	6
FALSE	High	YYPTAEEVYGPEVETIVQEEDTQPLTEPIIKPVK		5.20304e-08	5.91572e-05	1	1	1	O08810	0	3904.96	High	3.811e-05	2.459e-08	3.81
High	Master Protein	Q9ERD7	Tubulin beta-3 chain OS=Mus musculus OX=10090 GN=Tubb3 PE=1 SV=1	0	276.097	71	27	225	8	450	50.4	4.93	650.46	27	1
Checked	Confidence	Sequence	Modifications	Qvality PEP	Qvality q-value	# Protein Groups	# Proteins	# PSMs	Master Protein Accessions	# Missed Cleavages	Theo. MH+ [Da]	Confidence (by Search Engine): Sequest HT	Percolator q-Value (by Search Engine): Sequest HT	Percolator PEP (by Search Engine): Sequest HT	XCorr (by Search Engine): Sequest HT
FALSE	High	AILVDLEPGTMDSVR		2.63625e-08	5.91572e-05	4	4	9	Q7TMM9; Q9ERD7; P99024; Q9CWF2	0	1615.84	High	3.811e-05	1.262e-08	3.47
FALSE	High	AILVDLEPGTMDSVR	1xOxidation [M11]	7.99946e-08	5.91572e-05	4	4	7	Q7TMM9; Q9ERD7; P99024; Q9CWF2	0	1631.83	High	3.811e-05	3.747e-08	2.34
FALSE	High	ALTVPELTQQMFDAK		1.50502e-06	5.91572e-05	4	4	11	Q9D6F9; Q9ERD7; P68372; Q922F4	0	1691.87	High	3.811e-05	6.676e-07	3.58
FALSE	High	ALTVPELTQQMFDAK	1xOxidation [M11]	0.000334505	5.91572e-05	4	4	2	Q9D6F9; Q9ERD7; P68372; Q922F4	0	1707.86	High	3.811e-05	0.0001315	1.55
FALSE	High	EIVHIQAGQCGNQIGAK	1xCarbamidomethyl [C10]	1.33292e-11	5.91572e-05	6	6	4	Q7TMM9; Q9D6F9; Q9ERD7; P99024; P68372; Q9CWF2	0	1822.92	High	3.811e-05	7.463e-12	4.21
FALSE	High	EVDEQMLAIQSK		4.28744e-07	5.91572e-05	1	1	2	Q9ERD7	0	1390.69	High	3.811e-05	1.938e-07	2.26
FALSE	High	FPGQLNADLR		4.76095e-06	5.91572e-05	7	8	20	Q7TMM9; Q9D6F9; Q9ERD7; P99024; P68372; Q9CWF2; Q922F4	0	1130.6	High	3.811e-05	2.061e-06	3.14
FALSE	High	FPGQLNADLRK		2.84531e-08	5.91572e-05	7	8	13	Q7TMM9; Q9D6F9; Q9ERD7; P99024; P68372; Q9CWF2; Q922F4	1	1258.69	High	3.811e-05	1.367e-08	3.78
FALSE	High	FWEVISDEHGIDPSGNYVGDSDLQLER		1.28568e-13	5.91572e-05	1	1	2	Q9ERD7	0	3077.41	High	3.811e-05	7.897e-14	5.55
FALSE	High	GHYTEGAELVDSVLDVVR		2.11572e-15	5.91572e-05	6	6	18	Q7TMM9; Q9ERD7; P99024; P68372; Q9CWF2; Q922F4	0	1958.98	High	3.811e-05	1.407e-15	5.91
FALSE	High	GHYTEGAELVDSVLDVVRK		9.64685e-18	5.91572e-05	6	6	3	Q7TMM9; Q9ERD7; P99024; P68372; Q9CWF2; Q922F4	1	2087.08	High	3.811e-05	7.168e-18	8.75
FALSE	High	KECENCDCLQGFQLTHSLGGGTGSGMGTLLISK	3xCarbamidomethyl [C3; C6; C8]	0.0644751	0.0034129	1	1	1	Q9ERD7	1	3555.63	High	0.001799	0.02416	1.43
FALSE	High	KLAVNMVPFPR		3.6551e-07	5.91572e-05	7	8	13	Q7TMM9; Q9D6F9; Q9ERD7; P99024; P68372; Q9CWF2; Q922F4	1	1271.73	High	3.811e-05	1.666e-07	4.13
FALSE	High	LATPTYGDLNHLVSATMSGVTTSLR		9.50782e-09	5.91572e-05	1	1	2	Q9ERD7	0	2605.33	High	3.811e-05	4.641e-09	5.66
FALSE	High	LAVNMVPFPR		6.60038e-05	5.91572e-05	7	8	4	Q7TMM9; Q9D6F9; Q9ERD7; P99024; P68372; Q9CWF2; Q922F4	0	1143.63	High	3.811e-05	2.7e-05	3.24
FALSE	High	LAVNMVPFPR	1xOxidation [M5]	0.000119024	5.91572e-05	7	8	6	Q7TMM9; Q9D6F9; Q9ERD7; P99024; P68372; Q9CWF2; Q922F4	0	1159.63	High	3.811e-05	4.82e-05	3.25
FALSE	High	LHFFMPGFAPLTAR		8.12251e-06	5.91572e-05	2	2	3	Q9ERD7; Q922F4	0	1604.84	High	3.811e-05	3.477e-06	4.16
FALSE	High	IMNTFSVVPSPK		7.63086e-06	5.91572e-05	4	4	8	Q9D6F9; Q9ERD7; P99024; P68372	0	1319.7	High	3.811e-05	3.273e-06	3.26
FALSE	High	IMNTFSVVPSPK	1xOxidation [M2]	2.44597e-06	5.91572e-05	4	4	4	Q9D6F9; Q9ERD7; P99024; P68372	0	1335.7	High	3.811e-05	1.069e-06	2.74
FALSE	High	ISEQFTAMFR		3.01389e-05	5.91572e-05	6	6	47	Q7TMM9; Q9D6F9; Q9ERD7; P99024; P68372; Q9CWF2	0	1229.6	High	3.811e-05	1.25e-05	3.26
FALSE	High	ISEQFTAMFR	1xOxidation [M8]	8.1839e-05	5.91572e-05	6	6	6	Q7TMM9; Q9D6F9; Q9ERD7; P99024; P68372; Q9CWF2	0	1245.59	High	3.811e-05	3.338e-05	2.35
FALSE	High	ISEQFTAMFRR		0.000339175	5.91572e-05	6	6	1	Q7TMM9; Q9D6F9; Q9ERD7; P99024; P68372; Q9CWF2	1	1385.7	High	3.811e-05	0.0001334	3.21
FALSE	High	ISVYYNEASSHK		3.056e-05	5.91572e-05	1	1	2	Q9ERD7	0	1397.67	High	3.811e-05	1.27e-05	3.37
FALSE	High	MREIVHIQAGQCGNQIGAK	1xCarbamidomethyl [C12]	1.52917e-13	5.91572e-05	6	6	12	Q7TMM9; Q9D6F9; Q9ERD7; P99024; P68372; Q9CWF2	1	2110.06	High	3.811e-05	9.374e-14	6.57
FALSE	High	MREIVHIQAGQCGNQIGAK	1xCarbamidomethyl [C12]; 1xOxidation [M1]	1.08626e-06	5.91572e-05	6	6	2	Q7TMM9; Q9D6F9; Q9ERD7; P99024; P68372; Q9CWF2	1	2126.06	High	3.811e-05	4.823e-07	3.79
FALSE	High	MSSTFIGNSTAIQELFK		1.06389e-06	5.91572e-05	1	1	2	Q9ERD7	0	1873.94	High	3.811e-05	4.735e-07	3.3
FALSE	High	MSSTFIGNSTAIQELFKR		5.72974e-09	5.91572e-05	1	1	2	Q9ERD7	1	2030.04	High	3.811e-05	2.828e-09	4.81
FALSE	High	NMMAACDPR	1xCarbamidomethyl [C6]	0.000784554	5.91572e-05	7	7	5	Q7TMM9; Q9D6F9; Q9ERD7; P99024; P68372; Q9CWF2; Q922F4	0	1065.43	High	3.811e-05	0.0002982	2.5
FALSE	High	NMMAACDPR	1xCarbamidomethyl [C6]; 1xOxidation [M2]	0.183835	0.00875261	7	7	1	Q7TMM9; Q9D6F9; Q9ERD7; P99024; P68372; Q9CWF2; Q922F4	0	1081.42	High	0.004705	0.0877	1.28
FALSE	High	NSSYFVEWIPNNVK		2.15581e-08	5.91572e-05	7	7	8	Q7TMM9; Q9D6F9; Q9ERD7; P99024; P68372; Q9CWF2; Q922F4	0	1696.83	High	3.811e-05	1.04e-08	3.76
FALSE	High	RISEQFTAMFR		1.30007e-07	5.91572e-05	6	6	10	Q7TMM9; Q9D6F9; Q9ERD7; P99024; P68372; Q9CWF2	1	1385.7	High	3.811e-05	6.027e-08	3.26
FALSE	High	SGAFGHLFRPDNFIFGQSGAGNNWAK		7.46287e-18	5.91572e-05	1	1	1	Q9ERD7	0	2795.34	High	3.811e-05	5.575e-18	7.48
FALSE	High	VAVCDIPPR	1xCarbamidomethyl [C4]	0.0566422	0.00287867	2	3	1	Q9ERD7; Q922F4	0	1026.54	High	0.001556	0.02098	1.79
FALSE	High	YLTVATVFR		0.000823532	5.91572e-05	2	2	2	Q9ERD7; Q922F4	0	1069.6	High	3.811e-05	0.0003132	2.54
Checked	Confidence	Sequence	Modifications	Qvality PEP	Qvality q-value	# Protein Groups	# Proteins	# PSMs	Master Protein Accessions	# Missed Cleavages	Theo. MH+ [Da]	Confidence (by Search Engine): Sequest HT	Percolator q-Value (by Search Engine): Sequest HT	Percolator PEP (by Search Engine): Sequest HT	XCorr (by Search Engine): Sequest HT
FALSE	High	AKLESLVEDLVNR		1.66775e-08	5.91572e-05	1	1	3	#CONTAM#000154	1	1485.83	High	3.811e-05	8.092e-09	3.93
FALSE	High	ASSGLNEDEIQK		4.60159e-05	5.91572e-05	1	1	1	#CONTAM#000154	0	1290.62	High	3.811e-05	1.894e-05	2.9
FALSE	High	DAEANAEADR		0.00369152	0.000263658	1	1	1	#CONTAM#000154	0	1061.45	High	0.0002309	0.001273	2.46
FALSE	High	DAEANAEADRKFEELVQTR		2.9478e-07	5.91572e-05	1	1	1	#CONTAM#000154	2	2192.06	High	3.811e-05	1.348e-07	4.22
FALSE	High	DDDVVDAEFEEVKDKK		7.73213e-07	5.91572e-05	1	1	2	#CONTAM#000154	2	1880.88	High	3.811e-05	3.467e-07	3.36
FALSE	High	DVSIMPFK		0.00554288	0.000311602	1	1	2	#CONTAM#000154	0	936.486	High	0.0002466	0.001857	2.61
FALSE	High	FQDEEVQR		0.00298072	0.000196547	1	1	1	#CONTAM#000154	0	1050.49	High	0.0002017	0.001043	1.56
FALSE	High	HSQVFSTAEDNQSAVTIHVLQGER		4.81036e-21	5.91572e-05	1	1	1	#CONTAM#000154	0	2653.3	High	3.811e-05	4.153e-21	8.06
FALSE	High	KDVNPDEAVAIGAAVQGGVLTGDVK		1.61757e-12	5.91572e-05	1	1	2	#CONTAM#000154	1	2423.28	High	3.811e-05	9.416e-13	6.62
FALSE	High	KFEELVQTR		0.000806596	5.91572e-05	1	1	4	#CONTAM#000154	1	1149.63	High	3.811e-05	0.0003061	1.28
FALSE	High	KTAEDYLGEPVTEAVITVPAYFNDAQR		4.5826e-11	5.91572e-05	1	1	2	#CONTAM#000154	1	2997.48	High	3.811e-05	2.491e-11	6.73
FALSE	High	KVAEFFGK		0.186999	0.00884748	1	1	1	#CONTAM#000154	1	925.514	High	0.004842	0.08975	0.75
FALSE	High	KVAEFFGKEPR		1.58099e-05	5.91572e-05	1	1	3	#CONTAM#000154	2	1307.71	High	3.811e-05	6.667e-06	2.53
FALSE	High	LESLVEDLVNR		5.07092e-05	5.91572e-05	1	1	2	#CONTAM#000154	0	1286.7	High	3.811e-05	2.083e-05	3.34
FALSE	High	IIAADNGDAWVEVK		2.37902e-06	5.91572e-05	1	1	7	#CONTAM#000154	0	1500.77	High	3.811e-05	1.042e-06	2.84
FALSE	High	IINEPTAAAIAYGLDK		6.81489e-09	5.91572e-05	5	5	14	P20029; P63017; P16627; #CONTAM#000154; P17156	0	1659.9	High	3.811e-05	3.351e-09	3.78
FALSE	High	LINYLVEEFKK		8.29333e-06	5.91572e-05	1	1	4	#CONTAM#000154	1	1395.79	High	3.811e-05	3.536e-06	3.43
FALSE	High	LMEIAQQQHAQQQTAGADASANNAK		1.39729e-13	5.91572e-05	1	1	1	#CONTAM#000154	0	2624.25	High	3.811e-05	8.539e-14	6.59
FALSE	High	MAPPQISAEVLK		1.49564e-05	5.91572e-05	1	1	4	#CONTAM#000154	0	1283.7	High	3.811e-05	6.314e-06	2.79
FALSE	High	MAPPQISAEVLKK		2.01413e-06	5.91572e-05	1	1	5	#CONTAM#000154	1	1411.8	High	3.811e-05	8.865e-07	3.67
FALSE	High	MQELAQVSQK		0.00077376	5.91572e-05	1	1	1	#CONTAM#000154	0	1161.59	High	3.811e-05	0.0002953	2.72
FALSE	High	NDPLAMQR		0.134772	0.00611371	1	1	1	#CONTAM#000154	0	944.462	High	0.003279	0.05858	0.86
FALSE	High	NQGDHLLHSTR		0.00245674	0.000196547	1	1	1	#CONTAM#000154	0	1277.63	High	0.0002017	0.0008678	2.55
FALSE	High	NQGDHLLHSTRK		0.108242	0.00477598	1	1	1	#CONTAM#000154	1	1405.73	High	0.002627	0.04465	1.35
FALSE	High	QAVTNPQNTLFAIK		3.11603e-07	5.91572e-05	1	1	2	#CONTAM#000154	0	1544.84	High	3.811e-05	1.426e-07	3.26
FALSE	High	QAVTNPQNTLFAIKR		5.90699e-05	5.91572e-05	1	1	2	#CONTAM#000154	1	1700.94	High	3.811e-05	2.418e-05	2.4
FALSE	High	QVEEAGDKLPADDKTAIESALTALETALKGEDK		8.12732e-05	5.91572e-05	1	1	1	#CONTAM#000154	3	3456.76	High	3.811e-05	3.305e-05	4.91
FALSE	High	RFQDEEVQR		2.26778e-05	5.91572e-05	1	1	1	#CONTAM#000154	1	1206.59	High	3.811e-05	9.517e-06	3.04
FALSE	High	RIINEPTAAALAYGLDK		1.48118e-09	5.91572e-05	1	1	2	#CONTAM#000154	1	1816	High	3.811e-05	7.542e-10	5.35
FALSE	High	SLGQFNLDGINPAPR		2.50953e-09	5.91572e-05	1	1	5	#CONTAM#000154	0	1598.83	High	3.811e-05	1.264e-09	3.05
FALSE	High	TAEDYLGEPVTEAVITVPAYFNDAQR		9.47462e-14	5.91572e-05	1	1	6	#CONTAM#000154	0	2869.39	High	3.811e-05	5.864e-14	5.08
FALSE	High	TFEVLATNGDTHLGGEDFDSR		1.96576e-11	5.91572e-05	1	1	4	#CONTAM#000154	0	2281.04	High	3.811e-05	1.091e-11	6.67
FALSE	High	TTPSIIAYTQDGETLVGQPAK		1.06314e-07	5.91572e-05	1	1	1	#CONTAM#000154	0	2190.13	High	3.811e-05	4.968e-08	3.06
FALSE	High	TTPSIIAYTQDGETLVGQPAKR		1.35155e-11	5.91572e-05	1	1	8	#CONTAM#000154	1	2346.23	High	3.811e-05	7.573e-12	5.23
FALSE	High	VAEFFGKEPR		0.000336832	5.91572e-05	1	1	1	#CONTAM#000154	1	1179.62	High	3.811e-05	0.000132	2.9
FALSE	High	VLENAEGDR		0.0329832	0.00157337	1	1	1	#CONTAM#000154	0	1002.49	High	0.0009172	0.01149	2.29
High	Master Protein	P20152	Vimentin OS=Mus musculus OX=10090 GN=Vim PE=1 SV=3	0	269.544	55	43	159	40	466	53.7	5.12	489.43	43	1
Checked	Confidence	Sequence	Modifications	Qvality PEP	Qvality q-value	# Protein Groups	# Proteins	# PSMs	Master Protein Accessions	# Missed Cleavages	Theo. MH+ [Da]	Confidence (by Search Engine): Sequest HT	Percolator q-Value (by Search Engine): Sequest HT	Percolator PEP (by Search Engine): Sequest HT	XCorr (by Search Engine): Sequest HT
FALSE	High	DGQVINETSQHHDDLE		3.75795e-07	5.91572e-05	1	1	3	P20152	0	1836.8	High	3.811e-05	1.708e-07	3.84
FALSE	High	DNLAEDIMR		0.0273439	0.00111837	1	1	3	P20152	0	1076.5	High	0.0007128	0.009347	2.67
FALSE	High	EKLQEEMLQR		0.000732046	5.91572e-05	1	1	2	P20152	1	1303.67	High	3.811e-05	0.0002789	3.12
FALSE	High	EYQDLLNVK		9.14452e-05	5.91572e-05	5	6	5	P08551; P08553; P46660; P20152; P19246	0	1121.58	High	3.811e-05	3.708e-05	2.97
FALSE	High	FADLSEAANR		0.00479671	0.000311602	1	1	2	P20152	0	1093.53	High	0.0002466	0.001624	2.24
FALSE	High	FADLSEAANRNNDALR		0.000543425	5.91572e-05	1	1	1	P20152	1	1776.86	High	3.811e-05	0.0002106	2.83
FALSE	High	FANYIDK		0.00781641	0.000311602	1	1	1	P20152	0	870.436	High	0.0002751	0.002598	1.08
FALSE	High	FANYIDKVR		0.000483024	5.91572e-05	1	1	2	P20152	1	1125.61	High	3.811e-05	0.0001869	2.96
FALSE	High	GTNESLER		0.0282774	0.00123376	2	2	1	P03995; P20152	0	905.432	High	0.000765	0.009737	1.3
FALSE	High	HLREYQDLLNVK		0.000664376	5.91572e-05	3	4	1	P08553; P46660; P20152	1	1527.83	High	3.811e-05	0.000254	3.16
FALSE	High	KLLEGEESR		0.097408	0.00436713	1	5	1	P20152	1	1060.56	High	0.002445	0.03922	2.66
FALSE	High	KVESLQEEIAFLK		4.52262e-10	5.91572e-05	1	1	4	P20152	1	1533.85	High	3.811e-05	2.356e-10	5.15
FALSE	High	KVESLQEEIAFLKK		7.18871e-12	5.91572e-05	1	1	10	P20152	2	1661.95	High	3.811e-05	4.068e-12	6.48
FALSE	High	LGDLYEEEMR		6.11547e-05	5.91572e-05	1	1	5	P20152	0	1254.57	High	3.811e-05	2.502e-05	2.92
FALSE	High	LGDLYEEEMRELR		0.000611368	5.91572e-05	1	1	1	P20152	1	1652.79	High	3.811e-05	0.0002348	3.49
FALSE	High	LLEGEESR		0.0171521	0.000781131	1	5	2	P20152	0	932.468	High	0.0005081	0.005732	1.98
FALSE	High	ILLAELEQLK		8.24086e-05	5.91572e-05	1	1	4	P20152	0	1169.71	High	3.811e-05	3.356e-05	2.64
FALSE	High	ILLAELEQLKGQGK		8.86436e-10	5.91572e-05	1	1	7	P20152	1	1539.91	High	3.811e-05	4.55e-10	4.6
FALSE	High	LLQDSVDFSLADAINTEFK		8.49106e-12	5.91572e-05	1	1	21	P20152	0	2126.07	High	3.811e-05	4.789e-12	5.22
FALSE	High	LLQDSVDFSLADAINTEFKNTR		6.08611e-12	5.91572e-05	1	1	2	P20152	1	2497.26	High	3.811e-05	3.446e-12	4.62
FALSE	High	LQDEIQNMK		0.00018171	5.91572e-05	1	1	2	P20152	0	1118.55	High	3.811e-05	7.255e-05	2.42
FALSE	High	LQDEIQNMKEEMAR		4.2254e-08	5.91572e-05	1	1	6	P20152	1	1734.81	High	3.811e-05	2.003e-08	4.33
FALSE	High	LQDEIQNMKEEMAR	1xOxidation [M]	4.8577e-07	5.91572e-05	1	1	3	P20152	1	1750.81	High	3.811e-05	2.203e-07	3.58
FALSE	High	LQEEMLQR		0.00344549	0.000263658	1	1	2	P20152	0	1046.53	High	0.0002309	0.001189	2.33
FALSE	High	MALDIEIATYR		1.42474e-05	5.91572e-05	1	2	18	P20152	0	1295.67	High	3.811e-05	6.002e-06	3.04
FALSE	High	MALDIEIATYRK		2.47841e-07	5.91572e-05	1	2	2	P20152	1	1423.76	High	3.811e-05	1.132e-07	3.95
FALSE	High	NLQEAEEWYK		4.47566e-05	5.91572e-05	1	2	10	P20152	0	1309.61	High	3.811e-05	1.849e-05	3.17
FALSE	High	NNDALR		0.179683	0.00844914	1	2	1	P20152	0	702.353	High	0.004519	0.08496	1.66
FALSE	High	QQYESVAAK		0.00390087	0.000311602	1	1	2	P20152	0	1023.51	High	0.0002466	0.00134	2.2
FALSE	High	QVQSLTCEVDALK	1xCarbamidomethyl [C7]	3.20371e-07	5.91572e-05	1	1	1	P20152	0	1490.75	High	3.811e-05	1.457e-07	3.52
FALSE	High	QVQSLTCEVDALKGTNESLER	1xCarbamidomethyl [C7]	2.3757e-08	5.91572e-05	1	1	3	P20152	1	2377.17	High	3.811e-05	1.143e-08	4.08
FALSE	High	SRLGDLYEEEMR		1.23845e-07	5.91572e-05	1	1	1	P20152	1	1497.7	High	3.811e-05	5.739e-08	3.65
FALSE	High	SSVPGVR		0.145649	0.00677679	1	1	1	P20152	0	701.394	High	0.003555	0.06469	1.73
FALSE	High	SYVTTSTR		0.132363	0.00595886	1	1	1	P20152	0	914.458	High	0.003209	0.05745	1.86
FALSE	High	TNEKVELQELNDR		5.09587e-08	5.91572e-05	1	2	5	P20152	1	1587.8	High	3.811e-05	2.418e-08	4.37
FALSE	High	TNEKVELQELNDRFANYIDK		3.9422e-08	5.91572e-05	1	1	1	P20152	2	2439.22	High	3.811e-05	1.872e-08	5.58
FALSE	High	TNEKVELQELNDRFANYIDKVR		3.71634e-13	5.91572e-05	1	1	5	P20152	3	2694.38	High	3.811e-05	2.236e-13	6.97
FALSE	High	TYSLGSALRPSTSR		0.0465522	0.00211037	1	1	1	P20152	0	1495.79	High	0.001157	0.01673	1.94
FALSE	High	VELQELNDR		0.00116421	0.000131958	1	2	4	P20152	0	1115.57	High	0.0001108	0.0004342	2.81
FALSE	High	VELQELNDRFANYIDK		3.75008e-10	5.91572e-05	1	1	2	P20152	1	1966.99	High	3.811e-05	1.96e-10	3.74
FALSE	High	VELQELNDRFANYIDKVR		0.06044	0.00319461	1	1	1	P20152	2	2222.16	High	0.001724	0.02252	2.78
FALSE	High	VESLQEEIAFLK		1.25749e-05	5.91572e-05	1	1	1	P20152	0	1405.76	High	3.811e-05	5.31e-06	3.43
FALSE	High	VESLQEEIAFLKK		0.00700296	0.000311602	1	1	1	P20152	1	1533.85	High	0.0002466	0.002337	2.03
FALSE	High	VEVERDNLAEDIMR		4.89152e-07	5.91572e-05	1	1	7	P20152	1	1688.83	High	3.811e-05	2.208e-07	4.36
High	Master Protein	Q6ZQ38	Cullin-associated NEDD8-dissociated protein 1 OS=Mus musculus OX=10090 GN=Cand1 PE=1 SV=2	0	263.269	44	43	93	42	1230	136.2	5.78	271.46	43	1
Checked	Confidence	Sequence	Modifications	Qvality PEP	Qvality q-value	# Protein Groups	# Proteins	# PSMs	Master Protein Accessions	# Missed Cleavages	Theo. MH+ [Da]	Confidence (by Search Engine): Sequest HT	Percolator q-Value (by Search Engine): Sequest HT	Percolator PEP (by Search Engine): Sequest HT	XCorr (by Search Engine): Sequest HT
FALSE	High	AADIDQEVKER		0.0027819	0.000196547	1	1	1	Q6ZQ38	1	1273.64	High	0.0002017	0.0009763	3.11
FALSE	High	ADVFHAYLSLLK		2.82761e-07	5.91572e-05	1	1	1	Q6ZQ38	0	1376.76	High	3.811e-05	1.29e-07	4.43
FALSE	High	ALTLIAGSPLK		0.000151728	5.91572e-05	1	1	4	Q6ZQ38	0	1083.68	High	3.811e-05	6.089e-05	3.04
FALSE	High	AVAALLTIPEAEK		0.000312098	5.91572e-05	1	1	1	Q6ZQ38	0	1325.77	High	3.811e-05	0.000123	2.03
FALSE	High	DLFTCTIK	1xCarbamidomethyl [C5]	0.00339828	0.000263658	1	1	5	Q6ZQ38	0	997.502	High	0.0002309	0.001175	1.37
FALSE	High	DSIKLDDDSER		0.00400993	0.000311602	1	1	1	Q6ZQ38	1	1292.6	High	0.0002466	0.001372	2.06
FALSE	High	EENVKADVFHAYLSLLK		1.65738e-07	5.91572e-05	1	1	1	Q6ZQ38	1	1976.05	High	3.811e-05	7.663e-08	5.19
FALSE	High	EGPAVVGQFIQDVK		4.99439e-07	5.91572e-05	1	1	1	Q6ZQ38	0	1486.79	High	3.811e-05	2.262e-07	2.52
FALSE	High	EVEMGPFK		0.00700296	0.000311602	2	2	1	Q6ZQ73; Q6ZQ38	0	936.45	High	0.0002466	0.002338	1.24
FALSE	High	EVYPHVSTIINICLK	1xCarbamidomethyl [C13]	0.000697392	5.91572e-05	1	1	1	Q6ZQ38	0	1785.96	High	3.811e-05	0.0002674	2.5
FALSE	High	EYCIQAFESFVR	1xCarbamidomethyl [C3]	0.0032158	0.000263658	1	1	1	Q6ZQ38	0	1548.72	High	0.0002309	0.001119	1.41
FALSE	High	EYQVETIVDTLCTNMLSDKEQLR	1xCarbamidomethyl [C12]	3.28006e-13	5.91572e-05	1	1	1	Q6ZQ38	1	2785.34	High	3.811e-05	1.968e-13	6.33
FALSE	High	FMATNDLMTELQK		3.13772e-07	5.91572e-05	1	1	3	Q6ZQ38	0	1541.73	High	3.811e-05	1.433e-07	2.72
FALSE	High	GYLISGSSYAR		0.013062	0.000666468	1	1	1	Q6ZQ38	0	1173.59	High	0.0004571	0.004332	1.95
FALSE	High	HCECAEEGTR	2xCarbamidomethyl [C2; C4]	0.0040656	0.000311602	1	1	1	Q6ZQ38	0	1248.47	High	0.0002466	0.001392	0.98
FALSE	High	HEMLPEFYK		1.26624e-05	5.91572e-05	1	1	3	Q6ZQ38	0	1193.57	High	3.811e-05	5.363e-06	2.37
FALSE	High	HTVDDGLDIR		4.69836e-05	5.91572e-05	1	1	1	Q6ZQ38	0	1140.56	High	3.811e-05	1.94e-05	3.07
FALSE	High	IDLRPVLGEGVPILASFLR		1.23758e-08	5.91572e-05	1	1	1	Q6ZQ38	0	2065.22	High	3.811e-05	6.012e-09	2.89
FALSE	High	LGTLSALDILIK		2.80806e-07	5.91572e-05	1	1	1	Q6ZQ38	0	1256.78	High	3.811e-05	1.281e-07	4.5
FALSE	High	LKGYLISGSSYAR		2.36416e-05	5.91572e-05	1	1	2	Q6ZQ38	1	1414.77	High	3.811e-05	9.851e-06	3.15
FALSE	High	LLEDKNGEVQNLAVK		3.31215e-09	5.91572e-05	1	1	3	Q6ZQ38	1	1669.91	High	3.811e-05	1.657e-09	5.07
FALSE	High	IIPLVVK		0.00966804	0.000500353	1	1	1	Q6ZQ38	0	781.555	High	0.0003595	0.003198	1.67
FALSE	High	ISGSILNELIGLVR		1.12225e-09	5.91572e-05	1	1	1	Q6ZQ38	0	1483.88	High	3.811e-05	5.716e-10	5.11
FALSE	High	LSTLCPSAVLQR	1xCarbamidomethyl [C5]	2.85118e-05	5.91572e-05	1	1	5	Q6ZQ38	0	1344.73	High	3.811e-05	1.185e-05	2.29
FALSE	High	LTLIDPETLLPR		1.23931e-06	5.91572e-05	1	1	11	Q6ZQ38	0	1380.81	High	3.811e-05	5.486e-07	3.04
FALSE	High	ITSEALLVTQQLVK		4.79077e-07	5.91572e-05	1	1	8	Q6ZQ38	0	1542.91	High	3.811e-05	2.163e-07	3.32
FALSE	High	MLTFLMLVR		0.000939348	5.91572e-05	1	1	1	Q6ZQ38	0	1123.64	High	3.811e-05	0.0003542	2.53
FALSE	High	MLTGPVYSQSTALTHK		5.69809e-07	5.91572e-05	1	1	3	Q6ZQ38	0	1733.89	High	3.811e-05	2.565e-07	4.31
FALSE	High	NCIGDFLK	1xCarbamidomethyl [C2]	0.00755262	0.000311602	1	1	2	Q6ZQ38	0	966.471	High	0.0002751	0.002513	2.29
FALSE	High	QGGLLVNFHPSILTCLLPQLTSPR	1xCarbamidomethyl [C15]	7.29936e-10	5.91572e-05	1	1	3	Q6ZQ38	0	2661.45	High	3.811e-05	3.775e-10	5.57
FALSE	High	QTRPVQSWLCDPDAMEQGDTPLTMLQSQVPNIVK	1xCarbamidomethyl [C10]; 1xOxidation [M15]	0.00308537	0.000196547	1	1	1	Q6ZQ38	0	3898.88	High	0.0002017	0.001076	2.53
FALSE	High	RVALVTFNSAAHNKPSLIR		1.42377e-06	5.91572e-05	1	1	1	Q6ZQ38	1	2094.19	High	3.811e-05	6.288e-07	5.02
FALSE	High	SAASYALGSISVGNLPEYLPFVLQEITSQPK		1.12538e-05	5.91572e-05	1	1	1	Q6ZQ38	0	3279.71	High	3.811e-05	4.766e-06	3.03
FALSE	High	SPLMSEFQSQISSNPELAAIFESIQK		3.94495e-07	5.91572e-05	1	1	1	Q6ZQ38	0	2881.43	High	3.811e-05	1.792e-07	5.2
FALSE	High	SVILEAFSSPSEEVK		5.13493e-07	5.91572e-05	1	1	1	Q6ZQ38	0	1621.83	High	3.811e-05	2.318e-07	3.81
FALSE	High	TLEDPDLNVR		0.000757846	5.91572e-05	1	1	3	Q6ZQ38	0	1171.6	High	3.811e-05	0.0002883	2.23
FALSE	High	TLEDPDLNVRR		0.00392785	0.000311602	1	1	1	Q6ZQ38	1	1327.7	High	0.0002466	0.001345	1.57
FALSE	High	TVIGELPPASSGSALAANVCK	1xCarbamidomethyl [C20]	8.44417e-10	5.91572e-05	1	1	2	Q6ZQ38	0	2042.06	High	3.811e-05	4.352e-10	3.23
FALSE	High	TYIQCIAAISR	1xCarbamidomethyl [C5]	5.51111e-05	5.91572e-05	1	1	1	Q6ZQ38	0	1295.68	High	3.811e-05	2.27e-05	3.11
FALSE	High	VALVTFNSAAHNKPSLIR		1.03332e-08	5.91572e-05	1	1	4	Q6ZQ38	0	1938.09	High	3.811e-05	5.036e-09	4.44
FALSE	High	VKEYQVETIVDTLCTNMLSDK	1xCarbamidomethyl [C14]	0.00705124	0.000311602	1	1	1	Q6ZQ38	1	2486.22	High	0.0002466	0.002351	3
FALSE	High	VKEYQVETIVDTLCTNMLSDKEQLR	1xCarbamidomethyl [C14]	5.97711e-18	5.91572e-05	1	1	2	Q6ZQ38	2	3012.5	High	3.811e-05	4.472e-18	6.31
FALSE	High	VIRPLDQPSSFDATPYIK		1.12382e-07	5.91572e-05	1	1	4	Q6ZQ38	0	2047.09	High	3.811e-05	5.237e-08	4.49
High	Master Protein	Q8CIE6	Coatomer subunit alpha OS=Mus musculus OX=10090 GN=Copa PE=1 SV=2	0	259.533	44	41	73	41	1224	138.3	7.65	222.71	41	1
Checked	Confidence	Sequence	Modifications	Qvality PEP	Qvality q-value	# Protein Groups	# Proteins	# PSMs	Master Protein Accessions	# Missed Cleavages	Theo. MH+ [Da]	Confidence (by Search Engine): Sequest HT	Percolator q-Value (by Search Engine): Sequest HT	Percolator PEP (by Search Engine): Sequest HT	XCorr (by Search Engine): Sequest HT
FALSE	High	ASNLENSTYDLYTIPK		5.74174e-06	5.91572e-05	1	1	1	Q8CIE6	0	1828.9	High	3.811e-05	2.462e-06	2.08
FALSE	High	CPLSGACYSPEFK	2xCarbamidomethyl [C1; C7]	1.48221e-08	5.91572e-05	1	1	1	Q8CIE6	0	1515.66	High	3.811e-05	7.191e-09	4.23
FALSE	High	DADSITLFDVQQK		1.14904e-05	5.91572e-05	1	1	1	Q8CIE6	0	1479.73	High	3.811e-05	4.863e-06	3.68
FALSE	High	DMSGHYQNALYLGDVSER		4.76095e-06	5.91572e-05	1	1	1	Q8CIE6	0	2054.92	High	3.811e-05	2.057e-06	2.69
FALSE	High	DVAVMQLR		0.0490625	0.00233263	1	1	2	Q8CIE6	0	931.503	High	0.001283	0.01777	2.38
FALSE	High	ERPAYAVHGNMLHYVK		1.30821e-08	5.91572e-05	1	1	2	Q8CIE6	0	1884.95	High	3.811e-05	6.374e-09	5.2
FALSE	High	FPVFNMSYNPAENAVLLCTR	1xCarbamidomethyl [C18]	0.0166921	0.000727487	1	1	1	Q8CIE6	0	2343.13	High	0.0004571	0.005569	1.48
FALSE	High	GHYNNVSCAVFHPR	1xCarbamidomethyl [C8]	1.73742e-09	5.91572e-05	1	1	1	Q8CIE6	0	1657.77	High	3.811e-05	8.776e-10	3.87
FALSE	High	GITGVDLFGTTDAVVK		3.33521e-09	5.91572e-05	1	1	1	Q8CIE6	0	1592.85	High	3.811e-05	1.664e-09	3.75
FALSE	High	GTSPTQIWCNNSQLPVDHILAGSFETAMR	1xCarbamidomethyl [C9]	2.16475e-12	5.91572e-05	1	1	1	Q8CIE6	0	3230.54	High	3.811e-05	1.259e-12	6.59
FALSE	High	GVNWAAFHPTMPLIVSGADDR		5.79761e-12	5.91572e-05	1	1	2	Q8CIE6	0	2254.11	High	3.811e-05	3.297e-12	5.67
FALSE	High	HAIVICNR	1xCarbamidomethyl [C6]	0.0065829	0.000311602	1	1	1	Q8CIE6	0	982.525	High	0.0002466	0.002201	2.83
FALSE	High	KLDALCNIHENIR	1xCarbamidomethyl [C6]	5.89096e-09	5.91572e-05	1	1	2	Q8CIE6	1	1595.83	High	3.811e-05	2.91e-09	4.12
FALSE	High	KYDEVLHMVR		6.15804e-05	5.91572e-05	1	1	1	Q8CIE6	1	1289.67	High	3.811e-05	2.516e-05	3.36
FALSE	High	LGEVALLQGNHQIVEMCYQR	1xCarbamidomethyl [C17]	1.28748e-11	5.91572e-05	1	1	2	Q8CIE6	0	2358.17	High	3.811e-05	7.187e-12	5.74
FALSE	High	IKVWNYK		0.0555473	0.00287867	1	1	1	Q8CIE6	1	950.546	High	0.001556	0.02049	1.73
FALSE	High	LLELGPKPEVAQQTR		1.10911e-06	5.91572e-05	1	1	2	Q8CIE6	0	1678.95	High	3.811e-05	4.92e-07	3.64
FALSE	High	LLHDQVGVIQFGPYK		4.68225e-10	5.91572e-05	1	1	5	Q8CIE6	0	1713.93	High	3.811e-05	2.438e-10	3.25
FALSE	High	LLQPPAPIMPLDTNWPLLTVSK		8.06078e-07	5.91572e-05	1	1	1	Q8CIE6	0	2444.36	High	3.811e-05	3.609e-07	2.23
FALSE	High	LSFLYLITGNLEK		6.10743e-07	5.91572e-05	1	1	1	Q8CIE6	0	1510.85	High	3.811e-05	2.747e-07	3.45
FALSE	High	ISPLQFR		0.0462471	0.00211037	1	1	2	Q8CIE6	0	860.499	High	0.001157	0.01662	1.82
FALSE	High	LVGQSIIAYLQK		1.95764e-07	5.91572e-05	1	1	6	Q8CIE6	0	1332.79	High	3.811e-05	9.038e-08	3.59
FALSE	High	MCTLIDKFDEHDGPVR	1xCarbamidomethyl [C2]	4.07279e-11	5.91572e-05	1	1	4	Q8CIE6	1	1932.89	High	3.811e-05	2.222e-11	5.45
FALSE	High	MHSLLIK		0.0134234	0.000666468	1	1	1	Q8CIE6	0	841.496	High	0.0004571	0.004454	2.39
FALSE	High	NFDKLSFLYLITGNLEK		4.99786e-06	5.91572e-05	1	1	1	Q8CIE6	1	2015.08	High	3.811e-05	2.154e-06	3.95
FALSE	High	QELILSNSEDK		0.00132781	0.000131958	1	1	2	Q8CIE6	0	1275.64	High	0.0001108	0.0004922	1.99
FALSE	High	QLFLQTYAR		0.000426365	5.91572e-05	1	1	6	Q8CIE6	0	1139.62	High	3.811e-05	0.0001659	2.78
FALSE	High	RCLFTLLGHLDYIR	1xCarbamidomethyl [C2]	2.70854e-09	5.91572e-05	1	1	1	Q8CIE6	1	1776.96	High	3.811e-05	1.364e-09	5.44
FALSE	High	RLLELGPKPEVAQQTR		4.52895e-08	5.91572e-05	1	1	1	Q8CIE6	1	1835.05	High	3.811e-05	2.149e-08	4.37
FALSE	High	RPWILTSLHNGVIQLWDYR		3.36313e-07	5.91572e-05	1	1	2	Q8CIE6	0	2367.27	High	3.811e-05	1.536e-07	3.64
FALSE	High	SGAWDESGVFIYTTSNHIK		1.85963e-11	5.91572e-05	1	1	3	Q8CIE6	0	2112	High	3.811e-05	1.035e-11	3.58
FALSE	High	SILLSVPLLVVDNK		0.000784554	5.91572e-05	1	1	2	Q8CIE6	0	1509.93	High	3.811e-05	0.0002989	1.26
FALSE	High	SSGLTAVWVAR		2.62344e-05	5.91572e-05	1	1	1	Q8CIE6	0	1146.63	High	3.811e-05	1.093e-05	3.88
FALSE	High	TALNLFFK		0.0175053	0.000781131	1	1	1	Q8CIE6	0	953.545	High	0.0005081	0.005834	2.31
FALSE	High	TKNFDKLSFLYLITGNLEK		0.00469861	0.000311602	1	1	1	Q8CIE6	2	2244.23	High	0.0002466	0.001592	2.84
FALSE	High	TLDLPIYVTR		0.00232466	0.000196547	1	1	1	Q8CIE6	0	1190.68	High	0.0002017	0.0008276	2.32
FALSE	High	TTFFHHEYPWILSASDDQTIR		3.77882e-09	5.91572e-05	1	1	3	Q8CIE6	0	2564.22	High	3.811e-05	1.88e-09	4.25
FALSE	High	VLTIDPTEFK		0.00107886	0.000131958	1	1	2	Q8CIE6	0	1162.64	High	7.53e-05	0.0004045	2.5
FALSE	High	VTTVTEIGKDVIGLR		9.5874e-07	5.91572e-05	1	1	1	Q8CIE6	1	1600.93	High	3.811e-05	4.275e-07	3.61
FALSE	High	VWDISGLR		0.0632389	0.00319461	1	1	1	Q8CIE6	0	945.515	High	0.001724	0.02362	2.23
FALSE	High	YAVTTGDHGIIR		0.000295257	5.91572e-05	1	1	1	Q8CIE6	0	1302.68	High	3.811e-05	0.0001162	2.31
High	Master Protein	P17182	Alpha-enolase OS=Mus musculus OX=10090 GN=Eno1 PE=1 SV=3	0	259.136	83	37	265	30	434	47.1	6.8	790.25	37	1
Checked	Confidence	Sequence	Modifications	Qvality PEP	Qvality q-value	# Protein Groups	# Proteins	# PSMs	Master Protein Accessions	# Missed Cleavages	Theo. MH+ [Da]	Confidence (by Search Engine): Sequest HT	Percolator q-Value (by Search Engine): Sequest HT	Percolator PEP (by Search Engine): Sequest HT	XCorr (by Search Engine): Sequest HT
FALSE	High	AAVPSGASTGIYEALELR		2.895e-13	5.91572e-05	3	3	26	P17182; P21550; P17183	0	1804.94	High	3.811e-05	1.751e-13	3.89
FALSE	High	AAVPSGASTGIYEALELRDNDK		1.92527e-11	5.91572e-05	1	1	4	P17182	1	2277.14	High	3.811e-05	1.07e-11	6.3
FALSE	High	AAVPSGASTGIYEALELRDNDKTR		0.000707122	5.91572e-05	1	1	3	P17182	2	2534.28	High	3.811e-05	0.0002704	3.27
FALSE	High	AGYTDQVVIGMDVAASEFYR		6.323e-07	5.91572e-05	1	1	1	P17182	0	2192.03	High	3.811e-05	2.844e-07	2.77
FALSE	High	DATNVGDEGGFAPNILENK		1.40219e-08	5.91572e-05	1	1	1	P17182	0	1960.92	High	3.811e-05	6.811e-09	2.95
FALSE	High	DATNVGDEGGFAPNILENKEALELLK		2.2883e-12	5.91572e-05	1	1	1	P17182	1	2757.39	High	3.811e-05	1.322e-12	5.22
FALSE	High	EALELLK		0.0139841	0.000666468	1	1	1	P17182	0	815.487	High	0.0004571	0.00463	1.96
FALSE	High	EIFDSRGNPTVEVDLYTAK		0.0938239	0.00432944	1	1	1	P17182	1	2154.07	High	0.002432	0.03767	2.55
FALSE	High	FGANAILGVSLAVCK	1xCarbamidomethyl [C14]	1.10067e-07	5.91572e-05	3	3	14	P17182; P21550; P17183	0	1519.83	High	3.811e-05	5.143e-08	4.15
FALSE	High	FGANAILGVSLAVCKAGAVEK	1xCarbamidomethyl [C14]	1.42278e-07	5.91572e-05	1	1	1	P17182	1	2075.13	High	3.811e-05	6.613e-08	4.58
FALSE	High	FTASAGIQVVGDDLTVTNPK		2.61071e-12	5.91572e-05	1	1	44	P17182	0	2033.05	High	3.811e-05	1.51e-12	5.95
FALSE	High	FTASAGIQVVGDDLTVTNPKR		7.07974e-14	5.91572e-05	1	1	28	P17182	1	2189.16	High	3.811e-05	4.399e-14	7.89
FALSE	High	GNPTVEVDLYTAK		5.17427e-06	5.91572e-05	2	2	21	P17182; P17183	0	1406.72	High	3.811e-05	2.234e-06	3.42
FALSE	High	GVSQAVEHINK		0.00354188	0.000263658	1	1	1	P17182	0	1181.63	High	0.0002309	0.001221	1.76
FALSE	High	HIADLAGNPEVILPVPAFNVINGGSHAGNK		2.82761e-07	5.91572e-05	1	1	2	P17182	0	3021.59	High	3.811e-05	1.292e-07	5.74
FALSE	High	KVNVVEQEKIDK		8.16769e-08	5.91572e-05	1	1	2	P17182	2	1428.81	High	3.811e-05	3.841e-08	4.46
FALSE	High	KVNVVEQEKIDKLMIEMDGTENK	1xOxidation [M14]	0.00039781	5.91572e-05	1	1	6	P17182	3	2706.37	High	3.811e-05	0.0001555	3.09
FALSE	High	KVNVVEQEKIDKLMIEMDGTENK	2xOxidation [M14; M17]	0.20347	0.00979386	1	1	1	P17182	3	2722.36	High	0.005247	0.09997	2.09
FALSE	High	LAMQEFMILPVGASSFR		1.64362e-09	5.91572e-05	1	1	4	P17182	0	1896.97	High	3.811e-05	8.321e-10	3.25
FALSE	High	LAQSNGWGVMVSHR		0.0137947	0.000666468	2	2	1	P17182; P21550	0	1541.76	High	0.0004571	0.004587	1.28
FALSE	High	IDKLMIEMDGTENK		8.44417e-10	5.91572e-05	1	1	16	P17182	1	1636.79	High	3.811e-05	4.332e-10	4.61
FALSE	High	IEEELGSK		0.00528214	0.000311602	1	1	3	P17182	0	904.462	High	0.0002466	0.001774	2.4
FALSE	High	IGAEVYHNLK		4.53819e-05	5.91572e-05	1	1	4	P17182	0	1143.62	High	3.811e-05	1.874e-05	2.28
FALSE	High	LMIEMDGTENK		4.59864e-06	5.91572e-05	1	1	19	P17182	0	1280.59	High	3.811e-05	1.988e-06	3.53
FALSE	High	LMIEMDGTENK	1xOxidation [M5]	9.46724e-05	5.91572e-05	1	1	1	P17182	0	1296.58	High	3.811e-05	3.85e-05	2.24
FALSE	High	SCNCLLLK	2xCarbamidomethyl [C2; C4]	0.00808933	0.000375055	1	1	2	P17182	0	1007.5	High	0.0003035	0.002687	2.22
FALSE	High	SFVQNYPVVSIEDPFDQDDWGAWQK		1.55597e-08	5.91572e-05	1	1	1	P17182	0	2970.36	High	3.811e-05	7.529e-09	4.75
FALSE	High	SGETEDTFIADLVVGLCTGQIK	1xCarbamidomethyl [C17]	7.97711e-12	5.91572e-05	3	3	6	P17182; P21550; P17183	0	2353.16	High	3.811e-05	4.512e-12	4.55
FALSE	High	SGKYDLDFK		0.0418929	0.00211037	1	1	1	P17182	1	1072.53	High	0.001157	0.01493	2.89
FALSE	High	SGKYDLDFKSPDDPSR		6.04403e-12	5.91572e-05	1	1	16	P17182	2	1826.86	High	3.811e-05	3.426e-12	5.57
FALSE	High	SPDDPSR		0.0892312	0.0042297	1	1	1	P17182	0	773.342	High	0.002338	0.0354	2.06
FALSE	High	TIAPALVSK		0.00328306	0.000263658	1	1	4	P17182	0	899.556	High	0.0002309	0.001138	1.94
FALSE	High	VNQIGSVTESIQACK	1xCarbamidomethyl [C14]	5.13134e-08	5.91572e-05	2	2	28	P17182; P21550	0	1633.82	High	3.811e-05	2.421e-08	3.71
FALSE	High	VNVVEQEKIDKLMIEMDGTENK	1xOxidation [M13]	0.0141761	0.000666468	1	1	1	P17182	2	2578.27	High	0.0004571	0.004707	2.19
FALSE	High	YDLDFK		0.126121	0.00575881	3	3	3	P17182; P21550; P17183	0	800.383	High	0.003095	0.05409	1.67
FALSE	High	YDLDFKSPDDPSR		1.18138e-05	5.91572e-05	1	1	5	P17182	1	1554.71	High	3.811e-05	5.008e-06	2.78
FALSE	High	YGKDATNVGDEGGFAPNILENK		0.101745	0.00457568	1	1	1	P17182	1	2309.1	High	0.002518	0.04131	0.77
FALSE	High	YITPDQLADLYK		0.179683	0.00844914	1	1	1	P17182	0	1439.74	High	0.004519	0.08474	1.16
FALSE	High	YNQILR		0.0267982	0.00106059	1	1	3	P17182	0	806.452	High	0.0006862	0.009193	1.13
High	Master Protein	P10126	Elongation factor 1-alpha 1 OS=Mus musculus OX=10090 GN=Eef1a1 PE=1 SV=3	0	258.071	67	23	286	11	462	50.1	9.01	945.6	23	1
Checked	Confidence	Sequence	Modifications	Qvality PEP	Qvality q-value	# Protein Groups	# Proteins	# PSMs	Master Protein Accessions	# Missed Cleavages	Theo. MH+ [Da]	Confidence (by Search Engine): Sequest HT	Percolator q-Value (by Search Engine): Sequest HT	Percolator PEP (by Search Engine): Sequest HT	XCorr (by Search Engine): Sequest HT
FALSE	High	EAAEMGK		0.0944129	0.00436713	2	2	1	P10126; P62631	0	735.334	High	0.002445	0.03793	2.35
FALSE	High	EHALLAYTLGVK		2.06936e-07	5.91572e-05	2	2	52	P10126; P62631	0	1314.74	High	3.811e-05	9.554e-08	4.33
FALSE	High	EVSTYIK		0.00649301	0.000311602	1	1	5	P10126	0	839.451	High	0.0002466	0.002166	1.69
FALSE	High	EVSTYIKK		0.0286594	0.00135169	1	1	2	P10126	1	967.546	High	0.0008184	0.009888	2.49
FALSE	High	KLEDGPK		0.129991	0.00590887	1	1	3	P10126	1	786.436	High	0.003187	0.0563	2.67
FALSE	High	KIGYNPDTVAFVPISGWNGDNMLEPSANMPWFK		1.69925e-11	5.91572e-05	1	1	4	P10126	1	3695.77	High	3.811e-05	9.473e-12	5.72
FALSE	High	KIGYNPDTVAFVPISGWNGDNMLEPSANMPWFK	1xOxidation [M22]	1.43268e-07	5.91572e-05	1	1	3	P10126	1	3711.76	High	3.811e-05	6.641e-08	2.79
FALSE	High	KIGYNPDTVAFVPISGWNGDNMLEPSANMPWFK	2xOxidation [M22; M29]	2.29946e-05	5.91572e-05	1	1	1	P10126	1	3727.76	High	3.811e-05	9.639e-06	3.73
FALSE	High	IGGIGTVPVGR		2.71603e-05	5.91572e-05	2	2	5	P10126; P62631	0	1025.61	High	3.811e-05	1.131e-05	2.9
FALSE	High	IGYNPDTVAFVPISGWNGDNMLEPSANMPWFK		8.67571e-11	5.91572e-05	1	1	2	P10126	0	3567.67	High	3.811e-05	4.664e-11	6.56
FALSE	High	IGYNPDTVAFVPISGWNGDNMLEPSANMPWFK	2xOxidation [M21; M28]	0.0131514	0.000666468	1	1	1	P10126	0	3599.66	High	0.0004571	0.004366	1.59
FALSE	High	LPLQDVYK		0.000757846	5.91572e-05	2	2	13	P10126; P62631	0	975.551	High	3.811e-05	0.0002888	2.17
FALSE	High	NDPPMEAAGFTAQVIILNHPGQISAGYAPVLDCHTAHIACK	2xCarbamidomethyl [C33; C40]	1.95081e-12	5.91572e-05	1	1	6	P10126	0	4385.13	High	3.811e-05	1.134e-12	6.09
FALSE	High	NMITGTSQADCAVLIVAAGVGEFEAGISK	1xCarbamidomethyl [C11]	1.31364e-12	5.91572e-05	2	2	6	P10126; P62631	0	2909.44	High	3.811e-05	7.711e-13	7.37
FALSE	High	QLIVGVNK		0.0006199	5.91572e-05	2	2	7	P10126; P62631	0	870.541	High	3.811e-05	0.0002378	2.8
FALSE	High	QTVAVGVIK		0.00111685	0.000131958	2	2	4	P10126; P62631	0	914.567	High	7.53e-05	0.0004177	2.57
FALSE	High	SGDAAIVDMVPGKPMCVESFSDYPPLGR	1xCarbamidomethyl [C16]; 1xOxidation [M]	4.91181e-11	5.91572e-05	1	1	6	P10126	0	3011.39	High	3.811e-05	2.666e-11	4.37
FALSE	High	SGDAAIVDMVPGKPMCVESFSDYPPLGR	1xCarbamidomethyl [C16]; 2xOxidation [M9; M15]	8.75445e-08	5.91572e-05	1	1	2	P10126	0	3027.39	High	3.811e-05	4.096e-08	1.82
FALSE	High	STTTGHLIYK		0.00019748	5.91572e-05	2	2	2	P10126; P62631	0	1120.6	High	3.811e-05	7.878e-05	2.61
FALSE	High	SVEMHHEALSEALPGDNVGFNVK		7.23369e-13	5.91572e-05	2	2	6	P10126; P62631	0	2480.19	High	3.811e-05	4.296e-13	5.47
FALSE	High	SVEMHHEALSEALPGDNVGFNVK	1xOxidation [M4]	3.00348e-10	5.91572e-05	2	2	1	P10126; P62631	0	2496.18	High	3.811e-05	1.571e-10	4.39
FALSE	High	THINIVVIGHVDSGK		1.77024e-12	5.91572e-05	2	2	98	P10126; P62631	0	1588.88	High	3.811e-05	1.032e-12	5.63
FALSE	High	TIEKFEK		0.0566422	0.00287867	2	2	1	P10126; P62631	1	894.493	High	0.001556	0.02085	1.8
FALSE	High	VETGVLKPGMVVTFAPVNVTTEVK		1.43561e-14	5.91572e-05	1	1	32	P10126	0	2515.38	High	3.811e-05	9.199e-15	5.53
FALSE	High	VETGVLKPGMVVTFAPVNVTTEVK	1xOxidation [M10]	2.39545e-16	5.91572e-05	1	1	7	P10126	0	2531.38	High	3.811e-05	1.663e-16	7.11
FALSE	High	YAWVLDK		0.0314764	0.00151909	2	2	1	P10126; P62631	0	894.472	High	0.0008933	0.01088	1.72
FALSE	High	YEEIVKEVSTYIKK		6.82442e-07	5.91572e-05	1	1	1	P10126	2	1728.94	High	3.811e-05	3.062e-07	3.4
FALSE	High	YYVTIIDAPGHR		1.19706e-06	5.91572e-05	1	1	9	P10126	0	1404.73	High	3.811e-05	5.308e-07	2.71
FALSE	High	YYVTIIDAPGHRDFIK		7.90492e-05	5.91572e-05	1	1	5	P10126	1	1908	High	3.811e-05	3.227e-05	2.34
High	Master Protein	P57780	Alpha-actinin-4 OS=Mus musculus OX=10090 GN=Actn4 PE=1 SV=1	0	256.412	50	40	80	24	912	104.9	5.41	219.91	40	1
Checked	Confidence	Sequence	Modifications	Qvality PEP	Qvality q-value	# Protein Groups	# Proteins	# PSMs	Master Protein Accessions	# Missed Cleavages	Theo. MH+ [Da]	Confidence (by Search Engine): Sequest HT	Percolator q-Value (by Search Engine): Sequest HT	Percolator PEP (by Search Engine): Sequest HT	XCorr (by Search Engine): Sequest HT
FALSE	High	ACLISLGYDVENDR	1xCarbamidomethyl [C2]	6.55072e-06	5.91572e-05	1	1	1	P57780	0	1624.76	High	3.811e-05	2.817e-06	2.27
FALSE	High	AGTQIENIDEDFRDGLK		7.57287e-07	5.91572e-05	1	1	1	P57780	1	1920.93	High	3.811e-05	3.403e-07	3.39
FALSE	High	ALDFIASK		0.0240616	0.00106059	2	3	1	P57780; Q7TPR4	0	864.483	High	0.0006862	0.008165	2.63
FALSE	High	AIMTYVSSFYHAFSGAQK		1.26096e-11	5.91572e-05	2	2	7	P57780; Q7TPR4	0	2007.96	High	3.811e-05	7.032e-12	5.63
FALSE	High	ASFNHFDKDHGGALGPEEFK		3.83966e-06	5.91572e-05	1	1	1	P57780	1	2203.02	High	3.811e-05	1.669e-06	6.04
FALSE	High	ASIHEAWTDGK		0.0040656	0.000311602	2	2	1	P57780; Q7TPR4	0	1214.58	High	0.0002466	0.001389	3.57
FALSE	High	ASIHEAWTDGKEAMLK		4.65314e-09	5.91572e-05	1	1	3	P57780	1	1786.88	High	3.811e-05	2.313e-09	5
FALSE	High	CQLEINFNTLQTK	1xCarbamidomethyl [C1]	5.06417e-07	5.91572e-05	3	4	1	P57780; Q9JI91; Q7TPR4	0	1608.81	High	3.811e-05	2.283e-07	3.23
FALSE	High	DDPVTNLNNAFEVAEK		1.25749e-05	5.91572e-05	1	1	1	P57780	0	1775.84	High	3.811e-05	5.312e-06	3
FALSE	High	DGLAFNALIHR		0.000132075	5.91572e-05	1	1	2	P57780	0	1226.66	High	3.811e-05	5.325e-05	2.84
FALSE	High	DLLLDPAWEK		0.00216947	0.000196547	3	4	2	P57780; Q9JI91; Q7TPR4	0	1199.63	High	0.0002017	0.0007734	2.49
FALSE	High	DYETATLSDIK		0.000119852	5.91572e-05	1	1	3	P57780	0	1255.61	High	3.811e-05	4.837e-05	1.89
FALSE	High	EAILAIHK		0.00644852	0.000311602	1	1	1	P57780	0	894.541	High	0.0002466	0.002152	2.04
FALSE	High	EGLLLWCQR	1xCarbamidomethyl [C7]	0.000707122	5.91572e-05	3	4	3	P57780; Q9JI91; Q7TPR4	0	1174.6	High	3.811e-05	0.00027	2.84
FALSE	High	ELPPDQAEYCIAR	1xCarbamidomethyl [C10]	3.36769e-05	5.91572e-05	2	2	7	P57780; Q7TPR4	0	1561.73	High	3.811e-05	1.398e-05	1.71
FALSE	High	ETTDTDTADQVIASFK		1.96851e-09	5.91572e-05	1	1	2	P57780	0	1741.81	High	3.811e-05	9.953e-10	4.84
FALSE	High	GISQEQMQEFR		0.000318657	5.91572e-05	1	1	1	P57780	0	1352.63	High	3.811e-05	0.0001253	2.6
FALSE	High	GYEEWLLNEIR		0.000102179	5.91572e-05	3	3	1	P57780; Q9JI91; Q7TPR4	0	1421.71	High	3.811e-05	4.135e-05	3.57
FALSE	High	HRPELIEYDKLR		0.000262425	5.91572e-05	1	1	3	P57780	1	1568.85	High	3.811e-05	0.0001036	3.59
FALSE	High	HTNYTMEHIR		0.000438353	5.91572e-05	2	2	2	P57780; Q9JI91	0	1301.61	High	3.811e-05	0.000171	3.13
FALSE	High	KAGTQIENIDEDFRDGLK		4.45095e-13	5.91572e-05	1	1	2	P57780	2	2049.02	High	3.811e-05	2.655e-13	5.55
FALSE	High	KDDPVTNLNNAFEVAEK		5.66233e-16	5.91572e-05	1	1	2	P57780	1	1903.94	High	3.811e-05	3.87e-16	5.02
FALSE	High	KHEAFESDLAAHQDR		5.31987e-06	5.91572e-05	3	3	2	P57780; Q9JI91; Q7TPR4	1	1753.83	High	3.811e-05	2.293e-06	4.61
FALSE	High	KHEAFESDLAAHQDRVEQIAAIAQELNELDYYDSHNVNTR		1.39444e-06	5.91572e-05	1	1	1	P57780	2	4640.2	High	3.811e-05	6.154e-07	4.65
FALSE	High	LASDLLEWIR		8.95619e-05	5.91572e-05	2	2	3	P57780; Q7TPR4	0	1215.67	High	3.811e-05	3.635e-05	3.77
FALSE	High	LASDLLEWIRR		0.000716988	5.91572e-05	2	2	1	P57780; Q7TPR4	1	1371.77	High	3.811e-05	0.0002736	3.04
FALSE	High	LSGSNPYTTVTPQIINSK		7.20381e-09	5.91572e-05	1	1	1	P57780	0	1920.01	High	3.811e-05	3.55e-09	4.14
FALSE	High	ISIEMNGTLEDQLSHLK		5.38669e-08	5.91572e-05	1	1	1	P57780	0	1927.98	High	3.811e-05	2.549e-08	2.74
FALSE	High	LSNRPAFMPSEGR		5.62701e-05	5.91572e-05	2	2	2	P57780; Q7TPR4	0	1461.73	High	3.811e-05	2.312e-05	3.72
FALSE	High	LVSIGAEEIVDGNAK		6.78609e-05	5.91572e-05	1	1	4	P57780	0	1514.81	High	3.811e-05	2.78e-05	2.28
FALSE	High	MLDAEDIVNTARPDEK		9.19652e-07	5.91572e-05	1	1	1	P57780	0	1816.87	High	3.811e-05	4.118e-07	3.04
FALSE	High	MVSDINNGWQHLEQAEK		1.87782e-07	5.91572e-05	1	1	1	P57780	0	1998.93	High	3.811e-05	8.651e-08	2.33
FALSE	High	RTIPWLEDRVPQK		0.0944129	0.00436713	1	1	1	P57780	2	1637.91	High	0.002445	0.03798	2.15
FALSE	High	TFTAWCNSHLR	1xCarbamidomethyl [C6]	0.000182975	5.91572e-05	3	4	2	P57780; Q9JI91; Q7TPR4	0	1392.65	High	3.811e-05	7.333e-05	2.22
FALSE	High	TINEVENQILTR		0.000169535	5.91572e-05	2	2	1	P57780; Q7TPR4	0	1429.76	High	3.811e-05	6.774e-05	2.77
FALSE	High	TIPWLEDR		0.123096	0.00555529	1	1	1	P57780	0	1029.54	High	0.002978	0.05248	1.63
FALSE	High	TIPWLEDRVPQK		0.000179207	5.91572e-05	1	1	4	P57780	1	1481.81	High	3.811e-05	7.141e-05	3.11
FALSE	High	VGWEQLLTTIAR		3.78675e-06	5.91572e-05	2	2	1	P57780; Q7TPR4	0	1386.77	High	3.811e-05	1.643e-06	3.69
FALSE	High	VLAGDKNFITAEELR		1.51233e-09	5.91572e-05	1	1	2	P57780	1	1675.9	High	3.811e-05	7.701e-10	4.39
FALSE	High	VLAGDKNFITAEELRR		2.39391e-07	5.91572e-05	1	1	3	P57780	2	1832	High	3.811e-05	1.098e-07	3.58
High	Master Protein	P60755	MAM domain-containing glycosylphosphatidylinositol anchor protein 2 OS=Mus musculus OX=10090 GN=Mdga2 PE=1 SV=1	0	254.747	44	35	76	35	949	106.6	7.02	212.65	35	1
Checked	Confidence	Sequence	Modifications	Qvality PEP	Qvality q-value	# Protein Groups	# Proteins	# PSMs	Master Protein Accessions	# Missed Cleavages	Theo. MH+ [Da]	Confidence (by Search Engine): Sequest HT	Percolator q-Value (by Search Engine): Sequest HT	Percolator PEP (by Search Engine): Sequest HT	XCorr (by Search Engine): Sequest HT
FALSE	High	AENGLGSPAIK		0.0232636	0.00106059	1	1	1	P60755	0	1056.57	High	0.0006664	0.007879	1.4
FALSE	High	AYAPEFYYDTYNPVWQNR		7.09958e-10	5.91572e-05	1	1	2	P60755	0	2297.03	High	3.811e-05	3.659e-10	4.22
FALSE	High	CQTSQYNGFNVKPR	1xCarbamidomethyl [C1]	4.03335e-05	5.91572e-05	1	1	1	P60755	0	1698.8	High	3.811e-05	1.673e-05	2.11
FALSE	High	EGDTIELQCQVTGKPKPIILWSR	1xCarbamidomethyl [C9]	5.65869e-07	5.91572e-05	1	1	2	P60755	0	2668.41	High	3.811e-05	2.544e-07	3.45
FALSE	High	EGETLELTCLVTGHPRPQIR	1xCarbamidomethyl [C9]	0.000144537	5.91572e-05	1	1	1	P60755	0	2306.19	High	3.811e-05	5.813e-05	4.7
FALSE	High	EGFYMYIETSRPR		1.86741e-05	5.91572e-05	1	1	3	P60755	0	1648.78	High	3.811e-05	7.847e-06	2.61
FALSE	High	EQFYYER		0.0135153	0.000666468	1	1	1	P60755	0	1034.46	High	0.0004571	0.004471	1.94
FALSE	High	FGEGDSTIR		0.00107142	0.000131958	1	1	3	P60755	0	981.464	High	7.53e-05	0.0004025	1.82
FALSE	High	FQDSSVFNETLR		0.000353582	5.91572e-05	1	1	2	P60755	0	1442.69	High	3.811e-05	0.0001383	1.46
FALSE	High	FTDFGTYTCVASLK	1xCarbamidomethyl [C9]	2.75214e-06	5.91572e-05	1	1	2	P60755	0	1609.76	High	3.811e-05	1.199e-06	3.52
FALSE	High	FWITPDPYHKDDNIQIGR		3.75533e-08	5.91572e-05	1	1	4	P60755	1	2215.09	High	3.811e-05	1.794e-08	3.86
FALSE	High	GELITYNLTELIKPEAYEVR		8.32199e-11	5.91572e-05	1	1	4	P60755	0	2351.25	High	3.811e-05	4.488e-11	5.31
FALSE	High	GQEVLLQGSDK		0.0015785	0.000131958	1	1	1	P60755	0	1173.61	High	0.0001432	0.000577	2.82
FALSE	High	GQEVLLQGSDKGVEIYEPFFTQGETK		1.17727e-10	5.91572e-05	1	1	3	P60755	1	2899.44	High	3.811e-05	6.285e-11	5.65
FALSE	High	GQTTIENPLWSSSGNK		9.58071e-08	5.91572e-05	1	1	1	P60755	0	1718.83	High	3.811e-05	4.465e-08	4.14
FALSE	High	GRFWITPDPYHKDDNIQIGR		2.88909e-06	5.91572e-05	1	1	3	P60755	2	2428.22	High	3.811e-05	1.257e-06	3.64
FALSE	High	GVEIYEPFFTQGETK		1.82771e-06	5.91572e-05	1	1	2	P60755	0	1744.84	High	3.811e-05	8.071e-07	2.86
FALSE	High	HRVYSYSLQWTQMNPDAVDR		0.00614546	0.000311602	1	1	1	P60755	1	2466.16	High	0.0002466	0.002061	2.54
FALSE	High	LKGQTTIENPLWSSSGNK		1.89609e-13	5.91572e-05	1	1	1	P60755	1	1960.01	High	3.811e-05	1.156e-13	4.65
FALSE	High	LKNLRPQDYANYSCIASVR	1xCarbamidomethyl [C14]	8.75445e-08	5.91572e-05	1	1	1	P60755	1	2268.16	High	3.811e-05	4.106e-08	3.63
FALSE	High	LLSPVFSIAPK		0.000130255	5.91572e-05	1	1	5	P60755	0	1171.71	High	3.811e-05	5.263e-05	2.88
FALSE	High	ISCQVEAVPSEELTFSWFK	1xCarbamidomethyl [C3]	0.00132781	0.000131958	1	1	1	P60755	0	2257.08	High	0.0001108	0.0004904	1.85
FALSE	High	IVHSGLACNIEEER	1xCarbamidomethyl [C8]	0.000105785	5.91572e-05	1	1	1	P60755	0	1626.79	High	3.811e-05	4.275e-05	3.11
FALSE	High	IVHSGLACNIEEERYSER	1xCarbamidomethyl [C8]	0.000105785	5.91572e-05	1	1	3	P60755	1	2162.03	High	3.811e-05	4.271e-05	4.55
FALSE	High	MVITQTDPDVSPGTTNLDIIDLK		2.04931e-11	5.91572e-05	1	1	1	P60755	0	2486.27	High	3.811e-05	1.135e-11	6.33
FALSE	High	MVITQTDPDVSPGTTNLDIIDLK	1xOxidation [M1]	1.19788e-05	5.91572e-05	1	1	1	P60755	0	2502.26	High	3.811e-05	5.079e-06	2.53
FALSE	High	NLRPQDYANYSCIASVR	1xCarbamidomethyl [C12]	1.28394e-05	5.91572e-05	1	1	3	P60755	0	2026.98	High	3.811e-05	5.434e-06	1.53
FALSE	High	NVCNIPDKMVSFR	1xCarbamidomethyl [C3]	0.00473108	0.000311602	1	1	1	P60755	1	1579.77	High	0.0002466	0.001597	2.15
FALSE	High	RGQEVLLQGSDKGVEIYEPFFTQGETK		2.09681e-08	5.91572e-05	1	1	1	P60755	2	3055.54	High	3.811e-05	1.012e-08	4.94
FALSE	High	SFGTLPEK		0.0164667	0.000666468	1	1	1	P60755	0	878.462	High	0.0004571	0.0055	2.34
FALSE	High	SLSNENYGVYNCSIINEAGAGR	1xCarbamidomethyl [C12]	5.12417e-10	5.91572e-05	1	1	1	P60755	0	2388.09	High	3.811e-05	2.66e-10	4.61
FALSE	High	TAGSASDRFQDSSVFNETLR		1.09153e-09	5.91572e-05	1	1	7	P60755	1	2188.03	High	3.811e-05	5.572e-10	4.83
FALSE	High	VDVYYLDDPVVTVHQSIGEAK		1.68869e-10	5.91572e-05	1	1	2	P60755	0	2347.18	High	3.811e-05	8.952e-11	3.88
[truncated: 24,236 more rows]
