# Supplementary material for: RPS23RG1 inhibits SORT1-mediated lysosomal degradation of MDGA2 to protect against autism
Source: Theranostics. 2025 Jan 1;15(4):1338–52. doi: 10.7150/thno.100451 (PMC11729561; doi:10.7150/thno.100451)
Supplement: Supplementary file 3 — Supplementary table 2. [file thnov15p1338s3.xlsx]

## Sheet: Proteins
Table S2. MDGA2-interacting proteins identified by LC-MS/MS.
Protein FDR Confidence: Combined	Master	Accession	Description	Exp. q-value: Combined	Sum PEP Score	Coverage [%]	# Peptides	# PSMs	# Unique Peptides	# AAs	MW [kDa]	calc. pI	Score Sequest HT: Sequest HT	# Peptides (by Search Engine): Sequest HT	# Protein Groups
High	Master Protein	Q14789	Golgin subfamily B member 1 OS=Homo sapiens OX=9606 GN=GOLGB1 PE=1 SV=2	0	1368.99	72	243	435	242	3259	375.8	5	895.06	243	1
Checked	Confidence	Sequence	Modifications	Qvality PEP	Qvality q-value	# Protein Groups	# Proteins	# PSMs	Master Protein Accessions	# Missed Cleavages	Theo. MH+ [Da]	Confidence (by Search Engine): Sequest HT	Percolator q-Value (by Search Engine): Sequest HT	Percolator PEP (by Search Engine): Sequest HT	XCorr (by Search Engine): Sequest HT
FALSE	High	AFQIMQEELR		0.0011592	0.000326349	1	1	1	Q14789	0	1264.64	High	0.0002376	0.000752	1.35
FALSE	High	AFQIMQEELR	1xOxidation [M5]	0.000344595	9.16202e-05	1	1	1	Q14789	0	1280.63	High	6.818e-05	0.0002297	2.22
FALSE	High	AFQIMQEELRQENLSWQHELHQLR		3.70919e-10	4.35748e-05	1	1	1	Q14789	1	3063.52	High	4.222e-05	3.237e-10	3.28
FALSE	High	AFQIMQEELRQENLSWQHELHQLR	1xOxidation [M5]	0.000516276	9.16202e-05	1	1	1	Q14789	1	3079.52	High	6.818e-05	0.0003409	2.2
FALSE	High	AKEISNLNQLIEEFKK		2.27826e-09	4.35748e-05	1	1	2	Q14789	2	1904.05	High	4.222e-05	1.907e-09	4.15
FALSE	High	ALEFVQTESQK		5.64194e-05	4.35748e-05	1	1	2	Q14789	0	1279.65	High	4.222e-05	3.861e-05	2.86
FALSE	High	ALEFVQTESQKDLEITK		1.99165e-06	4.35748e-05	1	1	2	Q14789	1	1979.03	High	4.222e-05	1.457e-06	1.89
FALSE	High	ALEFVQTESQKDLEITKENLAQAVEHR		2.71777e-07	4.35748e-05	1	1	4	Q14789	2	3126.61	High	4.222e-05	2.071e-07	4
FALSE	High	ALEFVQTESQKDLEITKENLAQAVEHRK		0.00365312	0.0004477	1	1	1	Q14789	3	3254.7	High	0.0003704	0.002189	1.81
FALSE	High	ALHTQLEMQAK		0.0776312	0.00473057	1	1	1	Q14789	0	1269.66	High	0.003064	0.04056	1.58
FALSE	High	ALHTQLEMQAK	1xOxidation [M8]	0.0165454	0.00142677	1	1	1	Q14789	0	1285.66	High	0.0009355	0.008975	2.18
FALSE	High	AMASLQNERDHLWNELEK	1xOxidation [M2]	2.10703e-05	4.35748e-05	1	1	1	Q14789	1	2200.05	High	4.222e-05	1.468e-05	2.47
FALSE	High	AMASLQNERDHLWNELEKFR		0.0712591	0.00431424	1	1	1	Q14789	2	2487.22	High	0.002797	0.03717	0.82
FALSE	High	AMASLQNERDHLWNELEKFR	1xOxidation [M2]	0.00370103	0.0004477	1	1	1	Q14789	2	2503.21	High	0.0003704	0.002224	1.81
FALSE	High	APLDPELHQESDMEFNNTTQEDVQER	1xOxidation [M13]	3.59294e-12	4.35748e-05	1	1	1	Q14789	0	3088.34	High	4.222e-05	3.44e-12	3.24
FALSE	High	AQAELASFK		0.00869196	0.000843583	1	1	2	Q14789	0	964.51	High	0.0006106	0.004886	1.86
FALSE	High	AQGGTVLPTEPQSEEQLSK		4.28553e-09	4.35748e-05	1	1	1	Q14789	0	1999	High	4.222e-05	3.558e-09	3.09
FALSE	High	AQLDSFVK		0.0187683	0.00159928	1	1	2	Q14789	0	907.488	High	0.001051	0.01007	1.68
FALSE	High	AQLKEIEAEKVELELK		0.0067111	0.000662606	1	1	1	Q14789	2	1870.05	High	0.0004864	0.003834	1.53
FALSE	High	AQLQEYQDKTK		0.00036414	9.16202e-05	1	1	1	Q14789	1	1351.69	High	6.818e-05	0.0002417	2.22
FALSE	High	AQTEVQLQQK		0.00036597	9.16202e-05	1	1	1	Q14789	0	1172.63	High	6.818e-05	0.0002431	2.59
FALSE	High	AQVVDLLQQELTAAEQR		1.06495e-08	4.35748e-05	1	1	3	Q14789	0	1912.01	High	4.222e-05	8.67e-09	3.93
FALSE	High	AVDKTNQLMETLK		1.81443e-05	4.35748e-05	1	1	1	Q14789	1	1490.79	High	4.222e-05	1.266e-05	1.8
FALSE	High	AVDKTNQLMETLK	1xOxidation [M9]	1.42145e-06	4.35748e-05	1	1	1	Q14789	1	1506.78	High	4.222e-05	1.044e-06	2.23
FALSE	High	CVSELEEEKQQLVK	1xCarbamidomethyl [C1]	0.016003	0.00139335	1	1	1	Q14789	1	1718.86	High	0.0009355	0.008678	1.15
FALSE	High	DALLSETAFSMNSTEENSLSHLEK		2.68924e-08	4.35748e-05	1	1	1	Q14789	0	2653.23	High	4.222e-05	2.139e-08	2.76
FALSE	High	DEQLLHLSSQLEDSYNQVQSFSK		1.80945e-08	4.35748e-05	1	1	1	Q14789	0	2695.28	High	4.222e-05	1.453e-08	3.14
FALSE	High	DFSSHDEINNYLQQIDQLK		5.78216e-07	4.35748e-05	1	1	1	Q14789	0	2307.09	High	4.222e-05	4.337e-07	3.03
FALSE	High	DFSSHDEINNYLQQIDQLKER		1.69685e-08	4.35748e-05	1	1	3	Q14789	1	2592.23	High	4.222e-05	1.366e-08	3.65
FALSE	High	DHANEELDELK		4.2138e-06	4.35748e-05	1	1	1	Q14789	0	1312.6	High	4.222e-05	3.023e-06	2.9
FALSE	High	DHANEELDELKR		1.73332e-07	4.35748e-05	1	1	2	Q14789	1	1468.7	High	4.222e-05	1.331e-07	3.94
FALSE	High	DHLWNELEK		4.46646e-05	4.35748e-05	1	1	3	Q14789	0	1183.57	High	4.222e-05	3.066e-05	1.92
FALSE	High	DKEVQQLQENLDSTVTQLAAFTK		5.63121e-09	4.35748e-05	1	1	1	Q14789	1	2606.33	High	4.222e-05	4.633e-09	5.5
FALSE	High	DLEITKENLAQAVEHR		3.87043e-08	4.35748e-05	1	1	5	Q14789	1	1865.97	High	4.222e-05	3.058e-08	3.13
FALSE	High	DLEITKENLAQAVEHRK		0.000925581	0.000234148	1	1	1	Q14789	2	1994.07	High	0.0001833	0.000604	0.9
FALSE	High	DLVEMEQK		0.0317982	0.00225547	1	1	1	Q14789	0	991.476	High	0.001471	0.01681	1.5
FALSE	High	DQLIQEAAAENNK		1.36917e-06	4.35748e-05	1	1	1	Q14789	0	1443.71	High	4.222e-05	1.008e-06	2.13
FALSE	High	DQLLSQVK		0.125105	0.00735895	1	1	1	Q14789	0	930.525	High	0.004633	0.06528	1.62
FALSE	High	DQLTDLSNSLEK		0.00203799	0.0004477	1	1	1	Q14789	0	1362.67	High	0.0003704	0.001283	1.96
FALSE	High	DSLSEEVQDLK		0.000104095	4.35748e-05	1	1	1	Q14789	0	1262.61	High	4.222e-05	7.036e-05	2.02
FALSE	High	DVETLQQTIEEK		0.000178011	4.35748e-05	1	1	1	Q14789	0	1432.72	High	4.222e-05	0.0001194	1.35
FALSE	High	DVQLQQKDEALQEER		6.29935e-07	4.35748e-05	1	1	2	Q14789	1	1828.9	High	4.222e-05	4.704e-07	2.33
FALSE	High	EAQEEIAFLK		3.21113e-05	4.35748e-05	1	1	3	Q14789	0	1177.61	High	4.222e-05	2.211e-05	2.36
FALSE	High	ECMETLLSSNASMKEELER	1xCarbamidomethyl [C2]	7.12724e-09	4.35748e-05	1	1	2	Q14789	1	2257.01	High	4.222e-05	5.854e-09	4.32
FALSE	High	EDLNQVITIK		0.000358706	9.16202e-05	1	1	1	Q14789	0	1172.65	High	6.818e-05	0.0002382	2.38
FALSE	High	EEAIQVAIAELR		2.1756e-05	4.35748e-05	1	1	1	Q14789	0	1341.74	High	4.222e-05	1.509e-05	2.9
FALSE	High	EEDVSYLSGQLSEK		0.000120548	4.35748e-05	1	1	1	Q14789	0	1583.74	High	4.222e-05	8.138e-05	1.71
FALSE	High	EELQHEFDLLK		8.2576e-05	4.35748e-05	1	1	2	Q14789	0	1400.71	High	4.222e-05	5.586e-05	1.91
FALSE	High	EELQHEFDLLKK		0.000263812	9.16202e-05	1	1	1	Q14789	1	1528.8	High	6.818e-05	0.0001763	1.67
FALSE	High	EFSQTLENEK		0.00349154	0.0004477	1	1	2	Q14789	0	1224.57	High	0.0003704	0.002104	1.43
FALSE	High	EFSQTLENEKNTLLSQISTK		2.53416e-06	4.35748e-05	1	1	1	Q14789	1	2310.18	High	4.222e-05	1.845e-06	2.85
FALSE	High	EKVHLEETIGEIQVTLNKK		0.000150837	4.35748e-05	1	1	2	Q14789	2	2208.22	High	4.222e-05	0.0001011	1.98
FALSE	High	ELAQLKEQGLLNR		2.1525e-05	4.35748e-05	1	1	1	Q14789	1	1511.85	High	4.222e-05	1.494e-05	2.76
FALSE	High	EIEAEKVELELK		5.05473e-06	4.35748e-05	1	1	2	Q14789	1	1429.78	High	4.222e-05	3.614e-06	2.05
FALSE	High	ELEITKMDQLLLEK		2.36457e-07	4.35748e-05	1	1	1	Q14789	1	1702.93	High	4.222e-05	1.799e-07	3.13
FALSE	High	ELENLLSQEEEENIVLEEENKK		6.39661e-06	4.35748e-05	1	1	3	Q14789	1	2658.3	High	4.222e-05	4.551e-06	2.26
FALSE	High	EIESLKVSISQLTR		0.00036597	9.16202e-05	1	1	1	Q14789	1	1602.91	High	6.818e-05	0.0002427	2.65
FALSE	High	ELLSQLEETR		0.000939217	0.000234148	1	1	2	Q14789	0	1217.64	High	0.0001833	0.0006136	2.13
FALSE	High	EIQELLK		0.0706484	0.00431424	2	3	8	Q9NZW5; Q14789	0	872.509	High	0.00278	0.03675	1.33
FALSE	High	ELQKEYEILLQSYENVSNEAER		3.36689e-07	4.35748e-05	1	1	3	Q14789	1	2684.3	High	4.222e-05	2.543e-07	3.69
FALSE	High	ELSMVTELR		0.000373377	9.16202e-05	1	1	2	Q14789	0	1077.56	High	6.818e-05	0.0002483	1.89
FALSE	High	ELSMVTELR	1xOxidation [M4]	0.00112	0.000326349	1	1	1	Q14789	0	1093.56	High	0.0002376	0.0007292	1.52
FALSE	High	EISNLNQLIEEFK		0.00114785	0.000326349	1	1	1	Q14789	0	1576.82	High	0.0002376	0.000746	0.84
FALSE	High	EISNLNQLIEEFKK		4.35358e-07	4.35748e-05	1	1	4	Q14789	1	1704.92	High	4.222e-05	3.281e-07	2.91
FALSE	High	EISQFLNR		0.00382436	0.0004477	1	1	6	Q14789	0	1006.53	High	0.0003704	0.002279	1.87
FALSE	High	ELSVLLLEMK		0.000418883	9.16202e-05	1	1	1	Q14789	0	1174.68	High	6.818e-05	0.0002776	1.84
FALSE	High	ENENIGDQLR		0.000423086	9.16202e-05	1	1	2	Q14789	0	1187.57	High	6.818e-05	0.0002803	2.18
FALSE	High	ENLAQAVEHR		0.000216357	9.16202e-05	1	1	3	Q14789	0	1166.59	High	6.818e-05	0.0001444	3
FALSE	High	ENQQHYGDLLNHCAVLEK	1xCarbamidomethyl [C13]	3.9096e-06	4.35748e-05	1	1	2	Q14789	0	2168.02	High	4.222e-05	2.812e-06	2.73
FALSE	High	EQLNLLSR		0.00676133	0.000662606	1	1	1	Q14789	0	972.547	High	0.0004864	0.003858	1.94
FALSE	High	EQVEEDNEVSSGLK		1.81839e-06	4.35748e-05	1	1	1	Q14789	0	1562.72	High	4.222e-05	1.333e-06	2.59
FALSE	High	EQYLMAISDKDQQLSHLQNLIR		1.47653e-09	4.35748e-05	1	1	2	Q14789	1	2643.36	High	4.222e-05	1.251e-09	4.29
FALSE	High	ERDALLSETAFSMNSTEENSLSHLEK		6.71957e-09	4.35748e-05	1	1	1	Q14789	1	2938.37	High	4.222e-05	5.505e-09	4.97
FALSE	High	ESEVLEGAER		8.00027e-05	4.35748e-05	1	1	1	Q14789	0	1118.53	High	4.222e-05	5.435e-05	2.22
FALSE	High	ESIDGKLPSTDQQESCSSTPGLEEPLFK	1xCarbamidomethyl [C16]	1.36258e-09	4.35748e-05	1	1	1	Q14789	1	3079.44	High	4.222e-05	1.157e-09	5.39
FALSE	High	ETVVISPPCTGSSEHWKPELEEK	1xCarbamidomethyl [C9]	1.35511e-08	4.35748e-05	1	1	6	Q14789	0	2639.27	High	4.222e-05	1.095e-08	4.15
FALSE	High	EVELQHIR		0.0106595	0.00105578	1	1	1	Q14789	0	1023.56	High	0.0007283	0.005892	1.48
FALSE	High	EVELQHIRK		0.00196192	0.0004477	1	1	1	Q14789	1	1151.65	High	0.0003556	0.001234	1.84
FALSE	High	EVQQLQENLDSTVTQLAAFTK		3.12248e-06	4.35748e-05	1	1	2	Q14789	0	2363.21	High	4.222e-05	2.261e-06	2.47
FALSE	High	EYEILLQSYENVSNEAER		1.69709e-09	4.35748e-05	1	1	2	Q14789	0	2186.02	High	4.222e-05	1.43e-09	2.87
FALSE	High	FSDAIQSKEEEIR		0.000948422	0.000234148	1	1	1	Q14789	1	1551.76	High	0.0001833	0.0006202	1.49
FALSE	High	FSLGVEIK		0.00465125	0.000520053	1	1	1	Q14789	0	892.514	High	0.0004091	0.002742	1.29
FALSE	High	FSYEQLETDLQASR		2.26577e-08	4.35748e-05	1	1	2	Q14789	0	1686.8	High	4.222e-05	1.811e-08	3.53
FALSE	High	GALLLSSIELEELKAENEK		1.07051e-07	4.35748e-05	1	1	1	Q14789	1	2086.13	High	4.222e-05	8.279e-08	3.25
FALSE	High	GALLLSSIELEELKAENEKLSSQITLLEAQNR		3.53368e-08	4.35748e-05	1	1	1	Q14789	2	3539.92	High	4.222e-05	2.8e-08	3.96
FALSE	High	GLTAQIQSFGR		2.63632e-05	4.35748e-05	1	1	4	Q14789	0	1177.63	High	4.222e-05	1.829e-05	3.15
FALSE	High	GNLEGIIR		0.0126142	0.00123339	1	1	4	Q14789	0	871.5	High	0.0008278	0.00693	1.75
FALSE	High	HKELSVLLLEMK		5.21032e-05	4.35748e-05	1	1	2	Q14789	1	1439.83	High	4.222e-05	3.556e-05	3.31
FALSE	High	HKELSVLLLEMK	1xOxidation [M11]	0.00242451	0.0004477	1	1	2	Q14789	1	1455.82	High	0.0003704	0.001505	2.49
FALSE	High	HLSIILEK		0.000508647	9.16202e-05	1	1	1	Q14789	0	952.583	High	6.818e-05	0.0003369	2.94
FALSE	High	HLSIILEKDQLIQEAAAENNK		2.92933e-07	4.35748e-05	1	1	1	Q14789	1	2377.27	High	4.222e-05	2.226e-07	5.39
FALSE	High	HLSIILEKDQLIQEAAAENNKLKEEIR		0.000776652	0.000193781	1	1	1	Q14789	3	3145.72	High	0.0001297	0.0005111	2.5
FALSE	High	HISSKVEELSQALSQK		0.00184951	0.000441222	1	1	1	Q14789	1	1783.95	High	0.0003556	0.001168	2.02
FALSE	High	HLYHSSQNELAK		2.48609e-05	4.35748e-05	1	1	1	Q14789	0	1426.71	High	4.222e-05	1.727e-05	2.4
FALSE	High	KAQAELASFK		8.96943e-07	4.35748e-05	1	1	1	Q14789	1	1092.6	High	4.222e-05	6.662e-07	3.54
FALSE	High	KCVSELEEEKQQLVK	1xCarbamidomethyl [C2]	0.000531868	9.16202e-05	1	1	1	Q14789	2	1846.96	High	6.818e-05	0.0003524	1.63
FALSE	High	KEEDVSYLSGQLSEK		2.82556e-05	4.35748e-05	1	1	4	Q14789	1	1711.84	High	4.222e-05	1.952e-05	3.02
FALSE	High	KEEDVSYLSGQLSEKEAALTK		6.37375e-14	4.35748e-05	1	1	2	Q14789	2	2325.18	High	4.222e-05	6.65e-14	4.83
FALSE	High	KEQVEEDNEVSSGLK		0.0998266	0.0059259	1	1	1	Q14789	1	1690.81	High	0.003809	0.05193	1.38
FALSE	High	KFQSLMSEKDSLSEEVQDLK		0.00030236	9.16202e-05	1	1	1	Q14789	2	2341.16	High	6.818e-05	0.0002018	2.71
FALSE	High	KFSDAIQSKEEEIR		3.4588e-08	4.35748e-05	1	1	1	Q14789	2	1679.86	High	4.222e-05	2.745e-08	3.68
FALSE	High	KKAQAELASFK		0.128095	0.00760904	1	1	1	Q14789	2	1220.7	High	0.00477	0.06698	1.52
FALSE	High	KLEEHEESLVGR		2.28981e-07	4.35748e-05	1	1	1	Q14789	1	1425.73	High	4.222e-05	1.745e-07	3.63
FALSE	High	KLQAALINR		0.000718265	0.000193781	1	1	2	Q14789	1	1026.64	High	0.0001297	0.0004723	2.4
FALSE	High	KLQAALINRK		0.00627824	0.000625582	1	1	1	Q14789	2	1154.74	High	0.0004656	0.003602	1.89
FALSE	High	KLQAALISR		0.000324436	9.16202e-05	1	1	2	Q14789	1	999.631	High	6.818e-05	0.0002157	3.31
FALSE	High	KLQEALTSR		0.000173476	4.35748e-05	1	1	1	Q14789	1	1045.6	High	4.222e-05	0.0001162	2.9
FALSE	High	KSEEVFQLQEQINK		1.93451e-05	4.35748e-05	1	1	6	Q14789	1	1719.89	High	4.222e-05	1.351e-05	3.38
FALSE	High	KVGEIEDKLKK		0.000791952	0.000234148	1	1	1	Q14789	3	1286.77	High	0.0001605	0.0005194	1.78
FALSE	High	KYDASLKELAQLK		5.08577e-08	4.35748e-05	1	1	1	Q14789	2	1506.85	High	4.222e-05	3.999e-08	4.33
FALSE	High	KYDASLKELAQLKEQGLLNR		5.93905e-07	4.35748e-05	1	1	1	Q14789	3	2317.29	High	4.222e-05	4.442e-07	4.15
FALSE	High	LAAEEQFQALVK		1.33332e-07	4.35748e-05	1	1	5	Q14789	0	1346.73	High	4.222e-05	1.03e-07	3.46
FALSE	High	IAELEEELVCVQK	1xCarbamidomethyl [C10]	9.41552e-09	4.35748e-05	1	1	3	Q14789	0	1559.8	High	4.222e-05	7.662e-09	3.2
FALSE	High	IAESTEWQEK		4.21273e-05	4.35748e-05	1	1	4	Q14789	0	1220.58	High	4.222e-05	2.885e-05	2.36
FALSE	High	IAGLEEEKQK		0.000306964	9.16202e-05	1	1	3	Q14789	1	1144.62	High	6.818e-05	0.000204	1.65
FALSE	High	LALEGLTEDKEK		5.16723e-07	4.35748e-05	1	1	2	Q14789	1	1345.72	High	4.222e-05	3.881e-07	2.46
FALSE	High	LALLQEER		0.00370103	0.0004477	1	1	1	Q14789	0	971.552	High	0.0003704	0.002219	1.7
FALSE	High	LALLQEERDK		0.168568	0.00976473	1	1	1	Q14789	1	1214.67	High	0.006254	0.08817	0.72
FALSE	High	LALLQEERDKLITEMDR		2.88157e-06	4.35748e-05	1	1	1	Q14789	2	2073.1	High	4.222e-05	2.088e-06	3.29
FALSE	High	LAYAEQLVVELK		7.75523e-06	4.35748e-05	1	1	2	Q14789	0	1375.78	High	4.222e-05	5.506e-06	2.43
FALSE	High	LAYAEQLVVELKDIIR		7.93287e-09	4.35748e-05	1	1	1	Q14789	1	1873.08	High	4.222e-05	6.496e-09	4.3
FALSE	High	LDAELIQYR		7.95815e-05	4.35748e-05	1	1	2	Q14789	0	1120.6	High	4.222e-05	5.4e-05	1.46
FALSE	High	LDAELIQYREDLNQVITIK		3.68802e-05	4.35748e-05	1	1	2	Q14789	1	2274.23	High	4.222e-05	2.536e-05	3.2
FALSE	High	LEEELANLKDESK		2.40323e-08	4.35748e-05	1	1	2	Q14789	1	1517.77	High	4.222e-05	1.923e-08	3.72
FALSE	High	LEEELANLKDESKK		5.65964e-07	4.35748e-05	1	1	1	Q14789	2	1645.86	High	4.222e-05	4.25e-07	2.63
FALSE	High	LEHDKQIWESK		2.78073e-05	4.35748e-05	1	1	1	Q14789	1	1412.72	High	4.222e-05	1.922e-05	3.2
FALSE	High	LESSQLQIAGLEHLR		5.67194e-05	4.35748e-05	1	1	5	Q14789	0	1693.92	High	4.222e-05	3.876e-05	3.02
FALSE	High	IEVLQNELDDVQLQFSEQSTLIR		4.42482e-08	4.35748e-05	1	1	1	Q14789	0	2717.4	High	4.222e-05	3.499e-08	3.38
FALSE	High	LHEDELLQLVTQADVETEMQQK		3.9748e-07	4.35748e-05	1	1	1	Q14789	0	2597.28	High	4.222e-05	2.992e-07	2.83
FALSE	High	LHEEINMKEQK		0.000115605	4.35748e-05	1	1	1	Q14789	1	1398.7	High	4.222e-05	7.806e-05	2.4
FALSE	High	LKEDNCSVLK	1xCarbamidomethyl [C6]	0.140631	0.00820998	1	1	1	Q14789	1	1205.62	High	0.005139	0.07316	1.23
FALSE	High	LKESEEANEDLRR		1.17856e-06	4.35748e-05	1	1	2	Q14789	2	1588.79	High	4.222e-05	8.692e-07	3.05
FALSE	High	LKETAEEEKDDLEER		6.64704e-08	4.35748e-05	1	1	2	Q14789	2	1833.87	High	4.222e-05	5.19e-08	4.57
FALSE	High	LKSQILELELNFHK		1.39167e-07	4.35748e-05	1	1	3	Q14789	1	1711.97	High	4.222e-05	1.073e-07	3.45
FALSE	High	ILALEKEK		0.0209623	0.00165894	1	1	1	Q14789	1	943.582	High	0.0011	0.01129	1.73
FALSE	High	ILALEKEKEQLQK		1.6658e-05	4.35748e-05	1	1	1	Q14789	2	1569.92	High	4.222e-05	1.166e-05	3.29
FALSE	High	LLEEERDQR		0.0240543	0.00181849	1	1	1	Q14789	1	1187.6	High	0.001173	0.01286	2.25
FALSE	High	ILELEEENDR		0.000518844	9.16202e-05	1	1	2	Q14789	0	1259.61	High	6.818e-05	0.0003441	1.86
FALSE	High	ILELEEENDRLR		7.08105e-06	4.35748e-05	1	1	1	Q14789	1	1528.8	High	4.222e-05	5.027e-06	3.36
FALSE	High	ILELEEENDRLRAEVHPAGDTAK		0.00184951	0.000441222	1	1	1	Q14789	2	2605.32	High	0.0003556	0.001169	2.16
FALSE	High	ILLEKMELEVAER	1xOxidation [M6]	0.000501126	9.16202e-05	1	1	1	Q14789	1	1588.86	High	6.818e-05	0.0003316	1.57
FALSE	High	LLMVTK	1xOxidation [M3]	0.152952	0.00907766	1	1	1	Q14789	0	720.432	High	0.005722	0.07997	1.88
FALSE	High	LLQDKNEQAVQSAQTIQQLEDQLQQK		2.82201e-08	4.35748e-05	1	1	1	Q14789	1	3024.56	High	4.222e-05	2.246e-08	4.01
FALSE	High	LISKKEEDVSYLSGQLSEK		2.08465e-05	4.35748e-05	1	1	1	Q14789	2	2153.13	High	4.222e-05	1.451e-05	3.13
FALSE	High	IISLLSGK		0.0141383	0.00129581	1	1	2	Q14789	0	830.535	High	0.0008829	0.00769	1.44
FALSE	High	IISLLSGKEEAIQVAIAELR		2.34107e-12	4.35748e-05	1	1	3	Q14789	1	2153.25	High	4.222e-05	2.258e-12	4.95
FALSE	High	LITEMDR		0.106578	0.00636767	1	1	2	Q14789	0	877.445	High	0.004016	0.05559	1.39
FALSE	High	LITSNTDASDGDSVALVK		2.27793e-08	4.35748e-05	1	1	1	Q14789	0	1805.91	High	4.222e-05	1.819e-08	4.75
FALSE	High	LMNQLAELNGSIGNYCQDVTDAQIKNELLESEMK	1xCarbamidomethyl [C16]	0.000191319	4.35748e-05	1	1	1	Q14789	1	3868.84	High	4.222e-05	0.0001279	1.95
FALSE	High	LNQQLLSK		0.000511178	9.16202e-05	1	1	3	Q14789	0	943.557	High	6.818e-05	0.0003389	1.49
FALSE	High	LNQQLLSKDEQLLHLSSQLEDSYNQVQSFSK		4.47246e-08	4.35748e-05	1	1	1	Q14789	1	3619.82	High	4.222e-05	3.538e-08	5.06
FALSE	High	LPLQQHETASQTSFPDVYNEGTQAVTEENIASLQK		1.27814e-11	4.35748e-05	1	1	1	Q14789	0	3873.88	High	4.222e-05	1.195e-11	5.09
FALSE	High	LQAALINR		0.0015413	0.000404332	1	1	1	Q14789	0	898.547	High	0.0003369	0.0009855	2.1
FALSE	High	LQAALINRK		0.00365312	0.0004477	1	1	1	Q14789	1	1026.64	High	0.0003704	0.00219	1.75
FALSE	High	LQAALISR		0.0141383	0.00129581	1	1	1	Q14789	0	871.536	High	0.0008829	0.007728	2.11
FALSE	High	LQEALTSR		0.00646642	0.000625582	1	1	1	Q14789	0	917.505	High	0.0004656	0.003697	2.2
FALSE	High	LQEQFDEQSKENENIGDQLR		2.40286e-07	4.35748e-05	1	1	1	Q14789	1	2420.13	High	4.222e-05	1.837e-07	2.83
FALSE	High	IQHVVEAVR		0.000135224	4.35748e-05	1	1	2	Q14789	0	1050.61	High	4.222e-05	9.077e-05	2.16
FALSE	High	IQHVVEAVRQEK		0.00012118	4.35748e-05	1	1	1	Q14789	1	1435.8	High	4.222e-05	8.156e-05	2.29
FALSE	High	IQQLNSNFSQLLEEK		1.08785e-07	4.35748e-05	1	1	1	Q14789	0	1790.93	High	4.222e-05	8.425e-08	1.85
FALSE	High	IQTEIIEQEDLIK		3.22571e-07	4.35748e-05	1	1	2	Q14789	0	1571.85	High	4.222e-05	2.443e-07	3.36
FALSE	High	LSALFSSSQK		9.17548e-05	4.35748e-05	1	1	3	Q14789	0	1067.57	High	4.222e-05	6.224e-05	1.65
FALSE	High	LSALFSSSQKR		1.85361e-05	4.35748e-05	1	1	1	Q14789	1	1223.67	High	4.222e-05	1.29e-05	2.8
FALSE	High	LSGLANVVLHELSGDDDTDQNMR		7.68206e-09	4.35748e-05	1	1	2	Q14789	0	2499.18	High	4.222e-05	6.3e-09	3.87
FALSE	High	LSGLANVVLHELSGDDDTDQNMR	1xOxidation [M22]	9.56798e-09	4.35748e-05	1	1	3	Q14789	0	2515.17	High	4.222e-05	7.814e-09	3.1
FALSE	High	LSSQITLLEAQNR		1.73332e-07	4.35748e-05	1	1	1	Q14789	0	1472.81	High	4.222e-05	1.33e-07	3.26
FALSE	High	IVGDYQQLEER		3.86899e-05	4.35748e-05	1	1	2	Q14789	0	1349.67	High	4.222e-05	2.665e-05	1.37
FALSE	High	MDQLLLEK		0.000575697	9.16202e-05	1	1	3	Q14789	0	989.534	High	6.818e-05	0.0003806	2.59
FALSE	High	MDQLLLEK	1xOxidation [M1]	0.00105602	0.000234148	1	1	1	Q14789	0	1005.53	High	0.0001833	0.000688	1.03
FALSE	High	MELEVAER		0.00264604	0.0004477	1	1	2	Q14789	0	976.477	High	0.0003704	0.001632	1.38
FALSE	High	MELEVAER	1xOxidation [M1]	0.00338171	0.0004477	1	1	1	Q14789	0	992.472	High	0.0003704	0.00204	1.79
FALSE	High	MEYETLSK		0.00774498	0.000733511	1	1	3	Q14789	0	1000.47	High	0.0005256	0.004369	0.95
FALSE	High	MLQEEVTK		0.00134495	0.000367871	1	1	2	Q14789	0	977.497	High	0.0002613	0.0008661	2.09
FALSE	High	MNLLNQQIQEELSR		6.54111e-08	4.35748e-05	1	1	3	Q14789	0	1715.87	High	4.222e-05	5.136e-08	3.52
FALSE	High	MVQLNEEKFSLGVEIK		3.91038e-05	4.35748e-05	1	1	1	Q14789	1	1863.99	High	4.222e-05	2.692e-05	1.57
FALSE	High	NADNNSSAFTALSEER		5.7523e-08	4.35748e-05	1	1	1	Q14789	0	1725.77	High	4.222e-05	4.511e-08	3.74
FALSE	High	NADNNSSAFTALSEERDQLLSQVK		7.3182e-07	4.35748e-05	1	1	1	Q14789	1	2637.28	High	4.222e-05	5.453e-07	3.84
FALSE	High	NKEFSQTLENEKNTLLSQISTK		5.00387e-07	4.35748e-05	1	1	2	Q14789	2	2552.32	High	4.222e-05	3.766e-07	3.99
FALSE	High	NLQQQYLQINQEITELHPLK		4.37831e-09	4.35748e-05	1	1	1	Q14789	0	2450.3	High	4.222e-05	3.618e-09	4.25
FALSE	High	NLQQQYLQINQEITELHPLKAQLQEYQDK		0.0375861	0.00254801	1	1	1	Q14789	1	3553.83	High	0.001632	0.01978	1.79
FALSE	High	NQILSQQLQQMEAEHNTLR		2.61857e-09	4.35748e-05	1	1	2	Q14789	0	2281.14	High	4.222e-05	2.192e-09	4.69
FALSE	High	NQILSQQLQQMEAEHNTLR	1xOxidation [M11]	1.72406e-07	4.35748e-05	1	1	2	Q14789	0	2297.13	High	4.222e-05	1.323e-07	3.5
FALSE	High	NTLLSQISTK		0.000440311	9.16202e-05	1	1	2	Q14789	0	1104.63	High	6.818e-05	0.0002924	2.34
FALSE	High	NTLSIQLCDTSQSLR	1xCarbamidomethyl [C8]	1.72006e-05	4.35748e-05	1	1	1	Q14789	0	1735.86	High	4.222e-05	1.199e-05	2.69
FALSE	High	QASPETSASPDGSQNLVYETELLR		0.000136641	4.35748e-05	1	1	1	Q14789	0	2592.24	High	4.222e-05	9.212e-05	2.14
FALSE	High	QENLSWQHELHQLR		1.05323e-06	4.35748e-05	1	1	2	Q14789	0	1817.9	High	4.222e-05	7.784e-07	2.11
FALSE	High	QGLEIESLK		0.000545208	9.16202e-05	1	1	2	Q14789	0	1016.56	High	6.818e-05	0.0003613	1.86
FALSE	High	QKDVQLQQKDEALQEER		8.75067e-05	4.35748e-05	1	1	1	Q14789	2	2085.06	High	4.222e-05	5.923e-05	2.05
FALSE	High	QLEMNLAEAER		4.8887e-05	4.35748e-05	1	1	1	Q14789	0	1303.63	High	4.222e-05	3.34e-05	1.69
FALSE	High	QLEMNLAEAER	1xOxidation [M4]	0.000135224	4.35748e-05	1	1	1	Q14789	0	1319.63	High	4.222e-05	9.118e-05	2.29
FALSE	High	QLLEVQLQQNK		2.80547e-06	4.35748e-05	1	1	1	Q14789	0	1340.75	High	4.222e-05	2.031e-06	2.68
FALSE	High	QLLEVQLQQNKELENK		1.56525e-06	4.35748e-05	1	1	1	Q14789	1	1954.06	High	4.222e-05	1.146e-06	2.84
FALSE	High	QLQEAEQEMEEMKEK		1.5821e-06	4.35748e-05	1	1	2	Q14789	1	1879.84	High	4.222e-05	1.162e-06	3.18
FALSE	High	QLQEAEQEMEEMKEK	2xOxidation [M9; M12]	0.00104574	0.000234148	1	1	1	Q14789	1	1911.83	High	0.0001833	0.0006814	1.5
FALSE	High	QLQIQVR		0.0236421	0.00179146	1	1	2	Q14789	0	884.531	High	0.001173	0.01264	1.96
FALSE	High	QMEGEGIAPIK		7.43009e-05	4.35748e-05	1	1	1	Q14789	0	1172.6	High	4.222e-05	5.045e-05	2.86
FALSE	High	QMEGEGIAPIK	1xOxidation [M2]	7.12244e-05	4.35748e-05	1	1	1	Q14789	0	1188.59	High	4.222e-05	4.848e-05	2.34
FALSE	High	QMNQTLQDKTNQIDLLQAEISENQAIIQK		4.74299e-07	4.35748e-05	1	1	2	Q14789	1	3355.72	High	4.222e-05	3.563e-07	3.68
FALSE	High	QMNQTLQDKTNQIDLLQAEISENQAIIQK	1xOxidation [M2]	5.78318e-08	4.35748e-05	1	1	2	Q14789	1	3371.71	High	4.222e-05	4.541e-08	4.33
FALSE	High	QTISEKEVELQHIR		3.15736e-07	4.35748e-05	1	1	2	Q14789	1	1709.92	High	4.222e-05	2.395e-07	2.56
FALSE	High	QVQELQAGPLNIDVAPGAPQEK		9.41685e-10	4.35748e-05	1	1	1	Q14789	0	2302.2	High	4.222e-05	8.038e-10	3.27
FALSE	High	QVTALQEEGTLGLYHAQLK		1.01528e-11	4.35748e-05	1	1	3	Q14789	0	2099.11	High	4.222e-05	9.541e-12	5.42
FALSE	High	RAEEADHEVLDQK		5.10912e-06	4.35748e-05	1	1	1	Q14789	1	1539.74	High	4.222e-05	3.668e-06	3.2
FALSE	High	RAEEADHEVLDQKEMK		1.53248e-07	4.35748e-05	1	1	1	Q14789	2	1927.92	High	4.222e-05	1.177e-07	3.25
FALSE	High	RIAELEEELVCVQK	1xCarbamidomethyl [C11]	0.000429467	9.16202e-05	1	1	1	Q14789	1	1715.9	High	6.818e-05	0.0002849	1.5
FALSE	High	RLDYESQTAHDNLLTEQIHSLSIEAK		4.10524e-08	4.35748e-05	1	1	4	Q14789	1	3011.51	High	4.222e-05	3.241e-08	3.93
FALSE	High	RLEHSEWDSSR		1.7572e-05	4.35748e-05	1	1	1	Q14789	1	1401.65	High	4.222e-05	1.225e-05	3.22
FALSE	High	SAAQPSTSPAEVQSLK		6.50976e-05	4.35748e-05	1	1	2	Q14789	0	1600.82	High	4.222e-05	4.443e-05	2.05
FALSE	High	SAAQPSTSPAEVQSLKK		1.64295e-07	4.35748e-05	1	1	1	Q14789	1	1728.91	High	4.222e-05	1.262e-07	3.34
FALSE	High	SDPEELREPQQSFSEAQQQLCNTR	1xCarbamidomethyl [C21]	7.47019e-06	4.35748e-05	1	1	1	Q14789	1	2877.31	High	4.222e-05	5.31e-06	2.39
FALSE	High	SEEVFQLQEQINK		8.27725e-07	4.35748e-05	1	1	1	Q14789	0	1591.8	High	4.222e-05	6.139e-07	3.39
FALSE	High	SFNALQEEKQDLSK		1.70524e-06	4.35748e-05	1	1	2	Q14789	1	1636.82	High	4.222e-05	1.25e-06	3.14
FALSE	High	SFNALQEEKQDLSKEIESLK		0.000119919	4.35748e-05	1	1	1	Q14789	2	2336.2	High	4.222e-05	8.096e-05	1.95
FALSE	High	SHMDDLNSENAKLDAELIQYREDLNQVITIK		0.00178218	0.000441222	1	1	1	Q14789	2	3615.8	High	0.0003556	0.001133	1.85
FALSE	High	SHMDDLNSENAKLDAELIQYREDLNQVITIK	1xOxidation [M3]	0.0866633	0.00523523	1	1	1	Q14789	2	3631.79	High	0.003324	0.04504	2.17
FALSE	High	SKEISQFLNR		0.141718	0.00820998	1	1	1	Q14789	1	1221.66	High	0.005188	0.07417	1.54
FALSE	High	SLADVESQVSAQNK		4.1913e-06	4.35748e-05	1	1	1	Q14789	0	1475.73	High	4.222e-05	3.017e-06	3.84
FALSE	High	SLADVESQVSAQNKEK		0.000106863	4.35748e-05	1	1	1	Q14789	1	1732.87	High	4.222e-05	7.228e-05	1.68
FALSE	High	SLADVESQVSAQNKEKDTVLGR		1.05926e-08	4.35748e-05	1	1	1	Q14789	2	2374.22	High	4.222e-05	8.621e-09	2.49
FALSE	High	SLKDQLTDLSNSLEK		1.5876e-05	4.35748e-05	1	1	3	Q14789	1	1690.89	High	4.222e-05	1.112e-05	3.44
FALSE	High	SLLENQSLSSSCESLK	1xCarbamidomethyl [C12]	7.43918e-09	4.35748e-05	1	1	1	Q14789	0	1781.86	High	4.222e-05	6.082e-09	4.06
FALSE	High	SLQEELSLAR		0.000174374	4.35748e-05	1	1	3	Q14789	0	1145.62	High	4.222e-05	0.0001168	2.06
FALSE	High	SLQSQLQNKESEVLEGAER		1.98274e-11	4.35748e-05	1	1	3	Q14789	1	2145.08	High	4.222e-05	1.832e-11	4.49
FALSE	High	SLSAVPDIGQCHQDELER	1xCarbamidomethyl [C11]	4.3033e-05	4.35748e-05	1	1	3	Q14789	0	2053.96	High	4.222e-05	2.959e-05	2.11
FALSE	High	SMSSLQDDRDRVIDEAK		0.0403339	0.00274553	1	1	1	Q14789	2	1964.93	High	0.001763	0.02118	2.02
FALSE	High	SMSSLQDDRDRVIDEAK	1xOxidation [M2]	0.00351406	0.0004477	1	1	1	Q14789	2	1980.93	High	0.0003704	0.002121	2.24
FALSE	High	SQILELELNFHK		2.89704e-06	4.35748e-05	1	1	3	Q14789	0	1470.8	High	4.222e-05	2.103e-06	2.62
FALSE	High	SSSAEESGQDVLENTFSQK		5.63201e-10	4.35748e-05	1	1	2	Q14789	0	2042.91	High	4.222e-05	4.875e-10	4.07
FALSE	High	SSSSQTQPLKVQYQR		2.15884e-07	4.35748e-05	1	1	1	Q14789	1	1736.89	High	4.222e-05	1.649e-07	3.79
FALSE	High	SSTEEEMEIEK		0.00034287	9.16202e-05	1	1	1	Q14789	0	1311.56	High	6.818e-05	0.0002275	2.01
FALSE	High	SSWEIHER		0.00178218	0.000441222	1	1	2	Q14789	0	1043.49	High	0.0003556	0.001132	1.75
FALSE	High	TGEADREVSEISIVDIANKR		3.20945e-09	4.35748e-05	1	1	3	Q14789	2	2202.14	High	4.222e-05	2.68e-09	4.37
FALSE	High	TGQELQSACDALK	1xCarbamidomethyl [C9]	0.000130376	4.35748e-05	1	1	1	Q14789	0	1420.67	High	4.222e-05	8.795e-05	2.21
FALSE	High	TLKEQLNLLSR		4.23641e-06	4.35748e-05	1	1	6	Q14789	1	1314.77	High	4.222e-05	3.05e-06	2.33
FALSE	High	TNQIDLLQAEISENQAIIQK		8.54747e-07	4.35748e-05	1	1	1	Q14789	0	2269.2	High	4.222e-05	6.339e-07	3.17
FALSE	High	TNQLMETLK		0.000220821	9.16202e-05	1	1	1	Q14789	0	1077.56	High	6.818e-05	0.0001477	1.73
FALSE	High	TPIIGSCGTQEQALLIDLTSNSCR	2xCarbamidomethyl [C7; C23]	9.26679e-10	4.35748e-05	1	1	1	Q14789	0	2634.29	High	4.222e-05	7.936e-10	3.99
FALSE	High	TPIIGSCGTQEQALLIDLTSNSCRR	2xCarbamidomethyl [C7; C23]	0.00520261	0.00055858	1	1	1	Q14789	1	2790.39	High	0.0004309	0.003028	2.13
FALSE	High	TQLNDSLKEIHQK		1.84783e-06	4.35748e-05	1	1	2	Q14789	1	1553.83	High	4.222e-05	1.351e-06	2.74
FALSE	High	TSEEISLNDAGVELK		3.84732e-06	4.35748e-05	1	1	1	Q14789	0	1604.8	High	4.222e-05	2.77e-06	3.67
FALSE	High	TSHILSLQK		7.35197e-05	4.35748e-05	1	1	1	Q14789	0	1026.59	High	4.222e-05	4.992e-05	3.16
FALSE	High	TVSHEAEVHAESLQQK		3.4383e-06	4.35748e-05	1	1	1	Q14789	0	1792.88	High	4.222e-05	2.486e-06	2.56
FALSE	High	TVSHEAEVHAESLQQKLESSQLQIAGLEHLR		1.2638e-07	4.35748e-05	1	1	4	Q14789	1	3467.79	High	4.222e-05	9.748e-08	3.81
FALSE	High	VAAENALSVAEEQIR		1.42201e-08	4.35748e-05	1	1	2	Q14789	0	1599.83	High	4.222e-05	1.15e-08	2.9
FALSE	High	VAAENALSVAEEQIRR		1.74784e-05	4.35748e-05	1	1	1	Q14789	1	1755.93	High	4.222e-05	1.224e-05	2.9
FALSE	High	VCDTLQGENKELLSQLEETR	1xCarbamidomethyl [C2]	1.59101e-07	4.35748e-05	1	1	2	Q14789	1	2362.16	High	4.222e-05	1.225e-07	3.7
FALSE	High	VEELSQALSQK		2.90189e-05	4.35748e-05	1	1	2	Q14789	0	1231.65	High	4.222e-05	2.003e-05	3.2
FALSE	High	VEELSQALSQKELEITK		4.40045e-07	4.35748e-05	1	1	1	Q14789	1	1945.05	High	4.222e-05	3.31e-07	3
FALSE	High	VFLEDTGQDFPLMPNEESSLPAVEK		0.0058781	0.000590813	1	1	2	Q14789	0	2792.33	High	0.0004467	0.003404	0.87
FALSE	High	VFLEDTGQDFPLMPNEESSLPAVEK	1xOxidation [M13]	0.00780431	0.000733511	1	1	1	Q14789	0	2808.33	High	0.0005256	0.004402	1.58
FALSE	High	VFLEDTGQDFPLMPNEESSLPAVEKEQASTEHQSR		0.00109286	0.000283604	1	1	1	Q14789	1	3945.84	High	0.0002131	0.0007112	1.44
FALSE	High	VGEIEDKLKK		0.00353676	0.0004477	1	1	1	Q14789	2	1158.67	High	0.0003704	0.00213	1.89
FALSE	High	VHLEETIGEIQVTLNKK		1.60814e-07	4.35748e-05	1	1	1	Q14789	1	1951.09	High	4.222e-05	1.237e-07	4.17
FALSE	High	VKMEYETLSK		2.27051e-05	4.35748e-05	1	1	3	Q14789	1	1227.63	High	4.222e-05	1.579e-05	2.36
FALSE	High	VLLDDTQSEAAR		5.90328e-06	4.35748e-05	1	1	1	Q14789	0	1317.66	High	4.222e-05	4.213e-06	2.42
FALSE	High	VSISQLTR		0.00329703	0.0004477	1	1	2	Q14789	0	903.526	High	0.0003704	0.00199	1.95
FALSE	High	VSRLEEELANLKDESK		5.62572e-06	4.35748e-05	1	1	1	Q14789	2	1859.97	High	4.222e-05	4.03e-06	1.81
FALSE	High	VSRLEEELANLKDESKK		1.03645e-06	4.35748e-05	1	1	2	Q14789	3	1988.07	High	4.222e-05	7.686e-07	2.86
FALSE	High	VSSTTSELTK		0.000402474	9.16202e-05	1	1	1	Q14789	0	1052.55	High	6.818e-05	0.0002667	1.64
FALSE	High	VVELENEK		0.0112709	0.00112667	1	1	2	Q14789	0	959.504	High	0.000768	0.006232	1.68
FALSE	High	VVELENEKGALLLSSIELEELKAENEK		1.31207e-07	4.35748e-05	1	1	2	Q14789	2	3026.61	High	4.222e-05	1.013e-07	3.87
High	Master Protein	O75643	U5 small nuclear ribonucleoprotein 200 kDa helicase OS=Homo sapiens OX=9606 GN=SNRNP200 PE=1 SV=2	0	1035.8	66	148	427	148	2136	244.4	6.06	911.92	148	1
Checked	Confidence	Sequence	Modifications	Qvality PEP	Qvality q-value	# Protein Groups	# Proteins	# PSMs	Master Protein Accessions	# Missed Cleavages	Theo. MH+ [Da]	Confidence (by Search Engine): Sequest HT	Percolator q-Value (by Search Engine): Sequest HT	Percolator PEP (by Search Engine): Sequest HT	XCorr (by Search Engine): Sequest HT
FALSE	High	AALETDENLLLCAPTGAGK	1xCarbamidomethyl [C12]	5.33838e-10	4.35748e-05	1	1	4	O75643	0	1943.97	High	4.222e-05	4.623e-10	5.09
FALSE	High	ADEVLEILK		0.000216357	9.16202e-05	1	1	2	O75643	0	1029.58	High	6.818e-05	0.0001447	1.93
FALSE	High	AKYAQDEHLITFFVPVFEPLPPQYFIR		2.40286e-07	4.35748e-05	1	1	2	O75643	1	3265.71	High	4.222e-05	1.829e-07	4.34
FALSE	High	AIFEIVLNR		0.000266497	9.16202e-05	1	1	4	O75643	0	1074.63	High	6.818e-05	0.0001773	2.23
FALSE	High	AIRDMCLEKDTLGLFLR	1xCarbamidomethyl [C6]	0.15528	0.00916698	1	1	1	O75643	2	2051.08	High	0.005804	0.08141	1.43
FALSE	High	AIRDMCLEKDTLGLFLR	1xCarbamidomethyl [C6]; 1xOxidation [M5]	0.00207174	0.0004477	1	1	2	O75643	2	2067.07	High	0.0003704	0.001303	2.49
FALSE	High	ANSNLVLQADR		5.128e-05	4.35748e-05	1	1	2	O75643	0	1200.63	High	4.222e-05	3.506e-05	3.74
FALSE	High	CQLPDGSFR	1xCarbamidomethyl [C1]	0.00145752	0.000404332	1	1	1	O75643	0	1079.49	High	0.0002883	0.0009367	2.07
FALSE	High	CQLPDGSFRR	1xCarbamidomethyl [C1]	0.00531471	0.000590813	1	1	2	O75643	1	1235.59	High	0.0004467	0.003094	2.24
FALSE	High	CTDKGVESVFDIMEMEDEER	1xCarbamidomethyl [C1]	0.0118261	0.00112667	1	1	1	O75643	1	2419.01	High	0.000768	0.006518	0.72
FALSE	High	CTDKGVESVFDIMEMEDEERNALLQLTDSQIADVAR	1xCarbamidomethyl [C1]; 1xOxidation [M]	0.00159761	0.000404332	1	1	2	O75643	2	4143.92	High	0.0003369	0.001021	1.27
FALSE	High	CVIMCQGSK	2xCarbamidomethyl [C1; C5]	0.000572859	9.16202e-05	1	1	1	O75643	0	1082.48	High	6.818e-05	0.0003793	2.2
FALSE	High	DAVNWLGYAYLYIR		0.00600801	0.000590813	1	1	1	O75643	0	1716.87	High	0.0004467	0.00347	1.63
FALSE	High	DEPTGEVLSLVGK		0.000159695	4.35748e-05	1	1	2	O75643	0	1343.71	High	4.222e-05	0.0001073	1.64
FALSE	High	DEPTGEVLSLVGKLEGTR		1.16601e-06	4.35748e-05	1	1	2	O75643	1	1900	High	4.222e-05	8.603e-07	1.58
FALSE	High	DIDAFWLQR		0.000601855	9.16202e-05	1	1	2	O75643	0	1163.58	High	6.818e-05	0.0003964	2.11
FALSE	High	DILCGAADEVLAVLK	1xCarbamidomethyl [C4]	4.8213e-09	4.35748e-05	1	1	1	O75643	0	1586.85	High	4.222e-05	3.989e-09	3.91
FALSE	High	DILCGAADEVLAVLKNEK	1xCarbamidomethyl [C4]	4.30854e-09	4.35748e-05	1	1	3	O75643	1	1958.03	High	4.222e-05	3.573e-09	3.6
FALSE	High	DLLPYGFAIHHAGMTR	1xOxidation [M14]	0.0568586	0.00347915	1	1	1	O75643	0	1814.9	High	0.002242	0.02982	1.78
FALSE	High	DLIPYLEK		0.0199166	0.00162976	1	1	1	O75643	0	990.551	High	0.001086	0.01069	2.02
FALSE	High	DMCLEKDTLGLFLR	1xCarbamidomethyl [C3]	4.59381e-08	4.35748e-05	1	1	1	O75643	1	1710.86	High	4.222e-05	3.623e-08	3.94
FALSE	High	DMCLEKDTLGLFLR	1xCarbamidomethyl [C3]; 1xOxidation [M2]	7.24025e-07	4.35748e-05	1	1	4	O75643	1	1726.85	High	4.222e-05	5.404e-07	3.17
FALSE	High	DTLGLFLR		0.00862488	0.000843583	1	1	1	O75643	0	934.536	High	0.0005887	0.00483	2.31
FALSE	High	EEEVTGPVIAPLFPQK		0.000334368	9.16202e-05	1	1	1	O75643	0	1753.94	High	6.818e-05	0.0002226	2.35
FALSE	High	EEEVTGPVIAPLFPQKR		1.24158e-05	4.35748e-05	1	1	3	O75643	1	1910.04	High	4.222e-05	8.736e-06	2.46
FALSE	High	EEGWWVVIGDAK		3.5127e-06	4.35748e-05	1	1	3	O75643	0	1388.68	High	4.222e-05	2.54e-06	3.19
FALSE	High	EEISATQIIVCTPEKWDIITR	1xCarbamidomethyl [C11]	2.2647e-06	4.35748e-05	1	1	5	O75643	1	2502.29	High	4.222e-05	1.652e-06	2.82
FALSE	High	EGSASTEVLR		0.000953059	0.000234148	1	1	1	O75643	0	1048.53	High	0.0001833	0.0006233	2.88
FALSE	High	EGSASTEVLRTEAEQCK	1xCarbamidomethyl [C16]	0.000121816	4.35748e-05	1	1	2	O75643	1	1894.88	High	4.222e-05	8.195e-05	2.64
FALSE	High	EIDLLLGQTDDTR		0.000220821	9.16202e-05	1	1	2	O75643	0	1488.75	High	6.818e-05	0.0001478	2.33
FALSE	High	EIGKHINMDGTINVDDFK		0.00641876	0.000625582	1	1	1	O75643	1	2046	High	0.0004656	0.00369	1.14
FALSE	High	EIGKHINMDGTINVDDFK	1xOxidation [M8]	3.22439e-06	4.35748e-05	1	1	1	O75643	1	2061.99	High	4.222e-05	2.328e-06	1.56
FALSE	High	ESIEEPSAK		0.00172689	0.000441222	1	1	2	O75643	0	989.479	High	0.0003556	0.001097	1.29
FALSE	High	ETLLNGVGYLHEGLSPMER		1.12915e-06	4.35748e-05	1	1	3	O75643	0	2115.05	High	4.222e-05	8.327e-07	3.49
FALSE	High	FCNRYPNIELSYEVVDKDSIR	1xCarbamidomethyl [C2]	6.20185e-10	4.35748e-05	1	1	4	O75643	2	2617.27	High	4.222e-05	5.346e-10	5.45
FALSE	High	FLHCTEKDLIPYLEK	1xCarbamidomethyl [C4]	5.21032e-05	4.35748e-05	1	1	1	O75643	1	1905.98	High	4.222e-05	3.559e-05	4.69
FALSE	High	FLYEPLPVESHLDHCMHDHFNAEIVTK	1xCarbamidomethyl [C15]	1.57366e-06	4.35748e-05	1	1	3	O75643	0	3278.54	High	4.222e-05	1.155e-06	3.95
FALSE	High	FLYQLHETEKEDLIR		5.04697e-05	4.35748e-05	1	1	2	O75643	1	1934	High	4.222e-05	3.45e-05	2.67
FALSE	High	FLYQLHETEKEDLIREER		4.37466e-06	4.35748e-05	1	1	3	O75643	2	2348.19	High	4.222e-05	3.14e-06	2.27
FALSE	High	FQIMNEIVYEK		6.68435e-05	4.35748e-05	1	1	1	O75643	0	1413.71	High	4.222e-05	4.561e-05	3.07
FALSE	High	FQIMNEIVYEK	1xOxidation [M4]	0.000117435	4.35748e-05	1	1	3	O75643	0	1429.7	High	4.222e-05	7.917e-05	2.58
FALSE	High	FYDDAIVSQK		2.77559e-06	4.35748e-05	1	1	4	O75643	0	1185.58	High	4.222e-05	2.015e-06	2.37
FALSE	High	GDPLLDQR		0.00774498	0.000733511	1	1	1	O75643	0	913.474	High	0.0005256	0.004383	1.71
FALSE	High	GLFYFDNSFRPVPLEQTYVGITEK		1.34086e-09	4.35748e-05	1	1	3	O75643	0	2820.42	High	4.222e-05	1.138e-09	3.54
FALSE	High	GLFYFDNSFRPVPLEQTYVGITEKK		0.000444722	9.16202e-05	1	1	1	O75643	1	2948.52	High	6.818e-05	0.0002946	2.66
FALSE	High	GLIEIISNAAEYENIPIR		3.47836e-10	4.35748e-05	1	1	2	O75643	0	2015.08	High	4.222e-05	3.033e-10	3.08
FALSE	High	GLIEIISNAAEYENIPIRHHEDNLLR		1.19125e-06	4.35748e-05	1	1	2	O75643	1	3029.58	High	4.222e-05	8.793e-07	4.67
FALSE	High	GNIIISTPEKWDILSR		8.6412e-08	4.35748e-05	1	1	1	O75643	1	1842.01	High	4.222e-05	6.731e-08	4.36
FALSE	High	GNIIISTPEKWDILSRR		0.00194085	0.000441222	1	1	3	O75643	2	1998.11	High	0.0003556	0.001226	1.52
FALSE	High	GRWTELGALDILQMLGR		9.36523e-09	4.35748e-05	1	1	2	O75643	1	1929.04	High	4.222e-05	7.614e-09	4.65
FALSE	High	GRWTELGALDILQMLGR	1xOxidation [M14]	1.58342e-11	4.35748e-05	1	1	4	O75643	1	1945.03	High	4.222e-05	1.475e-11	5.02
FALSE	High	GVESVFDIMEMEDEER		2.10181e-07	4.35748e-05	1	1	1	O75643	0	1914.81	High	4.222e-05	1.606e-07	3.48
FALSE	High	GWAQLTDK		0.00437267	0.000520053	1	1	3	O75643	0	918.468	High	0.0003916	0.002577	1.17
FALSE	High	GYEEVHVPALKPKPFGSEEQLLPVEK		1.89796e-06	4.35748e-05	1	1	4	O75643	0	2920.55	High	4.222e-05	1.387e-06	3.29
FALSE	High	GYEEVHVPALKPKPFGSEEQLLPVEKLPK		6.26116e-06	4.35748e-05	1	1	1	O75643	1	3258.78	High	4.222e-05	4.462e-06	2.6
FALSE	High	GYTLLSEGIDEMVGIIYKPK		1.26435e-10	4.35748e-05	1	1	1	O75643	0	2226.17	High	4.222e-05	1.129e-10	5.17
FALSE	High	HLILPEK		0.00215334	0.0004477	1	1	1	O75643	0	849.519	High	0.0003704	0.001351	2.3
FALSE	High	HLILPEKYPPPTELLDLQPLPVSALR		1.08761e-06	4.35748e-05	1	1	14	O75643	1	2949.68	High	4.222e-05	8.02e-07	3.91
FALSE	High	HINMDGTINVDDFK		0.00030084	9.16202e-05	1	1	1	O75643	0	1618.75	High	6.818e-05	0.0002009	3.75
FALSE	High	HINMDGTINVDDFK	1xOxidation [M4]	7.68315e-10	4.35748e-05	1	1	1	O75643	0	1634.75	High	4.222e-05	6.592e-10	4.07
FALSE	High	HLSDHLSELVEQTLSDLEQSK		1.07128e-12	4.35748e-05	1	1	1	O75643	0	2408.19	High	4.222e-05	1.05e-12	6.65
FALSE	High	KGYEEVHVPALKPKPFGSEEQLLPVEKLPK		5.05473e-06	4.35748e-05	1	1	1	O75643	2	3386.87	High	4.222e-05	3.627e-06	3.3
FALSE	High	KLPEEVVK		0.00142121	0.000404332	1	1	1	O75643	1	941.567	High	0.0002883	0.0009147	1.96
FALSE	High	KNFPFER		0.0615064	0.0038762	1	1	1	O75643	1	937.489	High	0.002462	0.032	1.81
FALSE	High	KNVQNINLFVVDEVHLIGGENGPVLEVICSR	1xCarbamidomethyl [C29]	1.09792e-05	4.35748e-05	1	1	1	O75643	1	3461.82	High	4.222e-05	7.754e-06	3.43
FALSE	High	KPVIVFVPSR		2.90189e-05	4.35748e-05	1	1	3	O75643	0	1141.71	High	4.222e-05	2.008e-05	3.24
FALSE	High	KPVIVFVPSRK		3.57208e-05	4.35748e-05	1	1	6	O75643	1	1269.8	High	4.222e-05	2.456e-05	3.13
FALSE	High	KTGNFQVTELGR		0.000294833	9.16202e-05	1	1	4	O75643	1	1349.72	High	6.818e-05	0.0001961	3.29
FALSE	High	KVVLLTGETSTDLK		0.000180787	4.35748e-05	1	1	5	O75643	1	1503.86	High	4.222e-05	0.0001214	3.71
FALSE	High	KVVLLTGETSTDLKLLGK		7.565e-14	4.35748e-05	1	1	2	O75643	2	1915.15	High	4.222e-05	7.835e-14	6.7
FALSE	High	IASHYYITNDTVQTYNQLLKPTLSEIELFR		2.85195e-07	4.35748e-05	1	1	2	O75643	0	3570.85	High	4.222e-05	2.162e-07	4.78
FALSE	High	LDLVHTAALMLDKNNLVK		2.63225e-08	4.35748e-05	1	1	1	O75643	1	2008.13	High	4.222e-05	2.095e-08	4.86
FALSE	High	LELSVHLQPITR		8.86484e-06	4.35748e-05	1	1	2	O75643	0	1405.82	High	4.222e-05	6.272e-06	2.1
FALSE	High	IHAYVDYPIYDVLQMVGHANRPLQDDEGR		1.46885e-10	4.35748e-05	1	1	3	O75643	0	3384.64	High	4.222e-05	1.303e-10	5.03
FALSE	High	LIGLSATLPNYEDVATFLR		2.86852e-10	4.35748e-05	1	1	2	O75643	0	2093.13	High	4.222e-05	2.515e-10	4.33
FALSE	High	LIILDEIHLLHDDR		0.0965866	0.00570411	1	1	1	O75643	0	1714.95	High	0.003671	0.05009	1.06
FALSE	High	LIILDEIHLLHDDRGPVLEALVAR		3.95479e-09	4.35748e-05	1	1	3	O75643	1	2720.55	High	4.222e-05	3.275e-09	4.98
FALSE	High	LLSMAKPVYHAITK		4.03916e-07	4.35748e-05	1	1	4	O75643	0	1571.9	High	4.222e-05	3.053e-07	2.86
FALSE	High	LLSMAKPVYHAITK	1xOxidation [M4]	0.0414158	0.00280701	1	1	1	O75643	0	1587.89	High	0.00178	0.02168	1.42
FALSE	High	IIYIAPMR		0.00217741	0.0004477	1	1	8	O75643	0	976.565	High	0.0003704	0.00136	1.91
FALSE	High	IIYIAPMR	1xOxidation [M7]	0.00264604	0.0004477	1	1	2	O75643	0	992.56	High	0.0003704	0.001632	1.55
FALSE	High	IMEHAGKNQVLVFVHSR		0.000379028	9.16202e-05	1	1	3	O75643	1	1965.05	High	6.818e-05	0.0002519	1.76
FALSE	High	INVLLQAFISQLK		1.49698e-05	4.35748e-05	1	1	1	O75643	0	1486.9	High	4.222e-05	1.05e-05	2.71
FALSE	High	LPDMLNAEIVLGNVQNAK		1.07642e-08	4.35748e-05	1	1	3	O75643	0	1939.03	High	4.222e-05	8.748e-09	3.49
FALSE	High	LPDMLNAEIVLGNVQNAK	1xOxidation [M4]	7.84837e-09	4.35748e-05	1	1	1	O75643	0	1955.03	High	4.222e-05	6.405e-09	3.16
FALSE	High	LPEEVVK		0.0228404	0.0017604	1	1	1	O75643	0	813.472	High	0.001157	0.01226	1.13
FALSE	High	LSDSTLKETLLNGVGYLHEGLSPMER		3.91266e-09	4.35748e-05	1	1	3	O75643	1	2859.46	High	4.222e-05	3.248e-09	5.31
FALSE	High	LSDSTLKETLLNGVGYLHEGLSPMER	1xOxidation [M24]	2.06251e-05	4.35748e-05	1	1	1	O75643	1	2875.45	High	4.222e-05	1.437e-05	3.08
FALSE	High	LTAIDILTTCAADIQR	1xCarbamidomethyl [C10]	1.13562e-08	4.35748e-05	1	1	8	O75643	0	1774.94	High	4.222e-05	9.211e-09	3.05
FALSE	High	IVALSSSLSNAK		1.55403e-05	4.35748e-05	1	1	2	O75643	0	1189.68	High	4.222e-05	1.085e-05	2.31
FALSE	High	LYDLNHNEIGELIR		2.19312e-06	4.35748e-05	1	1	6	O75643	0	1698.88	High	4.222e-05	1.596e-06	3.98
FALSE	High	MDTDLETMDLDQGGEALAPR		1.35549e-10	4.35748e-05	1	1	1	O75643	0	2177.97	High	4.222e-05	1.203e-10	5.01
FALSE	High	MDTDLETMDLDQGGEALAPR	1xOxidation [M]	1.41502e-11	4.35748e-05	1	1	2	O75643	0	2193.96	High	4.222e-05	1.315e-11	4.13
FALSE	High	MDTDLETMDLDQGGEALAPR	2xOxidation [M1; M8]	4.28614e-10	4.35748e-05	1	1	2	O75643	0	2209.96	High	4.222e-05	3.73e-10	3.62
FALSE	High	MEADPELSK		0.00148735	0.000404332	1	1	2	O75643	0	1019.47	High	0.000316	0.0009546	1.73
FALSE	High	MKGYTLLSEGIDEMVGIIYKPK		3.22571e-07	4.35748e-05	1	1	2	O75643	1	2485.31	High	4.222e-05	2.445e-07	4.25
FALSE	High	MKGYTLLSEGIDEMVGIIYKPK	1xOxidation [M1]	4.79828e-13	4.35748e-05	1	1	2	O75643	1	2501.3	High	4.222e-05	4.792e-13	4.59
FALSE	High	MLLQSSEGR		0.000784266	0.000234148	1	1	3	O75643	0	1020.51	High	0.0001297	0.0005155	2.08
FALSE	High	MLLQSSEGR	1xOxidation [M1]	0.00117645	0.000326349	1	1	2	O75643	0	1036.51	High	0.0002376	0.0007622	1.83
FALSE	High	MMILYCTLLASAQSEAEKER	1xCarbamidomethyl [C6]	8.01711e-08	4.35748e-05	1	1	2	O75643	1	2344.13	High	4.222e-05	6.264e-08	3.22
FALSE	High	MMILYCTLLASAQSEAEKER	1xCarbamidomethyl [C6]; 1xOxidation [M]	1.59101e-07	4.35748e-05	1	1	6	O75643	1	2360.13	High	4.222e-05	1.224e-07	3.13
FALSE	High	MMILYCTLLASAQSEAEKER	1xCarbamidomethyl [C6]; 2xOxidation [M1; M2]	9.51959e-11	4.35748e-05	1	1	3	O75643	1	2376.12	High	4.222e-05	8.545e-11	4.42
FALSE	High	MQLSAELQSDTEEILSK		4.42482e-08	4.35748e-05	1	1	1	O75643	0	1921.94	High	4.222e-05	3.488e-08	1.92
FALSE	High	MQLSAELQSDTEEILSK	1xOxidation [M1]	1.81969e-10	4.35748e-05	1	1	1	O75643	0	1937.94	High	4.222e-05	1.608e-10	3.78
FALSE	High	MTQNPNYYNLQGISHR		5.84441e-07	4.35748e-05	1	1	2	O75643	0	1935.91	High	4.222e-05	4.385e-07	2.81
FALSE	High	MTQNPNYYNLQGISHR	1xOxidation [M1]	1.61325e-05	4.35748e-05	1	1	3	O75643	0	1951.91	High	4.222e-05	1.131e-05	2.58
FALSE	High	MWQSMCPLR	1xCarbamidomethyl [C6]	0.000199343	4.35748e-05	1	1	5	O75643	0	1208.54	High	4.222e-05	0.0001335	2.3
FALSE	High	MWQSMCPLR	1xCarbamidomethyl [C6]; 1xOxidation [M]	0.000823441	0.000234148	1	1	2	O75643	0	1224.53	High	0.0001605	0.0005412	1.75
FALSE	High	MWQSMCPLR	1xCarbamidomethyl [C6]; 2xOxidation [M1; M5]	0.000127017	4.35748e-05	1	1	1	O75643	0	1240.53	High	4.222e-05	8.536e-05	2.06
FALSE	High	NALLQLTDSQIADVAR		2.56272e-08	4.35748e-05	1	1	6	O75643	0	1727.93	High	4.222e-05	2.043e-08	4.11
FALSE	High	NFPFER		0.0344165	0.00241807	1	1	4	O75643	0	809.394	High	0.001561	0.01811	1.2
FALSE	High	NLELKDLLPYGFAIHHAGMTR		1.99165e-06	4.35748e-05	1	1	2	O75643	1	2396.25	High	4.222e-05	1.454e-06	2.71
FALSE	High	NLELKDLLPYGFAIHHAGMTR	1xOxidation [M19]	5.97199e-08	4.35748e-05	1	1	2	O75643	1	2412.25	High	4.222e-05	4.692e-08	4.72
FALSE	High	NIEMTQEDVR		0.0168242	0.00142677	1	1	1	O75643	0	1234.57	High	0.000954	0.009117	1.75
FALSE	High	NIEMTQEDVR	1xOxidation [M4]	0.000371512	9.16202e-05	1	1	1	O75643	0	1250.57	High	6.818e-05	0.0002471	2.72
FALSE	High	NITVREEEKLELQK		0.000174374	4.35748e-05	1	1	2	O75643	2	1728.95	High	4.222e-05	0.0001168	2
FALSE	High	NQVLVFVHSR		2.4336e-05	4.35748e-05	1	1	8	O75643	0	1198.67	High	4.222e-05	1.687e-05	2.8
FALSE	High	QDAVDYLTWTFLYR		0.000169052	4.35748e-05	1	1	1	O75643	0	1790.87	High	4.222e-05	0.0001134	1.23
FALSE	High	QDAVDYLTWTFLYRR		0.00270956	0.0004477	1	1	1	O75643	1	1946.98	High	0.0003704	0.001667	1.5
FALSE	High	QLPHFTSEHIKR		5.76289e-05	4.35748e-05	1	1	1	O75643	1	1492.8	High	4.222e-05	3.937e-05	2.74
FALSE	High	QVLDLEDLVFTQGSHFMANK		7.93512e-11	4.35748e-05	1	1	1	O75643	0	2292.13	High	4.222e-05	7.125e-11	4.35
FALSE	High	QVLDLEDLVFTQGSHFMANKR		2.05788e-09	4.35748e-05	1	1	1	O75643	1	2448.23	High	4.222e-05	1.734e-09	4.14
FALSE	High	QVLDLEDLVFTQGSHFMANKR	1xOxidation [M17]	3.42195e-08	4.35748e-05	1	1	3	O75643	1	2464.23	High	4.222e-05	2.711e-08	5.09
FALSE	High	RDEPTGEVLSLVGK		0.00236957	0.0004477	1	1	1	O75643	1	1499.81	High	0.0003704	0.001474	2.31
FALSE	High	RDEPTGEVLSLVGKLEGTR		5.87177e-06	4.35748e-05	1	1	3	O75643	2	2056.1	High	4.222e-05	4.198e-06	3.06
FALSE	High	REEGWWVVIGDAK		6.04449e-05	4.35748e-05	1	1	1	O75643	1	1544.79	High	4.222e-05	4.111e-05	3.12
FALSE	High	RFQIMNEIVYEK		0.00232942	0.0004477	1	1	2	O75643	1	1569.81	High	0.0003704	0.001451	2.07
FALSE	High	RKEIDLLLGQTDDTR		5.16409e-06	4.35748e-05	1	1	4	O75643	2	1772.95	High	4.222e-05	3.689e-06	1.26
FALSE	High	RKEIDLLLGQTDDTRYHVLVNLGK		1.63932e-05	4.35748e-05	1	1	2	O75643	3	2796.54	High	4.222e-05	1.148e-05	3.65
FALSE	High	RLATYGITVAELTGDHQLCK	1xCarbamidomethyl [C19]	3.76757e-07	4.35748e-05	1	1	1	O75643	1	2246.16	High	4.222e-05	2.848e-07	2.93
FALSE	High	RLDLVHTAALMLDK		7.04326e-06	4.35748e-05	1	1	3	O75643	1	1595.89	High	4.222e-05	5.013e-06	2.76
FALSE	High	RLDLVHTAALMLDK	1xOxidation [M11]	0.000460504	9.16202e-05	1	1	1	O75643	1	1611.89	High	6.818e-05	0.0003054	1.76
FALSE	High	RLDLVHTAALMLDKNNLVK		1.5917e-10	4.35748e-05	1	1	3	O75643	2	2164.23	High	4.222e-05	1.409e-10	3.8
FALSE	High	RLDLVHTAALMLDKNNLVK	1xOxidation [M11]	9.65683e-06	4.35748e-05	1	1	3	O75643	2	2180.22	High	4.222e-05	6.824e-06	2.79
FALSE	High	RLVEQLFSSGAIQVVVASR		1.26351e-06	4.35748e-05	1	1	1	O75643	1	2059.17	High	4.222e-05	9.321e-07	3.54
FALSE	High	RMTQNPNYYNLQGISHR		1.03091e-06	4.35748e-05	1	1	3	O75643	1	2092.01	High	4.222e-05	7.643e-07	4.22
FALSE	High	SGGPVVVLVQLER		0.000211979	9.16202e-05	1	1	3	O75643	0	1352.79	High	6.818e-05	0.0001414	2.94
FALSE	High	SGGPVVVLVQLEREEEVTGPVIAPLFPQK		3.91038e-05	4.35748e-05	1	1	4	O75643	1	3087.71	High	4.222e-05	2.684e-05	2.42
FALSE	High	SGGPVVVLVQLEREEEVTGPVIAPLFPQKR		6.8274e-08	4.35748e-05	1	1	7	O75643	2	3243.81	High	4.222e-05	5.351e-08	4.15
FALSE	High	SLQYEYK		0.00390086	0.0004477	1	1	4	O75643	0	930.457	High	0.0003704	0.002327	1.54
FALSE	High	SLVQEMVGSFGK		6.78437e-06	4.35748e-05	1	1	7	O75643	0	1281.65	High	4.222e-05	4.82e-06	2.33
FALSE	High	SLVQEMVGSFGK	1xOxidation [M6]	2.90189e-05	4.35748e-05	1	1	1	O75643	0	1297.65	High	4.222e-05	2.009e-05	2.25
FALSE	High	SLVQEMVGSFGKR		7.1602e-05	4.35748e-05	1	1	1	O75643	1	1437.75	High	4.222e-05	4.868e-05	3.14
FALSE	High	SLVQEMVGSFGKR	1xOxidation [M6]	0.000143944	4.35748e-05	1	1	1	O75643	1	1453.75	High	4.222e-05	9.674e-05	2.79
FALSE	High	SNSLISIKR		0.00182027	0.000441222	1	1	2	O75643	1	1017.61	High	0.0003556	0.001155	2.35
FALSE	High	SPTLYGISHDDLK		1.12166e-05	4.35748e-05	1	1	4	O75643	0	1445.73	High	4.222e-05	7.911e-06	1.68
FALSE	High	SPTLYGISHDDLKGDPLLDQR		1.03187e-12	4.35748e-05	1	1	3	O75643	1	2340.18	High	4.222e-05	1.016e-12	4.61
FALSE	High	SPTLYGISHDDLKGDPLLDQRR		8.08516e-05	4.35748e-05	1	1	1	O75643	2	2496.28	High	4.222e-05	5.48e-05	2.28
FALSE	High	TGNFQVTELGR		2.24058e-06	4.35748e-05	1	1	3	O75643	0	1221.62	High	4.222e-05	1.636e-06	3.64
FALSE	High	TICAEFAILR	1xCarbamidomethyl [C3]	9.03168e-05	4.35748e-05	1	1	5	O75643	0	1193.63	High	4.222e-05	6.112e-05	2.5
FALSE	High	TIENKQDAVDYLTWTFLYR		2.73279e-08	4.35748e-05	1	1	2	O75643	1	2376.19	High	4.222e-05	2.179e-08	4
FALSE	High	TIENKQDAVDYLTWTFLYRR		1.15359e-06	4.35748e-05	1	1	4	O75643	2	2532.29	High	4.222e-05	8.503e-07	3.1
FALSE	High	TIHKYVHLFPKLELSVHLQPITR		9.51959e-11	4.35748e-05	1	1	3	O75643	2	2769.59	High	4.222e-05	8.511e-11	6.64
FALSE	High	TLVEDLFADK		0.00030236	9.16202e-05	1	1	2	O75643	0	1150.6	High	6.818e-05	0.0002018	1.49
FALSE	High	TNLLLQAHLSR		8.17093e-05	4.35748e-05	1	1	1	O75643	0	1265.73	High	4.222e-05	5.539e-05	2.74
FALSE	High	TNVALMCMLR	1xCarbamidomethyl [C7]	0.00302143	0.0004477	1	1	1	O75643	0	1208.59	High	0.0003704	0.001838	2.12
FALSE	High	TNVALMCMLR	1xCarbamidomethyl [C7]; 1xOxidation [M]	0.00336028	0.0004477	1	1	3	O75643	0	1224.59	High	0.0003704	0.002033	1.39
FALSE	High	TNVALMCMLR	1xCarbamidomethyl [C7]; 2xOxidation [M6; M8]	0.000483995	9.16202e-05	1	1	1	O75643	0	1240.58	High	6.818e-05	0.0003207	1.25
FALSE	High	TRRDEPTGEVLSLVGK		0.0110923	0.00105578	1	1	1	O75643	2	1756.96	High	0.0007283	0.006134	2.58
FALSE	High	TYTQLVR		0.00554781	0.000590813	1	1	2	O75643	0	880.489	High	0.0004467	0.00321	2.03
FALSE	High	VELTITPDFQWDEK		0.000351582	9.16202e-05	1	1	1	O75643	0	1720.84	High	6.818e-05	0.0002337	2.2
FALSE	High	VFSLSSEFK		0.00076911	0.000193781	1	1	4	O75643	0	1043.54	High	0.0001297	0.0005052	2.1
FALSE	High	VPIPVKESIEEPSAK		4.40045e-07	4.35748e-05	1	1	6	O75643	1	1622.9	High	4.222e-05	3.316e-07	3.57
FALSE	High	VVLLTGETSTDLK		2.54776e-06	4.35748e-05	1	1	3	O75643	0	1375.77	High	4.222e-05	1.853e-06	3.06
FALSE	High	VVLLTGETSTDLKLLGK		2.44215e-08	4.35748e-05	1	1	2	O75643	1	1787.05	High	4.222e-05	1.954e-08	2.93
FALSE	High	VVSDRWLSCETQLPVSFR	1xCarbamidomethyl [C9]	2.763e-10	4.35748e-05	1	1	1	O75643	1	2179.1	High	4.222e-05	2.423e-10	4.55
FALSE	High	WDIITR		0.146132	0.00852081	1	1	1	O75643	0	803.441	High	0.005411	0.07655	1.87
FALSE	High	WLSCETQLPVSFR	1xCarbamidomethyl [C4]	1.23014e-06	4.35748e-05	1	1	2	O75643	0	1622.8	High	4.222e-05	9.089e-07	3.06
FALSE	High	WTELGALDILQMLGR	1xOxidation [M12]	2.24195e-09	4.35748e-05	1	1	1	O75643	0	1731.91	High	4.222e-05	1.886e-09	4.21
FALSE	High	YAQAGFEGFK		5.7021e-05	4.35748e-05	1	1	5	O75643	0	1117.53	High	4.222e-05	3.893e-05	2.14
FALSE	High	YAQDEHLITFFVPVFEPLPPQYFIR		0.0175443	0.0014605	1	1	1	O75643	0	3066.58	High	0.0009724	0.009459	0.97
FALSE	High	YHVLVNLGK		2.56695e-05	4.35748e-05	1	1	2	O75643	0	1042.6	High	4.222e-05	1.781e-05	2
FALSE	High	YISSQIERPIR		0.00143561	0.000404332	1	1	2	O75643	0	1361.75	High	0.0002883	0.0009239	1.89
FALSE	High	YPNIELSYEVVDKDSIR		0.0881308	0.00529446	1	1	1	O75643	1	2040.03	High	0.003374	0.04603	1.53
FALSE	High	YPPPTELLDLQPLPVSALR		9.77346e-05	4.35748e-05	1	1	3	O75643	0	2119.18	High	4.222e-05	6.603e-05	1.47
FALSE	High	YVHLFPK		0.00124828	0.000326349	1	1	4	O75643	0	903.509	High	0.0002376	0.0008071	1.97
FALSE	High	YVHLFPKLELSVHLQPITR		1.64295e-07	4.35748e-05	1	1	1	O75643	1	2290.31	High	4.222e-05	1.265e-07	3.19
High	Master Protein	Q6P2Q9	Pre-mRNA-processing-splicing factor 8 OS=Homo sapiens OX=9606 GN=PRPF8 PE=1 SV=2	0	909.78	63	150	405	150	2335	273.4	8.84	707.41	150	1
Checked	Confidence	Sequence	Modifications	Qvality PEP	Qvality q-value	# Protein Groups	# Proteins	# PSMs	Master Protein Accessions	# Missed Cleavages	Theo. MH+ [Da]	Confidence (by Search Engine): Sequest HT	Percolator q-Value (by Search Engine): Sequest HT	Percolator PEP (by Search Engine): Sequest HT	XCorr (by Search Engine): Sequest HT
FALSE	High	AAVMHDILDMMPEGIK		1.00943e-08	4.35748e-05	1	1	1	Q6P2Q9	0	1770.86	High	4.222e-05	8.196e-09	2.97
FALSE	High	AAVMHDILDMMPEGIK	1xOxidation [M10]	8.10186e-07	4.35748e-05	1	1	4	Q6P2Q9	0	1786.85	High	4.222e-05	6.015e-07	3.88
FALSE	High	ADWWTNTAHYNR		5.36458e-07	4.35748e-05	1	1	3	Q6P2Q9	0	1534.68	High	4.222e-05	4.029e-07	2.79
FALSE	High	AFKEVGIEFMDLYSHLVPVYDVEPLEK		1.05323e-06	4.35748e-05	1	1	1	Q6P2Q9	1	3167.6	High	4.222e-05	7.784e-07	3.68
FALSE	High	AFKEVGIEFMDLYSHLVPVYDVEPLEK	1xOxidation [M10]	0.000297822	9.16202e-05	1	1	1	Q6P2Q9	1	3183.6	High	6.818e-05	0.000198	2.59
FALSE	High	AKADWWTNTAHYNR		4.74447e-09	4.35748e-05	1	1	3	Q6P2Q9	1	1733.81	High	4.222e-05	3.92e-09	2.27
FALSE	High	ALDIPLVK		0.00126071	0.000367871	1	1	1	Q6P2Q9	0	868.55	High	0.0002613	0.0008145	1.62
FALSE	High	ALNMAIPGGPK		6.44119e-05	4.35748e-05	1	1	4	Q6P2Q9	0	1068.59	High	4.222e-05	4.384e-05	2.56
FALSE	High	ALNMAIPGGPK	1xOxidation [M4]	2.28265e-05	4.35748e-05	1	1	9	Q6P2Q9	0	1084.58	High	4.222e-05	1.59e-05	2.29
FALSE	High	ALNMAIPGGPKFEPLVR		1.02419e-05	4.35748e-05	1	1	2	Q6P2Q9	1	1810	High	4.222e-05	7.222e-06	2.81
FALSE	High	ALNMAIPGGPKFEPLVR	1xOxidation [M4]	0.00734392	0.000696902	1	1	2	Q6P2Q9	1	1826	High	0.0005047	0.004154	1.4
FALSE	High	AISAANLHLR		1.54575e-05	4.35748e-05	1	1	4	Q6P2Q9	0	1065.62	High	4.222e-05	1.082e-05	2.85
FALSE	High	ANIPWK		0.161217	0.00946752	1	1	1	Q6P2Q9	0	728.409	High	0.005971	0.08418	1.35
FALSE	High	ANIPWKVPGLPTPIENMILR		6.50618e-08	4.35748e-05	1	1	1	Q6P2Q9	1	2259.27	High	4.222e-05	5.099e-08	3.53
FALSE	High	ANIPWKVPGLPTPIENMILR	1xOxidation [M17]	7.55054e-06	4.35748e-05	1	1	3	Q6P2Q9	1	2275.26	High	4.222e-05	5.378e-06	1.9
FALSE	High	ANPALYVLR		0.000957719	0.000234148	1	1	6	Q6P2Q9	0	1016.59	High	0.0001833	0.0006249	2.03
FALSE	High	AQIAGYLYGVSPPDNPQVK		3.53519e-11	4.35748e-05	1	1	2	Q6P2Q9	0	2017.04	High	4.222e-05	3.228e-11	4.05
FALSE	High	ASEMAGPPQMPNDFLSFQDIATEAAHPIR		2.53503e-07	4.35748e-05	1	1	1	Q6P2Q9	0	3141.48	High	4.222e-05	1.931e-07	3.68
FALSE	High	ASEMAGPPQMPNDFLSFQDIATEAAHPIR	1xOxidation [M]	9.67374e-11	4.35748e-05	1	1	4	Q6P2Q9	0	3157.47	High	4.222e-05	8.68e-11	4.61
FALSE	High	ASEMAGPPQMPNDFLSFQDIATEAAHPIR	2xOxidation [M4; M10]	4.77062e-10	4.35748e-05	1	1	1	Q6P2Q9	0	3173.47	High	4.222e-05	4.141e-10	4.53
FALSE	High	ASGFEESMK		0.00122989	0.000326349	1	1	1	Q6P2Q9	0	985.43	High	0.0002376	0.0007944	2.09
FALSE	High	AVFWDIK		0.0103268	0.00105578	1	1	3	Q6P2Q9	0	878.477	High	0.0007113	0.005711	1.86
FALSE	High	AVFWDIKNR		0.00333903	0.0004477	1	1	1	Q6P2Q9	1	1148.62	High	0.0003704	0.002021	1.55
FALSE	High	AVFWDIKNRLPR		0.0403339	0.00274553	1	1	3	Q6P2Q9	2	1514.86	High	0.001763	0.02123	1.11
FALSE	High	DGVWNLQNEVTK		3.80771e-05	4.35748e-05	1	1	1	Q6P2Q9	0	1402.7	High	4.222e-05	2.613e-05	2.56
FALSE	High	DLKHLIYYR		0.00431359	0.000485904	1	1	1	Q6P2Q9	1	1220.68	High	0.0003916	0.002551	1.6
FALSE	High	DLILADYGK		0.0653631	0.00399179	1	1	1	Q6P2Q9	0	1007.54	High	0.002583	0.03419	2.05
FALSE	High	DLILADYGKK		8.56812e-05	4.35748e-05	1	1	2	Q6P2Q9	1	1135.64	High	4.222e-05	5.811e-05	2.56
FALSE	High	DIILGMEISAPSQQR		2.51276e-05	4.35748e-05	1	1	1	Q6P2Q9	0	1657.86	High	4.222e-05	1.742e-05	2.21
FALSE	High	DINLQDEDWNEFNDINK		1.57429e-08	4.35748e-05	1	1	1	Q6P2Q9	0	2121.94	High	4.222e-05	1.271e-08	4.22
FALSE	High	DMNHTNSYGIIR		0.000784266	0.000234148	1	1	2	Q6P2Q9	0	1420.66	High	0.0001297	0.0005152	1.38
FALSE	High	DMNHTNSYGIIR	1xOxidation [M2]	0.000843746	0.000234148	1	1	2	Q6P2Q9	0	1436.66	High	0.0001833	0.0005536	1.94
FALSE	High	DNPNLLFNMCGFECR	2xCarbamidomethyl [C10; C14]	2.46806e-07	4.35748e-05	1	1	1	Q6P2Q9	0	1886.8	High	4.222e-05	1.88e-07	2.29
FALSE	High	DNPNLLFNMCGFECR	2xCarbamidomethyl [C10; C14]; 1xOxidation [M9]	9.55409e-06	4.35748e-05	1	1	1	Q6P2Q9	0	1902.79	High	4.222e-05	6.759e-06	1.83
FALSE	High	DTPLYTDNTANGIALLWAPRPFNLR		7.16447e-08	4.35748e-05	1	1	1	Q6P2Q9	0	2829.47	High	4.222e-05	5.597e-08	3.86
FALSE	High	EAVVNTQELLDLLVK		2.08996e-06	4.35748e-05	1	1	1	Q6P2Q9	0	1683.95	High	4.222e-05	1.521e-06	2.56
FALSE	High	EELGLIEQAYDNPHEALSR		3.21036e-11	4.35748e-05	1	1	2	Q6P2Q9	0	2184.06	High	4.222e-05	2.942e-11	6
FALSE	High	ELGGLGMLSMGHVLIPQSDLR		9.21466e-08	4.35748e-05	1	1	4	Q6P2Q9	0	2223.16	High	4.222e-05	7.151e-08	2.74
FALSE	High	ELGGLGMLSMGHVLIPQSDLR	1xOxidation [M]	6.19451e-06	4.35748e-05	1	1	3	Q6P2Q9	0	2239.16	High	4.222e-05	4.427e-06	3.22
FALSE	High	ELGGLGMLSMGHVLIPQSDLR	2xOxidation [M7; M10]	5.3612e-06	4.35748e-05	1	1	1	Q6P2Q9	0	2255.15	High	4.222e-05	3.838e-06	3.16
FALSE	High	EMEPLGWIHTQPNESPQLSPQDVTTHAK		2.4597e-05	4.35748e-05	1	1	1	Q6P2Q9	0	3170.52	High	4.222e-05	1.706e-05	2.12
FALSE	High	EMEPLGWIHTQPNESPQLSPQDVTTHAK	1xOxidation [M2]	4.10217e-05	4.35748e-05	1	1	3	Q6P2Q9	0	3186.52	High	4.222e-05	2.817e-05	2.48
FALSE	High	EQSQLTATQTR		7.75082e-05	4.35748e-05	1	1	1	Q6P2Q9	0	1262.63	High	4.222e-05	5.251e-05	2.72
FALSE	High	ETGYTYILPK		0.0149765	0.00136336	1	1	1	Q6P2Q9	0	1184.62	High	0.0009201	0.008143	1.39
FALSE	High	EVGIEFMDLYSHLVPVYDVEPLEK		2.12537e-10	4.35748e-05	1	1	3	Q6P2Q9	0	2821.4	High	4.222e-05	1.868e-10	4.86
FALSE	High	EVGIEFMDLYSHLVPVYDVEPLEK	1xOxidation [M7]	0.000218578	9.16202e-05	1	1	2	Q6P2Q9	0	2837.4	High	6.818e-05	0.0001463	2.61
FALSE	High	FEPLVR		0.0888725	0.00529446	1	1	2	Q6P2Q9	0	760.435	High	0.003392	0.04641	1.16
FALSE	High	FFQSTKLDWVEVGLQVCR	1xCarbamidomethyl [C17]	0.000511178	9.16202e-05	1	1	1	Q6P2Q9	1	2212.12	High	6.818e-05	0.0003376	2.35
FALSE	High	FGDLILK		0.00107165	0.000234148	1	1	3	Q6P2Q9	0	805.482	High	0.0001833	0.0006958	1.93
FALSE	High	FGFVDAQK		0.00210621	0.0004477	1	1	2	Q6P2Q9	0	911.462	High	0.0003704	0.001324	1.81
FALSE	High	FGFVDAQKEDMPPEHVR		8.84337e-05	4.35748e-05	1	1	2	Q6P2Q9	1	2001.95	High	4.222e-05	5.978e-05	1.74
FALSE	High	FGFVDAQKEDMPPEHVR	1xOxidation [M11]	0.00125448	0.000367871	1	1	1	Q6P2Q9	1	2017.94	High	0.0002613	0.000812	1.98
FALSE	High	FGNAFHLCR	1xCarbamidomethyl [C8]	4.78592e-05	4.35748e-05	1	1	4	Q6P2Q9	0	1121.53	High	4.222e-05	3.274e-05	1.67
FALSE	High	FICISDLR	1xCarbamidomethyl [C3]	0.00145752	0.000404332	1	1	1	Q6P2Q9	0	1023.53	High	0.0002883	0.0009355	1.63
FALSE	High	FNTGPVGK		0.00571009	0.000590813	1	1	2	Q6P2Q9	0	819.436	High	0.0004467	0.003307	2.35
FALSE	High	FPPVVFYTPK		0.000440311	9.16202e-05	1	1	8	Q6P2Q9	0	1194.66	High	6.818e-05	0.0002916	1.69
FALSE	High	FSPIPFPPLSYK		7.87457e-05	4.35748e-05	1	1	3	Q6P2Q9	0	1392.76	High	4.222e-05	5.353e-05	1.54
FALSE	High	FTLWWSPTINR		0.000208751	9.16202e-05	1	1	1	Q6P2Q9	0	1420.74	High	6.818e-05	0.0001397	2.37
FALSE	High	GITPLLER		0.0472749	0.00292697	1	1	1	Q6P2Q9	0	898.536	High	0.001859	0.02486	1.85
FALSE	High	GMLDPLEVHLLDFPNIVIK		4.39813e-06	4.35748e-05	1	1	1	Q6P2Q9	0	2163.19	High	4.222e-05	3.161e-06	3.35
FALSE	High	GMLDPLEVHLLDFPNIVIK	1xOxidation [M2]	8.368e-08	4.35748e-05	1	1	3	Q6P2Q9	0	2179.18	High	4.222e-05	6.531e-08	3.43
FALSE	High	GPGCGFWAAGWR	1xCarbamidomethyl [C4]	8.56812e-05	4.35748e-05	1	1	1	Q6P2Q9	0	1321.59	High	4.222e-05	5.804e-05	2.74
FALSE	High	GPGNPVPGPLAPLPDYMSEEK		8.98424e-05	4.35748e-05	1	1	1	Q6P2Q9	0	2165.06	High	4.222e-05	6.084e-05	1.69
FALSE	High	GPGNPVPGPLAPLPDYMSEEKLQEK		4.79133e-06	4.35748e-05	1	1	2	Q6P2Q9	1	2663.34	High	4.222e-05	3.431e-06	2.72
FALSE	High	GPGNPVPGPLAPLPDYMSEEKLQEK	1xOxidation [M17]	0.00686313	0.000662606	1	1	1	Q6P2Q9	1	2679.33	High	0.0004864	0.003909	1.15
FALSE	High	GSELQLPFQACLK	1xCarbamidomethyl [C11]	4.95057e-07	4.35748e-05	1	1	3	Q6P2Q9	0	1490.77	High	4.222e-05	3.728e-07	3.41
FALSE	High	GSELQLPFQACLKVEK	1xCarbamidomethyl [C11]	6.0766e-05	4.35748e-05	1	1	2	Q6P2Q9	1	1846.97	High	4.222e-05	4.143e-05	1.78
FALSE	High	GTYFPTWEGLFWEK		9.21279e-07	4.35748e-05	1	1	2	Q6P2Q9	0	1760.83	High	4.222e-05	6.85e-07	2.87
FALSE	High	GYLPSHYER		0.00372529	0.0004477	1	1	1	Q6P2Q9	0	1121.54	High	0.0003704	0.002236	1.68
FALSE	High	HDGKLWNLNNYR		2.23444e-05	4.35748e-05	1	1	2	Q6P2Q9	1	1529.76	High	4.222e-05	1.557e-05	3.31
FALSE	High	HDPNMKYELQLANPK		9.41414e-08	4.35748e-05	1	1	3	Q6P2Q9	1	1797.9	High	4.222e-05	7.311e-08	3.17
FALSE	High	HDPNMKYELQLANPK	1xOxidation [M5]	0.000197308	4.35748e-05	1	1	1	Q6P2Q9	1	1813.89	High	4.222e-05	0.0001318	1.91
FALSE	High	HGDEIITSTTSNYETQTFSSK		9.41414e-08	4.35748e-05	1	1	1	Q6P2Q9	0	2346.07	High	4.222e-05	7.33e-08	4.28
FALSE	High	HLIYYR		0.0425267	0.00280701	1	1	2	Q6P2Q9	0	864.473	High	0.001796	0.02232	1.84
FALSE	High	HTLAYDKGWR		2.47286e-05	4.35748e-05	1	1	3	Q6P2Q9	1	1246.63	High	4.222e-05	1.716e-05	3.2
FALSE	High	KFICISDLR	1xCarbamidomethyl [C4]	0.000286041	9.16202e-05	1	1	2	Q6P2Q9	1	1151.62	High	6.818e-05	0.0001902	2.24
FALSE	High	KGMLDPLEVHLLDFPNIVIK		6.57905e-11	4.35748e-05	1	1	1	Q6P2Q9	1	2291.28	High	4.222e-05	5.922e-11	4.67
FALSE	High	KGMLDPLEVHLLDFPNIVIK	1xOxidation [M3]	3.44082e-09	4.35748e-05	1	1	4	Q6P2Q9	1	2307.28	High	4.222e-05	2.863e-09	4.04
FALSE	High	KNLNYLHLDYNFNLKPVK		2.73318e-09	4.35748e-05	1	1	1	Q6P2Q9	1	2233.21	High	4.222e-05	2.282e-09	5.63
FALSE	High	KNNVNVASLTQSEIR		1.60772e-06	4.35748e-05	1	1	3	Q6P2Q9	1	1672.9	High	4.222e-05	1.177e-06	3.01
FALSE	High	KNNVNVASLTQSEIRDIILGMEISAPSQQR		0.000317974	9.16202e-05	1	1	1	Q6P2Q9	2	3311.74	High	6.818e-05	0.0002117	3.73
FALSE	High	KNNVNVASLTQSEIRDIILGMEISAPSQQR	1xOxidation [M21]	1.91396e-05	4.35748e-05	1	1	2	Q6P2Q9	2	3327.73	High	4.222e-05	1.338e-05	2.71
FALSE	High	IAFPYLYNNLPHHVHLTWYHTPNVVFIK		0.0025101	0.0004477	1	1	1	Q6P2Q9	0	3433.8	High	0.0003704	0.001556	2.41
FALSE	High	IDLTLLNR		0.00156514	0.000404332	1	1	1	Q6P2Q9	0	957.573	High	0.0003369	0.001003	2.41
FALSE	High	LDWVEVGLQVCR	1xCarbamidomethyl [C11]	7.83311e-05	4.35748e-05	1	1	1	Q6P2Q9	0	1473.75	High	4.222e-05	5.314e-05	2.44
FALSE	High	LFPPWIKPADTEPPPLLVYK		1.94487e-05	4.35748e-05	1	1	9	Q6P2Q9	0	2321.29	High	4.222e-05	1.352e-05	2.48
FALSE	High	LGNVDAFQLADGLQYIFAHVGQLTGMYR	1xOxidation [M26]	5.0849e-07	4.35748e-05	1	1	1	Q6P2Q9	0	3113.55	High	4.222e-05	3.812e-07	2.8
FALSE	High	IHIFFR		0.0271637	0.00191744	1	1	4	Q6P2Q9	0	832.483	High	0.001262	0.0144	1.97
FALSE	High	IKIGLNSK		0.0251188	0.00181849	1	1	1	Q6P2Q9	1	872.556	High	0.001191	0.01336	2.03
FALSE	High	LLENMPMPWEQIR		7.71e-05	4.35748e-05	1	1	2	Q6P2Q9	0	1656.82	High	4.222e-05	5.233e-05	2.03
FALSE	High	LLENMPMPWEQIR	1xOxidation [M7]	0.00495205	0.000520053	1	1	3	Q6P2Q9	0	1672.82	High	0.0004091	0.002893	1.64
FALSE	High	LLENMPMPWEQIR	2xOxidation [M5; M7]	0.000349822	9.16202e-05	1	1	2	Q6P2Q9	0	1688.81	High	6.818e-05	0.0002325	1.71
FALSE	High	IIHTSVWAGQK		0.00235608	0.0004477	1	1	2	Q6P2Q9	0	1239.68	High	0.0003704	0.001465	1.81
FALSE	High	LLKYYVLNALK		0.000217465	9.16202e-05	1	1	1	Q6P2Q9	1	1337.82	High	6.818e-05	0.0001452	1.9
FALSE	High	LLILALER		0.0320787	0.00228774	1	1	2	Q6P2Q9	0	940.619	High	0.001489	0.01696	1.69
FALSE	High	LIVDHNIADYMTAK		6.33612e-10	4.35748e-05	1	1	5	Q6P2Q9	0	1603.81	High	4.222e-05	5.447e-10	4.32
FALSE	High	LIVDHNIADYMTAK	1xOxidation [M11]	4.73534e-05	4.35748e-05	1	1	2	Q6P2Q9	0	1619.81	High	4.222e-05	3.246e-05	1.98
FALSE	High	IMADNPSWDGEK		1.57914e-05	4.35748e-05	1	1	2	Q6P2Q9	0	1362.6	High	4.222e-05	1.103e-05	2.83
FALSE	High	IMADNPSWDGEK	1xOxidation [M2]	1.12915e-06	4.35748e-05	1	1	2	Q6P2Q9	0	1378.59	High	4.222e-05	8.319e-07	2.83
FALSE	High	LMKHDVNLGR	1xOxidation [M2]	0.000196297	4.35748e-05	1	1	1	Q6P2Q9	1	1198.64	High	4.222e-05	0.0001316	2.07
FALSE	High	LNQSQREELGLIEQAYDNPHEALSR		1.53336e-11	4.35748e-05	1	1	3	Q6P2Q9	1	2910.43	High	4.222e-05	1.429e-11	6.88
FALSE	High	ISLIQIFR		0.000613841	0.000143061	1	1	1	Q6P2Q9	0	989.614	High	9.921e-05	0.0004042	2.36
FALSE	High	ITDAYLDQYLWYEADK		5.7523e-08	4.35748e-05	1	1	3	Q6P2Q9	0	2006.94	High	4.222e-05	4.515e-08	2.07
FALSE	High	ITDAYLDQYLWYEADKR		0.000498644	9.16202e-05	1	1	1	Q6P2Q9	1	2163.04	High	6.818e-05	0.00033	2.1
FALSE	High	ITDAYLDQYLWYEADKRR		5.39338e-07	4.35748e-05	1	1	4	Q6P2Q9	2	2319.14	High	4.222e-05	4.052e-07	3.76
FALSE	High	LTLEDLEDSWDR		1.00368e-06	4.35748e-05	1	1	3	Q6P2Q9	0	1491.7	High	4.222e-05	7.438e-07	3.14
FALSE	High	LTLEDLEDSWDRGIPR		0.00109286	0.000283604	1	1	1	Q6P2Q9	1	1914.96	High	0.0002131	0.0007104	2
FALSE	High	LTPSGYEWGR		0.0016912	0.000441222	1	1	2	Q6P2Q9	0	1165.56	High	0.0003556	0.001077	1.74
FALSE	High	IVNKWNTALIGLMTYFR		2.91258e-06	4.35748e-05	1	1	1	Q6P2Q9	1	2040.11	High	4.222e-05	2.112e-06	3.8
FALSE	High	IVNKWNTALIGLMTYFR	1xOxidation [M13]	1.57914e-05	4.35748e-05	1	1	5	Q6P2Q9	1	2056.1	High	4.222e-05	1.106e-05	3.29
FALSE	High	LVVDSHVQYR		8.00818e-06	4.35748e-05	1	1	5	Q6P2Q9	0	1215.65	High	4.222e-05	5.683e-06	2.9
FALSE	High	LWNLNNYR		0.00142121	0.000404332	1	1	3	Q6P2Q9	0	1092.56	High	0.0002883	0.0009138	2.1
FALSE	High	LYLKAEQER		0.000943808	0.000234148	1	1	3	Q6P2Q9	1	1149.63	High	0.0001833	0.0006171	2.4
FALSE	High	MNSSCADILLFASYK	1xCarbamidomethyl [C5]	9.05654e-06	4.35748e-05	1	1	1	Q6P2Q9	0	1719.81	High	4.222e-05	6.4e-06	2.32
FALSE	High	MPSRFPPVVFYTPK		2.49379e-06	4.35748e-05	1	1	7	Q6P2Q9	1	1665.88	High	4.222e-05	1.808e-06	3.35
FALSE	High	MPSRFPPVVFYTPK	1xOxidation [M1]	0.000187423	4.35748e-05	1	1	6	Q6P2Q9	1	1681.88	High	4.222e-05	0.0001254	2.68
FALSE	High	MYEKIDLTLLNR		0.000150056	4.35748e-05	1	1	3	Q6P2Q9	1	1508.81	High	4.222e-05	0.0001009	2.29
FALSE	High	NLNYLHLDYNFNLKPVK		1.38424e-07	4.35748e-05	1	1	2	Q6P2Q9	0	2105.12	High	4.222e-05	1.067e-07	2.51
FALSE	High	NNVNVASLTQSEIR		6.505e-07	4.35748e-05	1	1	1	Q6P2Q9	0	1544.8	High	4.222e-05	4.858e-07	2.02
FALSE	High	NNVNVASLTQSEIRDIILGMEISAPSQQR		5.91258e-13	4.35748e-05	1	1	1	Q6P2Q9	1	3183.64	High	4.222e-05	5.875e-13	5.96
FALSE	High	NNVNVASLTQSEIRDIILGMEISAPSQQR	1xOxidation [M20]	1.62569e-08	4.35748e-05	1	1	1	Q6P2Q9	1	3199.64	High	4.222e-05	1.31e-08	3.65
FALSE	High	NNVVINYK		0.0353376	0.00244924	1	1	1	Q6P2Q9	0	963.526	High	0.001577	0.01871	1.86
FALSE	High	NNVVINYKDMNHTNSYGIIR		0.00984917	0.000988248	1	1	1	Q6P2Q9	1	2365.17	High	0.0006914	0.005479	1.69
FALSE	High	NNVVINYKDMNHTNSYGIIR	1xOxidation [M10]	3.76583e-06	4.35748e-05	1	1	3	Q6P2Q9	1	2381.17	High	4.222e-05	2.715e-06	1.83
FALSE	High	QGYNMLNLLIHR		9.61598e-07	4.35748e-05	1	1	1	Q6P2Q9	0	1471.78	High	4.222e-05	7.131e-07	3.14
FALSE	High	QGYNMLNLLIHR	1xOxidation [M5]	0.0131364	0.00129581	1	1	1	Q6P2Q9	0	1487.78	High	0.0008678	0.00721	2.22
FALSE	High	QILMASGSTTFTK	1xOxidation [M4]	6.74817e-06	4.35748e-05	1	1	1	Q6P2Q9	0	1400.71	High	4.222e-05	4.814e-06	1.51
FALSE	High	QNPFWWTHQR		4.97422e-06	4.35748e-05	1	1	6	Q6P2Q9	0	1399.67	High	4.222e-05	3.572e-06	2.95
FALSE	High	QQIAEIEK		0.00133825	0.000367871	1	1	2	Q6P2Q9	0	958.52	High	0.0002613	0.0008643	2.77
FALSE	High	QRVESHFDLELR		0.000139518	4.35748e-05	1	1	2	Q6P2Q9	1	1528.79	High	4.222e-05	9.394e-05	2.92
FALSE	High	QTDVGITHFR		0.000433773	9.16202e-05	1	1	1	Q6P2Q9	0	1173.6	High	6.818e-05	0.0002882	2.2
FALSE	High	QTKEQSQLTATQTR		0.00531471	0.000590813	1	1	1	Q6P2Q9	1	1619.83	High	0.0004467	0.003088	1.84
FALSE	High	RALDIPLVK		0.136349	0.00790455	1	1	1	Q6P2Q9	1	1024.65	High	0.004948	0.07116	1.91
FALSE	High	RFSPIPFPPLSYK		2.87112e-05	4.35748e-05	1	1	1	Q6P2Q9	1	1548.86	High	4.222e-05	1.981e-05	2.22
FALSE	High	RFTLWWSPTINR		0.00031479	9.16202e-05	1	1	1	Q6P2Q9	1	1576.84	High	6.818e-05	0.0002096	2.76
FALSE	High	RLFPPWIKPADTEPPPLLVYK		0.000819439	0.000234148	1	1	1	Q6P2Q9	1	2477.4	High	0.0001605	0.0005365	1.92
FALSE	High	RLTLEDLEDSWDR		0.00216533	0.0004477	1	1	2	Q6P2Q9	1	1647.8	High	0.0003704	0.001356	3.56
FALSE	High	SGLNQIPNR		0.00124828	0.000326349	1	1	5	Q6P2Q9	0	998.538	High	0.0002376	0.0008076	2.33
FALSE	High	SGLNQIPNRR		0.000253331	9.16202e-05	1	1	1	Q6P2Q9	1	1154.64	High	6.818e-05	0.0001688	2.87
FALSE	High	SGMSHEEDQLIPNLYR		9.37071e-05	4.35748e-05	1	1	6	Q6P2Q9	0	1888.89	High	4.222e-05	6.344e-05	1.91
FALSE	High	SGMSHEEDQLIPNLYR	1xOxidation [M3]	2.49939e-05	4.35748e-05	1	1	2	Q6P2Q9	0	1904.88	High	4.222e-05	1.731e-05	2.5
FALSE	High	SLPVEEQPK		0.00961964	0.000951008	1	1	4	Q6P2Q9	0	1026.55	High	0.0006703	0.005341	1.91
FALSE	High	SQEPLPDDDEEFELPEFVEPFLK		3.02379e-06	4.35748e-05	1	1	1	Q6P2Q9	0	2749.28	High	4.222e-05	2.192e-06	2.99
FALSE	High	SVTTVQWENSFVSVYSK		1.21081e-07	4.35748e-05	1	1	2	Q6P2Q9	0	1960.97	High	4.222e-05	9.363e-08	3.48
FALSE	High	TAEEVAALIR		4.10217e-05	4.35748e-05	1	1	5	Q6P2Q9	0	1072.6	High	4.222e-05	2.814e-05	1.8
FALSE	High	TAQCFLR	1xCarbamidomethyl [C4]	0.0218795	0.00169116	1	1	2	Q6P2Q9	0	895.445	High	0.001118	0.01172	1.64
FALSE	High	TDFKQYQVLK		0.000125697	4.35748e-05	1	1	1	Q6P2Q9	1	1269.68	High	4.222e-05	8.458e-05	2.46
FALSE	High	TDMIQALGGVEGILEHTLFK	1xOxidation [M3]	5.84878e-12	4.35748e-05	1	1	2	Q6P2Q9	0	2188.13	High	4.222e-05	5.557e-12	5.51
FALSE	High	TEDPDLPAFYFDPLINPISHR		4.24289e-14	4.35748e-05	1	1	2	Q6P2Q9	0	2457.21	High	4.222e-05	4.451e-14	4.28
FALSE	High	TFEGNLTTKPINGAIFIFNPR		0.000360508	9.16202e-05	1	1	1	Q6P2Q9	0	2350.26	High	6.818e-05	0.0002398	2.28
FALSE	High	TGQLFLK		0.00527702	0.000590813	1	1	3	Q6P2Q9	0	806.477	High	0.0004467	0.003068	1.98
FALSE	High	TIIITCSFTPGSCTLTAYK	2xCarbamidomethyl [C6; C13]	7.68206e-09	4.35748e-05	1	1	1	Q6P2Q9	0	2134.06	High	4.222e-05	6.301e-09	4.26
FALSE	High	TILQHLSEAWR		2.34438e-05	4.35748e-05	1	1	4	Q6P2Q9	0	1353.73	High	4.222e-05	1.627e-05	2.45
FALSE	High	TISSYTAFSR		0.000704342	0.000143061	1	1	4	Q6P2Q9	0	1132.56	High	9.921e-05	0.0004646	1.91
FALSE	High	TNHIYVSSDDIK		0.000379028	9.16202e-05	1	1	3	Q6P2Q9	0	1391.68	High	6.818e-05	0.0002515	2.4
FALSE	High	TNHIYVSSDDIKETGYTYILPK		0.0010305	0.000234148	1	1	4	Q6P2Q9	1	2557.28	High	0.0001833	0.0006724	1.96
FALSE	High	TSYEEFTHKDGVWNLQNEVTK		6.43963e-11	4.35748e-05	1	1	2	Q6P2Q9	1	2525.19	High	4.222e-05	5.829e-11	4.94
FALSE	High	TVNKHGDEIITSTTSNYETQTFSSK		0.000186461	4.35748e-05	1	1	2	Q6P2Q9	1	2788.33	High	4.222e-05	0.000125	2.07
FALSE	High	VESHFDLELR		0.000486408	9.16202e-05	1	1	3	Q6P2Q9	0	1244.63	High	6.818e-05	0.0003218	1.5
FALSE	High	VPGLPTPIENMILR		0.000100337	4.35748e-05	1	1	3	Q6P2Q9	0	1549.88	High	4.222e-05	6.786e-05	1.8
FALSE	High	VPGLPTPIENMILR	1xOxidation [M11]	0.000109129	4.35748e-05	1	1	3	Q6P2Q9	0	1565.87	High	4.222e-05	7.362e-05	1.55
FALSE	High	VQMLLSDR		0.00575155	0.000590813	1	1	1	Q6P2Q9	0	961.514	High	0.0004467	0.003315	2.25
FALSE	High	VSYQKLLKYYVLNALKHRPPK		0.000948422	0.000234148	1	1	1	Q6P2Q9	3	2558.5	High	0.0001833	0.0006191	2.21
FALSE	High	VWAEYALK		0.00351406	0.0004477	1	1	2	Q6P2Q9	0	979.525	High	0.0003704	0.002112	2.08
FALSE	High	VWAEYALKR		0.000351582	9.16202e-05	1	1	4	Q6P2Q9	1	1135.63	High	6.818e-05	0.0002333	2.69
FALSE	High	VWLFFMR		0.0015492	0.000404332	1	1	1	Q6P2Q9	0	998.528	High	0.0003369	0.000991	1.55
FALSE	High	VWLFFMR	1xOxidation [M6]	0.00984917	0.000988248	1	1	1	Q6P2Q9	0	1014.52	High	0.0006914	0.005491	1.13
FALSE	High	VYLGALK		0.0737495	0.00447324	1	1	1	Q6P2Q9	0	763.471	High	0.002868	0.03851	1.63
FALSE	High	WGDYDSHDIER		1.16443e-05	4.35748e-05	1	1	6	Q6P2Q9	0	1392.58	High	4.222e-05	8.191e-06	1.87
FALSE	High	WKTAEEVAALIR		0.000739646	0.000193781	1	1	1	Q6P2Q9	1	1386.77	High	0.0001297	0.0004873	2.54
FALSE	High	WLGNLLAR		0.00153345	0.000404332	1	1	1	Q6P2Q9	0	942.552	High	0.0003369	0.0009816	1.88
FALSE	High	WNVSRPSLLADSK		0.000442511	9.16202e-05	1	1	1	Q6P2Q9	0	1472.79	High	6.818e-05	0.0002938	1.51
FALSE	High	WQFTLPMMSTLYR		0.0131364	0.00129581	1	1	1	Q6P2Q9	0	1673.82	High	0.0008678	0.007202	1.7
FALSE	High	WQFTLPMMSTLYR	1xOxidation [M]	0.00542975	0.000590813	1	1	6	Q6P2Q9	0	1689.81	High	0.0004467	0.003145	1.42
FALSE	High	WQFTLPMMSTLYR	2xOxidation [M7; M8]	0.00395294	0.0004477	1	1	2	Q6P2Q9	0	1705.81	High	0.0003704	0.002351	1.62
FALSE	High	WQQLQAK		0.0926615	0.00551481	1	1	1	Q6P2Q9	0	901.489	High	0.003548	0.04825	1.26
FALSE	High	YIDRIHIFFR		5.5235e-05	4.35748e-05	1	1	2	Q6P2Q9	1	1379.76	High	4.222e-05	3.779e-05	2.44
FALSE	High	YIQPWESEFIDSQR		6.71737e-07	4.35748e-05	1	1	2	Q6P2Q9	0	1797.84	High	4.222e-05	5.011e-07	2.14
FALSE	High	YLTEHPDPNNENIVGYNNK		8.08516e-05	4.35748e-05	1	1	1	Q6P2Q9	0	2231.04	High	4.222e-05	5.489e-05	2.3
FALSE	High	YLTEHPDPNNENIVGYNNKK		3.84732e-06	4.35748e-05	1	1	2	Q6P2Q9	1	2359.13	High	4.222e-05	2.77e-06	1.71
FALSE	High	YMPHAVLK		0.00166503	0.000404332	1	1	1	Q6P2Q9	0	958.518	High	0.0003369	0.00106	1.83
FALSE	High	YMPHAVLK	1xOxidation [M2]	0.00145752	0.000404332	1	1	1	Q6P2Q9	0	974.513	High	0.0002883	0.000938	1.74
FALSE	High	YWIDIQLR		0.00126698	0.000367871	1	1	1	Q6P2Q9	0	1106.6	High	0.0002613	0.0008202	1.8
FALSE	High	YYVLNALK		8.84337e-05	4.35748e-05	1	1	2	Q6P2Q9	0	983.556	High	4.222e-05	5.997e-05	1.16
High	Master Protein	Q15643	Thyroid receptor-interacting protein 11 OS=Homo sapiens OX=9606 GN=TRIP11 PE=1 SV=3	0	903.174	72	148	331	147	1979	227.4	5.26	633.63	148	1
Checked	Confidence	Sequence	Modifications	Qvality PEP	Qvality q-value	# Protein Groups	# Proteins	# PSMs	Master Protein Accessions	# Missed Cleavages	Theo. MH+ [Da]	Confidence (by Search Engine): Sequest HT	Percolator q-Value (by Search Engine): Sequest HT	Percolator PEP (by Search Engine): Sequest HT	XCorr (by Search Engine): Sequest HT
FALSE	High	AKSDQLLSSNENFTNKVNENELLR		3.95591e-11	4.35748e-05	1	1	1	Q15643	2	2763.39	High	4.222e-05	3.607e-11	5.31
FALSE	High	ALAFEQLLK		0.000743269	0.000193781	1	1	3	Q15643	0	1032.61	High	0.0001297	0.0004878	1.84
FALSE	High	AMYSAELEK		0.0264631	0.00188643	1	1	1	Q15643	0	1041.49	High	0.001245	0.01407	1.53
FALSE	High	AQGTDNSDQSEICK	1xCarbamidomethyl [C13]	3.12373e-07	4.35748e-05	1	1	1	Q15643	0	1552.65	High	4.222e-05	2.367e-07	3.55
FALSE	High	ASKSEVLSESSELLQQELEELRK		2.18208e-07	4.35748e-05	1	1	1	Q15643	2	2632.37	High	4.222e-05	1.671e-07	4.77
FALSE	High	CQTLLAVLQTSSTGNEAGGVNSNQFEELLQER	1xCarbamidomethyl [C1]	3.87043e-08	4.35748e-05	1	1	1	Q15643	0	3493.69	High	4.222e-05	3.068e-08	2.99
FALSE	High	DEVGKLTQIIQQK		0.00739972	0.000696902	1	1	1	Q15643	1	1499.84	High	0.0005047	0.004211	1.25
FALSE	High	DIEIDALSQK		0.000743269	0.000193781	1	1	1	Q15643	0	1131.59	High	0.0001297	0.0004893	1.74
FALSE	High	DLEIQALHAR		5.49428e-05	4.35748e-05	1	1	4	Q15643	0	1165.63	High	4.222e-05	3.751e-05	2.84
FALSE	High	DLLLGKLDIISPQLSSASLLTPQSAECLR	1xCarbamidomethyl [C27]	2.68786e-06	4.35748e-05	1	1	1	Q15643	1	3138.71	High	4.222e-05	1.955e-06	3.55
FALSE	High	DISLDSELHDLR		1.59914e-06	4.35748e-05	1	1	1	Q15643	0	1412.7	High	4.222e-05	1.174e-06	2.73
FALSE	High	DISLDSELHDLRLNLEAK		0.000104095	4.35748e-05	1	1	1	Q15643	1	2081.09	High	4.222e-05	7.017e-05	2.36
FALSE	High	DMEIAELK		0.00520261	0.00055858	1	1	1	Q15643	0	948.471	High	0.0004309	0.003039	1.39
FALSE	High	DMEIAELKK		0.0286244	0.00201766	1	1	1	Q15643	1	1076.57	High	0.001299	0.01521	1.73
FALSE	High	DMLMEGTEEVEAELPDSR	1xOxidation [M4]	6.85735e-06	4.35748e-05	1	1	2	Q15643	0	2066.89	High	4.222e-05	4.875e-06	1.98
FALSE	High	DQVMLALK		0.0135716	0.00129581	1	1	2	Q15643	0	917.512	High	0.0008829	0.007392	1.77
FALSE	High	DQVMLALK	1xOxidation [M4]	0.0101648	0.00102413	1	1	4	Q15643	0	933.507	High	0.0007113	0.005624	1.38
FALSE	High	DVLSSSLEEQK		0.000227681	9.16202e-05	1	1	2	Q15643	0	1234.62	High	6.818e-05	0.0001522	2.27
FALSE	High	DVLSSSLEEQKQLTQLINK		0.00903631	0.000879491	1	1	1	Q15643	1	2173.17	High	0.0006302	0.005058	1.15
FALSE	High	DVLSSSLEEQKQLTQLINKK		0.00554781	0.000590813	1	1	1	Q15643	2	2301.27	High	0.0004467	0.003217	1.54
FALSE	High	EEMEQLFHDDQGGVTR		5.16409e-06	4.35748e-05	1	1	1	Q15643	0	1890.83	High	4.222e-05	3.703e-06	1.89
FALSE	High	EEMEQLFHDDQGGVTR	1xOxidation [M3]	0.000690677	0.000143061	1	1	1	Q15643	0	1906.82	High	9.921e-05	0.0004553	1.42
FALSE	High	EENNHLQEELER		0.00512948	0.00055858	1	1	1	Q15643	0	1539.7	High	0.0004309	0.002993	1.02
FALSE	High	EKDIEIDALSQK		0.00200493	0.0004477	1	1	1	Q15643	1	1388.73	High	0.0003704	0.001263	2.76
FALSE	High	EKLIQSEVALNDLHLTK		4.3543e-08	4.35748e-05	1	1	3	Q15643	1	1951.09	High	4.222e-05	3.436e-08	3.76
FALSE	High	EKVFAVLNEK		0.000506128	9.16202e-05	1	1	3	Q15643	1	1176.66	High	6.818e-05	0.0003343	2.41
FALSE	High	EIEAIHAILR		4.83704e-05	4.35748e-05	1	1	1	Q15643	0	1164.67	High	4.222e-05	3.32e-05	3.08
FALSE	High	ENLELKEHIR		1.54575e-05	4.35748e-05	1	1	1	Q15643	1	1280.7	High	4.222e-05	1.08e-05	2.77
FALSE	High	EQELNQSISEK		9.7222e-05	4.35748e-05	1	1	1	Q15643	0	1304.63	High	4.222e-05	6.568e-05	2.41
FALSE	High	EQELNQSISEKETLIAEIEELDR		0.000446944	9.16202e-05	1	1	1	Q15643	1	2716.35	High	6.818e-05	0.0002967	2.07
FALSE	High	EQELNQSISEKETLIAEIEELDRQNQEATK		2.48047e-06	4.35748e-05	1	1	2	Q15643	2	3515.73	High	4.222e-05	1.802e-06	4.38
FALSE	High	ETEYQALQETNMK		3.60798e-06	4.35748e-05	1	1	1	Q15643	0	1584.72	High	4.222e-05	2.599e-06	2.02
FALSE	High	ETLIAEIEELDR		0.000211979	9.16202e-05	1	1	1	Q15643	0	1430.74	High	6.818e-05	0.0001417	2.6
FALSE	High	ETLIAEIEELDRQNQEATK		1.49698e-05	4.35748e-05	1	1	2	Q15643	1	2230.12	High	4.222e-05	1.051e-05	2.74
FALSE	High	ETIQNLSR		0.0023427	0.0004477	1	1	2	Q15643	0	960.511	High	0.0003704	0.001458	1.89
FALSE	High	EVEISHLK		0.00216533	0.0004477	1	1	2	Q15643	0	954.525	High	0.0003704	0.001358	1.48
FALSE	High	FESSGQDMFR		6.57905e-05	4.35748e-05	1	1	2	Q15643	0	1203.51	High	4.222e-05	4.483e-05	2.23
FALSE	High	FESSGQDMFR	1xOxidation [M8]	3.70771e-05	4.35748e-05	1	1	2	Q15643	0	1219.5	High	4.222e-05	2.556e-05	2.23
FALSE	High	FLETESHPSIPPPK		8.44821e-06	4.35748e-05	1	1	6	Q15643	0	1578.82	High	4.222e-05	5.982e-06	2.6
FALSE	High	FSMMLR		0.0737495	0.00447324	1	1	2	Q15643	0	784.384	High	0.002868	0.03853	1.77
FALSE	High	FSMMLR	1xOxidation [M]	0.0392805	0.00271641	1	1	3	Q15643	0	800.379	High	0.001727	0.02059	1.06
FALSE	High	GKETEYQALQETNMK		3.44179e-11	4.35748e-05	1	1	1	Q15643	1	1769.84	High	4.222e-05	3.144e-11	3.58
FALSE	High	GKETEYQALQETNMK	1xOxidation [M14]	0.000163039	4.35748e-05	1	1	1	Q15643	1	1785.83	High	4.222e-05	0.0001095	3.28
FALSE	High	HMILIK		0.113701	0.00687402	1	1	1	Q15643	0	754.464	High	0.004314	0.05906	2.1
FALSE	High	HMILIKDQLSK		0.000125697	4.35748e-05	1	1	1	Q15643	1	1325.76	High	4.222e-05	8.467e-05	2.92
FALSE	High	HQLEECLAGNNQLSLEK	1xCarbamidomethyl [C6]	7.51676e-07	4.35748e-05	1	1	1	Q15643	0	1982.96	High	4.222e-05	5.602e-07	3.32
FALSE	High	HREELSDYEERIEELENLLQQGGSGVIETDLSK		1.62503e-06	4.35748e-05	1	1	1	Q15643	2	3815.86	High	4.222e-05	1.19e-06	4.33
FALSE	High	KDMEIAELKK		0.05837	0.00364704	1	1	1	Q15643	2	1204.66	High	0.002336	0.03059	2.29
FALSE	High	KEHEQTDSEIKQLK		6.72148e-11	4.35748e-05	1	1	1	Q15643	2	1712.88	High	4.222e-05	6.047e-11	5.02
FALSE	High	KLCTDLEEKHEASEIQIK	1xCarbamidomethyl [C3]	5.78483e-10	4.35748e-05	1	1	2	Q15643	2	2171.1	High	4.222e-05	4.994e-10	5.42
FALSE	High	KLMSLANSSEGKVDK	1xOxidation [M3]	5.5957e-06	4.35748e-05	1	1	1	Q15643	2	1622.84	High	4.222e-05	4.001e-06	3.4
FALSE	High	KRDTNAPESFKDTAESR		2.00234e-06	4.35748e-05	1	1	1	Q15643	3	1951.95	High	4.222e-05	1.459e-06	4.13
FALSE	High	LCTDLEEKHEASEIQIK	1xCarbamidomethyl [C2]	1.02015e-07	4.35748e-05	1	1	2	Q15643	1	2043.01	High	4.222e-05	7.924e-08	4.9
FALSE	High	LDIISPQLSSASLLTPQSAECLR	1xCarbamidomethyl [C21]	0.127092	0.00758303	1	1	1	Q15643	0	2499.31	High	0.004703	0.06618	1.18
FALSE	High	LEDKVENLVDQLNK		0.000137355	4.35748e-05	1	1	1	Q15643	1	1656.88	High	4.222e-05	9.258e-05	2.39
FALSE	High	IEELENLLQQGGSGVIETDLSK		1.17253e-07	4.35748e-05	1	1	1	Q15643	0	2372.22	High	4.222e-05	9.077e-08	3.7
FALSE	High	LESEVGHWR		4.41923e-05	4.35748e-05	1	1	15	Q15643	0	1112.55	High	4.222e-05	3.025e-05	3.06
FALSE	High	IEVIEK		0.13741	0.00796711	1	2	2	Q15643	0	730.435	High	0.005	0.07192	1.69
FALSE	High	LKGENEKIVETYR		7.12244e-05	4.35748e-05	1	1	1	Q15643	2	1578.85	High	4.222e-05	4.836e-05	2.42
FALSE	High	LKNFGQELAQVQHSIGQLCNTK	1xCarbamidomethyl [C19]	3.84845e-05	4.35748e-05	1	1	2	Q15643	1	2513.29	High	4.222e-05	2.647e-05	1.61
FALSE	High	ILAQSASVEEVFR		5.39338e-07	4.35748e-05	1	1	5	Q15643	0	1448.77	High	4.222e-05	4.052e-07	2.76
FALSE	High	LLEEANKYEK		4.76576e-06	4.35748e-05	1	1	4	Q15643	1	1236.65	High	4.222e-05	3.413e-06	2.9
FALSE	High	ILILEMDIGK		0.000244489	9.16202e-05	1	1	1	Q15643	0	1144.66	High	6.818e-05	0.000163	2.24
FALSE	High	ILILEMDIGK	1xOxidation [M6]	0.000193296	4.35748e-05	1	1	4	Q15643	0	1160.66	High	4.222e-05	0.0001295	2.63
FALSE	High	LIQSEVALNDLHLTK		3.76818e-08	4.35748e-05	1	1	3	Q15643	0	1693.95	High	4.222e-05	2.978e-08	3.6
FALSE	High	LMGSILGVR		0.000856167	0.000234148	1	1	1	Q15643	0	945.555	High	0.0001833	0.0005599	2.14
FALSE	High	LMGSILGVR	1xOxidation [M2]	0.0460407	0.00292697	1	1	3	Q15643	0	961.55	High	0.001826	0.02414	1.22
FALSE	High	LMGSILGVRR		0.127092	0.00758303	1	1	1	Q15643	1	1101.66	High	0.004703	0.06606	1.36
FALSE	High	LMSLANSSEGK		7.46946e-05	4.35748e-05	1	1	1	Q15643	0	1136.56	High	4.222e-05	5.085e-05	2.47
FALSE	High	LMSLANSSEGKVDK		2.94393e-06	4.35748e-05	1	1	1	Q15643	1	1478.75	High	4.222e-05	2.137e-06	3.09
FALSE	High	LMSLANSSEGKVDK	1xOxidation [M2]	0.152952	0.00907766	1	1	1	Q15643	1	1494.75	High	0.005756	0.08018	1.21
FALSE	High	LNLEAKEQELNQSISEK		5.53972e-07	4.35748e-05	1	1	1	Q15643	1	1973.02	High	4.222e-05	4.145e-07	2.47
FALSE	High	LNNEYEVIK		0.000214157	9.16202e-05	1	1	3	Q15643	0	1121.58	High	6.818e-05	0.0001433	2.41
FALSE	High	LQEELDKYSQALR		1.30506e-07	4.35748e-05	1	1	3	Q15643	1	1592.83	High	4.222e-05	1.006e-07	3.32
FALSE	High	LQEELDKYSQALRK		7.27302e-06	4.35748e-05	1	1	6	Q15643	2	1720.92	High	4.222e-05	5.176e-06	2.45
FALSE	High	IQNLLK		0.141718	0.00820998	3	5	8	P07942; Q14146; Q15643	0	728.466	High	0.005188	0.07426	1.93
FALSE	High	LQQALSDAENEIMR		6.50011e-06	4.35748e-05	1	1	1	Q15643	0	1617.79	High	4.222e-05	4.634e-06	2.16
FALSE	High	LQQALSDAENEIMR	1xOxidation [M13]	5.93905e-07	4.35748e-05	1	1	1	Q15643	0	1633.79	High	4.222e-05	4.434e-07	2.13
FALSE	High	LQVDYTGLIQSYEQNETK		5.42482e-10	4.35748e-05	1	1	1	Q15643	0	2129.04	High	4.222e-05	4.686e-10	2.65
FALSE	High	IRNELMQSLNQDSNSNFKDTLLK		9.94046e-14	4.35748e-05	1	1	1	Q15643	2	2708.37	High	4.222e-05	1.023e-13	4.75
FALSE	High	IRNELMQSLNQDSNSNFKDTLLK	1xOxidation [M6]	5.97199e-08	4.35748e-05	1	1	2	Q15643	2	2724.36	High	4.222e-05	4.681e-08	4.88
FALSE	High	LRNHLLESEDSYTR		3.16021e-05	4.35748e-05	1	1	3	Q15643	1	1732.86	High	4.222e-05	2.184e-05	2.49
FALSE	High	LSDSIAATSELER		2.97677e-07	4.35748e-05	1	1	1	Q15643	0	1391.7	High	4.222e-05	2.259e-07	3.63
FALSE	High	LSNEVSRLESEVGHWR		2.00293e-07	4.35748e-05	1	1	2	Q15643	1	1897.95	High	4.222e-05	1.536e-07	3.49
FALSE	High	LSSAENDRDILRR		0.00142839	0.000404332	1	1	1	Q15643	2	1544.81	High	0.0002883	0.0009178	2.08
FALSE	High	LSSLNQDNSLAEDNLK		2.01398e-08	4.35748e-05	1	1	1	Q15643	0	1760.87	High	4.222e-05	1.613e-08	4.45
FALSE	High	LSSLNQDNSLAEDNLKLK		3.19135e-07	4.35748e-05	1	1	2	Q15643	1	2002.05	High	4.222e-05	2.424e-07	2.31
FALSE	High	ISSTSHTQDVVYLQQQLQAYAMER	1xOxidation [M22]	2.26641e-10	4.35748e-05	1	1	1	Q15643	0	2812.36	High	4.222e-05	1.992e-10	4.92
FALSE	High	LSTRFESSGQDMFR	1xOxidation [M12]	0.0539455	0.00328313	1	1	1	Q15643	1	1676.77	High	0.002077	0.0283	1.55
FALSE	High	LSVHDMKPLDSPGR		1.74215e-06	4.35748e-05	1	1	1	Q15643	0	1551.79	High	4.222e-05	1.278e-06	2.97
FALSE	High	LSVHDMKPLDSPGRR	1xOxidation [M6]	0.000647989	0.000143061	1	1	2	Q15643	1	1723.89	High	9.921e-05	0.0004276	1.48
FALSE	High	LTEQLDVK		0.0260067	0.00185306	1	1	2	Q15643	0	945.525	High	0.001226	0.01388	1.86
FALSE	High	LTEQLDVKEEQIEELKR		9.41552e-09	4.35748e-05	1	1	3	Q15643	2	2100.12	High	4.222e-05	7.682e-09	4.13
FALSE	High	LTQIIQQK		0.00235608	0.0004477	1	1	1	Q15643	0	971.588	High	0.0003704	0.001463	2.18
FALSE	High	LVLACEDVR	1xCarbamidomethyl [C5]	0.00076164	0.000193781	1	1	3	Q15643	0	1074.56	High	0.0001297	0.0005008	2.25
FALSE	High	LVSSSNAMENASHQASVQVESLQEQLNVVSK		4.23988e-09	4.35748e-05	1	1	1	Q15643	0	3313.63	High	4.222e-05	3.517e-09	3.23
FALSE	High	LVSSSNAMENASHQASVQVESLQEQLNVVSK	1xOxidation [M8]	2.28981e-07	4.35748e-05	1	1	2	Q15643	0	3329.63	High	4.222e-05	1.744e-07	2.16
FALSE	High	MENEKLVLACEDVR	1xCarbamidomethyl [C10]	0.000278907	9.16202e-05	1	1	1	Q15643	1	1705.82	High	6.818e-05	0.0001863	1.59
FALSE	High	MMDIVAAK		0.00128599	0.000367871	1	1	3	Q15643	0	878.447	High	0.0002613	0.0008292	1.18
FALSE	High	MMDIVAAK	1xOxidation [M1]	0.00977199	0.000951008	1	1	1	Q15643	0	894.442	High	0.0006703	0.005426	0.95
FALSE	High	MQLLQSLQEQK		4.56244e-05	4.35748e-05	1	1	1	Q15643	0	1345.71	High	4.222e-05	3.134e-05	2.28
FALSE	High	MQLLQSLQEQK	1xOxidation [M1]	0.00141408	0.000404332	1	1	1	Q15643	0	1361.71	High	0.0002883	0.0009104	1.38
FALSE	High	MQLLQSLQEQKK		9.76067e-06	4.35748e-05	1	1	5	Q15643	1	1473.81	High	4.222e-05	6.889e-06	2.94
FALSE	High	MQLLQSLQEQKK	1xOxidation [M1]	9.57001e-05	4.35748e-05	1	1	2	Q15643	1	1489.8	High	4.222e-05	6.459e-05	2.61
FALSE	High	MRIEVLEKEK		0.00210621	0.0004477	1	1	2	Q15643	2	1274.71	High	0.0003704	0.001318	1.73
FALSE	High	NFGQELAQVQHSIGQLCNTK	1xCarbamidomethyl [C17]	1.13546e-07	4.35748e-05	1	1	2	Q15643	0	2272.11	High	4.222e-05	8.777e-08	3.35
FALSE	High	NHLLESEDSYTR		0.000526621	9.16202e-05	1	1	3	Q15643	0	1463.68	High	6.818e-05	0.0003479	1.24
FALSE	High	NLFIGHFHTPK		6.86356e-05	4.35748e-05	1	1	8	Q15643	0	1310.7	High	4.222e-05	4.677e-05	1.76
FALSE	High	NLKQNLSELEQLNENLK		9.066e-07	4.35748e-05	1	1	4	Q15643	1	2027.08	High	4.222e-05	6.711e-07	2.28
FALSE	High	NLKQNLSELEQLNENLKK		3.19006e-06	4.35748e-05	1	1	1	Q15643	2	2155.17	High	4.222e-05	2.308e-06	2.8
FALSE	High	NLNTSALQLEHEHLIK		8.35831e-06	4.35748e-05	1	1	4	Q15643	0	1860	High	4.222e-05	5.933e-06	3.78
FALSE	High	NTIVETLK		0.000943808	0.000234148	1	1	6	Q15643	0	917.53	High	0.0001833	0.0006163	2.6
FALSE	High	QDIQTDNSDIFQETK		3.62956e-08	4.35748e-05	1	1	1	Q15643	0	1781.82	High	4.222e-05	2.87e-08	3.54
FALSE	High	QEMLDDVQK		0.00165641	0.000404332	1	1	2	Q15643	0	1105.52	High	0.0003369	0.001057	1.27
FALSE	High	QKLEDKVENLVDQLNK		2.6223e-05	4.35748e-05	1	1	2	Q15643	2	1913.03	High	4.222e-05	1.82e-05	4.35
FALSE	High	QIALQDQLLK		5.29395e-05	4.35748e-05	1	1	2	Q15643	0	1169.69	High	4.222e-05	3.627e-05	1.42
FALSE	High	QIDQLSKDEVGK		0.000907712	0.000234148	1	1	1	Q15643	1	1359.71	High	0.0001833	0.0005944	3.02
FALSE	High	QIDQLSKDEVGKLTQIIQQK		1.38166e-05	4.35748e-05	1	1	5	Q15643	2	2312.28	High	4.222e-05	9.679e-06	3.52
FALSE	High	QLIAEWK		0.0194153	0.00162976	1	1	1	Q15643	0	887.499	High	0.001086	0.01045	1.73
FALSE	High	QLIAEWKK		0.00139292	0.000367871	1	1	1	Q15643	1	1015.59	High	0.0002613	0.0008951	1.77
FALSE	High	QIMEECENLKLECSK	2xCarbamidomethyl [C6; C13]	3.56956e-06	4.35748e-05	1	1	2	Q15643	1	1910.87	High	4.222e-05	2.581e-06	2.58
FALSE	High	QLTQLINKK		0.00274207	0.0004477	1	1	2	Q15643	1	1085.67	High	0.0003704	0.001688	2.33
FALSE	High	QMENTALQNEVQR		1.44447e-06	4.35748e-05	1	1	1	Q15643	0	1560.74	High	4.222e-05	1.064e-06	3.33
FALSE	High	QMENTALQNEVQR	1xOxidation [M2]	3.17303e-06	4.35748e-05	1	1	1	Q15643	0	1576.74	High	4.222e-05	2.299e-06	3.05
FALSE	High	QNELRQEMLDDVQKK		0.0168242	0.00142677	1	1	1	Q15643	2	1873.94	High	0.000954	0.00907	1.32
FALSE	High	QNLSELEQLNENLK		3.91146e-07	4.35748e-05	1	1	1	Q15643	0	1671.85	High	4.222e-05	2.951e-07	3.18
FALSE	High	QNLSELEQLNENLKK		4.40244e-10	4.35748e-05	1	1	1	Q15643	1	1799.95	High	4.222e-05	3.813e-10	3.99
FALSE	High	QQNEGDSIISK		0.000166449	4.35748e-05	1	1	1	Q15643	0	1218.6	High	4.222e-05	0.0001114	2.91
FALSE	High	QQVMTTVQNMQHESAQLQEELHQLQAQVLVDSDNNSK	1xOxidation [M4]	1.20239e-05	4.35748e-05	1	1	1	Q15643	0	4265.02	High	4.222e-05	8.444e-06	2.39
FALSE	High	QRDETALQLSVSQEQVK		2.54776e-06	4.35748e-05	1	1	4	Q15643	1	1959.01	High	4.222e-05	1.847e-06	3.12
FALSE	High	QYALSLANLQMVLEHFQQEEK		0.000373377	9.16202e-05	1	1	1	Q15643	0	2519.26	High	6.818e-05	0.000248	1.64
FALSE	High	QYALSLANLQMVLEHFQQEEK	1xOxidation [M11]	8.1046e-09	4.35748e-05	1	1	1	Q15643	0	2535.25	High	4.222e-05	6.637e-09	3.94
FALSE	High	REEMEQLFHDDQGGVTR		5.28001e-08	4.35748e-05	1	1	2	Q15643	1	2046.93	High	4.222e-05	4.144e-08	3.58
FALSE	High	REEMEQLFHDDQGGVTR	1xOxidation [M4]	8.3893e-05	4.35748e-05	1	1	3	Q15643	1	2062.92	High	4.222e-05	5.673e-05	2.23
FALSE	High	RTDVNPFLAPR		0.0118261	0.00112667	1	1	1	Q15643	1	1285.7	High	0.000768	0.006518	1.58
FALSE	High	SDQLLSSNENFTNK		5.00092e-06	4.35748e-05	1	1	1	Q15643	0	1596.75	High	4.222e-05	3.59e-06	1.95
FALSE	High	SDQLLSSNENFTNKVNENELLR		7.47662e-07	4.35748e-05	1	1	2	Q15643	1	2564.26	High	4.222e-05	5.556e-07	3.97
FALSE	High	SEVLSESSELLQQELEELR		4.90146e-12	4.35748e-05	1	1	2	Q15643	0	2218.11	High	4.222e-05	4.675e-12	5.08
FALSE	High	SEVLSESSELLQQELEELRK		8.46052e-10	4.35748e-05	1	1	3	Q15643	1	2346.2	High	4.222e-05	7.245e-10	3.68
FALSE	High	SLGSMKEENNHLQEELER		1.95031e-08	4.35748e-05	1	1	1	Q15643	1	2143.01	High	4.222e-05	1.565e-08	2.77
FALSE	High	SLLSQEKEELQMSLLK		1.2372e-08	4.35748e-05	1	1	2	Q15643	1	1876.01	High	4.222e-05	1.003e-08	4.81
FALSE	High	SLLSQEKEELQMSLLK	1xOxidation [M12]	5.51109e-08	4.35748e-05	1	1	2	Q15643	1	1892	High	4.222e-05	4.325e-08	1.97
FALSE	High	SLQEKDATIR		0.0132438	0.00129581	1	1	1	Q15643	1	1160.63	High	0.0008678	0.007263	1.71
FALSE	High	SQEIDDHQHEMSVLQNAHQQK		4.33229e-10	4.35748e-05	1	1	2	Q15643	0	2502.14	High	4.222e-05	3.771e-10	4.11
FALSE	High	SQEIDDHQHEMSVLQNAHQQK	1xOxidation [M11]	0.000151623	4.35748e-05	1	1	1	Q15643	0	2518.14	High	4.222e-05	0.0001016	2.22
FALSE	High	SQESNVSIQKENLELKEHIR		2.55329e-05	4.35748e-05	1	1	1	Q15643	2	2381.24	High	4.222e-05	1.766e-05	3.17
FALSE	High	SSKLQEELDKYSQALRK		1.26165e-05	4.35748e-05	1	1	1	Q15643	3	2023.08	High	4.222e-05	8.868e-06	1.5
FALSE	High	SVPNTPLRPNQQSVVNSSFSELFVK		2.24163e-08	4.35748e-05	1	1	2	Q15643	0	2774.45	High	4.222e-05	1.791e-08	2.71
FALSE	High	TDVNPFLAPR		3.21113e-05	4.35748e-05	1	1	3	Q15643	0	1129.6	High	4.222e-05	2.221e-05	2.23
FALSE	High	TGELNQLLNAVK		4.08332e-08	4.35748e-05	1	1	5	Q15643	0	1299.73	High	4.222e-05	3.237e-08	2.89
FALSE	High	TKEIEAIHAILR		8.32331e-08	4.35748e-05	1	1	3	Q15643	1	1393.82	High	4.222e-05	6.49e-08	3.85
FALSE	High	TLDSVTELASEVSQLNTIK		3.42293e-10	4.35748e-05	1	1	2	Q15643	0	2048.08	High	4.222e-05	2.984e-10	5.2
FALSE	High	TLDSVTELASEVSQLNTIKEHLEEEIKHHQK		6.86405e-08	4.35748e-05	1	1	4	Q15643	2	3585.84	High	4.222e-05	5.366e-08	3.92
FALSE	High	TIEELSNAR		0.000529238	9.16202e-05	1	1	1	Q15643	0	1032.53	High	6.818e-05	0.0003496	2.62
FALSE	High	TIQVLQIEK		0.000149279	4.35748e-05	1	1	5	Q15643	0	1071.64	High	4.222e-05	0.0001004	2.45
FALSE	High	TIQVLQIEKVESTK		0.00309702	0.0004477	1	1	1	Q15643	1	1615.93	High	0.0003704	0.00188	1.58
FALSE	High	TQLHEERQDIQTDNSDIFQETK		9.22254e-14	4.35748e-05	1	1	2	Q15643	1	2675.25	High	4.222e-05	9.507e-14	4.06
FALSE	High	TVVFQQERDQVMLALK		0.000133125	4.35748e-05	1	1	3	Q15643	1	1905.03	High	4.222e-05	8.95e-05	2.39
FALSE	High	VENLVDQLNK		0.00114222	0.000326349	1	1	1	Q15643	0	1171.63	High	0.0002376	0.0007427	1.19
FALSE	High	VFAVLNEK		0.00362946	0.0004477	1	1	3	Q15643	0	919.525	High	0.0003704	0.002175	2.13
FALSE	High	VHQLEDDKMDITK		2.71679e-06	4.35748e-05	1	1	1	Q15643	1	1571.77	High	4.222e-05	1.968e-06	2.47
FALSE	High	VHQLEDDKMDITK	1xOxidation [M9]	1.56565e-07	4.35748e-05	1	1	2	Q15643	1	1587.77	High	4.222e-05	1.206e-07	4.67
FALSE	High	VISLQECLDEANAALDSASR	1xCarbamidomethyl [C7]	8.83457e-13	4.35748e-05	1	1	4	Q15643	0	2162.04	High	4.222e-05	8.703e-13	4.69
FALSE	High	VNENELLR		0.00100563	0.000234148	1	1	2	Q15643	0	986.527	High	0.0001833	0.0006563	2.46
FALSE	High	VQSLNIENGSEK		0.000962402	0.000234148	1	1	1	Q15643	0	1317.66	High	0.0001833	0.0006292	2.62
FALSE	High	VQSLNIENGSEKHDLSK		5.44797e-06	4.35748e-05	1	1	2	Q15643	1	1897.96	High	4.222e-05	3.887e-06	2.84
FALSE	High	WMTGWLGGGSK		9.5198e-05	4.35748e-05	1	1	1	Q15643	0	1179.56	High	4.222e-05	6.451e-05	2.4
FALSE	High	WMTGWLGGGSK	1xOxidation [M2]	9.32152e-05	4.35748e-05	1	1	2	Q15643	0	1195.56	High	4.222e-05	6.317e-05	1.05
FALSE	High	YQHEQMNATHTQLFLEKDEEIK		0.0010612	0.000234148	1	1	1	Q15643	1	2732.3	High	0.0001833	0.0006914	1.09
High	Master Protein	Q14204	Cytoplasmic dynein 1 heavy chain 1 OS=Homo sapiens OX=9606 GN=DYNC1H1 PE=1 SV=5	0	884.687	45	178	296	178	4646	532.1	6.4	439.04	178	1
Checked	Confidence	Sequence	Modifications	Qvality PEP	Qvality q-value	# Protein Groups	# Proteins	# PSMs	Master Protein Accessions	# Missed Cleavages	Theo. MH+ [Da]	Confidence (by Search Engine): Sequest HT	Percolator q-Value (by Search Engine): Sequest HT	Percolator PEP (by Search Engine): Sequest HT	XCorr (by Search Engine): Sequest HT
FALSE	High	AATSPALFNR		0.00031479	9.16202e-05	1	1	2	Q14204	0	1047.56	High	6.818e-05	0.0002093	2.57
FALSE	High	AELGEYIR		0.0240543	0.00181849	1	1	2	Q14204	0	950.494	High	0.001173	0.01286	1.01
FALSE	High	AELGEYIRR		0.142812	0.00827228	1	1	1	Q14204	1	1106.6	High	0.005257	0.07461	1.85
FALSE	High	AHQANQLYPFAISLIESVR		4.12729e-08	4.35748e-05	1	1	6	Q14204	0	2157.15	High	4.222e-05	3.269e-08	3.27
FALSE	High	AKEALELTDTGLLSGSEER		0.140631	0.00820998	1	1	1	Q14204	1	2019.02	High	0.005139	0.0732	1.63
FALSE	High	ALEHAFQLEHIMDLTR		1.34806e-09	4.35748e-05	1	1	1	Q14204	0	1923.97	High	4.222e-05	1.142e-09	3.23
FALSE	High	ALEHAFQLEHIMDLTR	1xOxidation [M12]	0.000306964	9.16202e-05	1	1	1	Q14204	0	1939.97	High	6.818e-05	0.0002048	1.28
FALSE	High	ALERLEGVEGVAHIIDPK		0.0182986	0.00156448	1	1	1	Q14204	1	1946.07	High	0.001031	0.009846	2.04
FALSE	High	ALGEYLER		0.00153345	0.000404332	1	1	2	Q14204	0	950.494	High	0.0003369	0.0009816	1.21
FALSE	High	ALGEYLERER		0.00712555	0.000696902	1	1	1	Q14204	1	1235.64	High	0.0005047	0.004057	1.59
FALSE	High	ALPDMEVVGLNFSSATTPELLLK		3.44179e-11	4.35748e-05	1	1	2	Q14204	0	2445.29	High	4.222e-05	3.149e-11	3.69
FALSE	High	ALPDMEVVGLNFSSATTPELLLK	1xOxidation [M5]	0.00121179	0.000326349	1	1	1	Q14204	0	2461.29	High	0.0002376	0.000786	0.95
FALSE	High	AISKDHLYGTLDPNTR		0.000127682	4.35748e-05	1	1	1	Q14204	1	1800.92	High	4.222e-05	8.61e-05	3.07
FALSE	High	AMSRPILYSNWLSK		0.000462802	9.16202e-05	1	1	1	Q14204	0	1665.88	High	6.818e-05	0.0003066	0.98
FALSE	High	ANEVEQMIR		0.00209464	0.0004477	1	1	1	Q14204	0	1089.54	High	0.0003704	0.001313	1.71
FALSE	High	ASVVTLPVYLNFTR		1.1459e-05	4.35748e-05	1	1	1	Q14204	0	1579.88	High	4.222e-05	8.056e-06	2.75
FALSE	High	AVDDLNLHSYSNLPIWVNK		0.019748	0.00162976	1	1	1	Q14204	0	2198.12	High	0.001086	0.0106	1.82
FALSE	High	DAATIMQPYFTSNGLVTK	1xOxidation [M6]	3.56956e-06	4.35748e-05	1	1	1	Q14204	0	1972.97	High	4.222e-05	2.576e-06	2.22
FALSE	High	DLEASIAR		0.0211423	0.00165894	1	1	1	Q14204	0	874.463	High	0.0011	0.01129	1.53
FALSE	High	DLFQVAFNR		0.00261501	0.0004477	1	1	1	Q14204	0	1109.57	High	0.0003704	0.001609	1.81
FALSE	High	DLPPVSGSIIWAK		0.000238354	9.16202e-05	1	1	2	Q14204	0	1382.77	High	6.818e-05	0.0001592	1.56
FALSE	High	DLSSQLLK		0.0539455	0.00328313	1	1	1	Q14204	0	903.515	High	0.002058	0.02829	1.72
FALSE	High	DSAIQQQVANLQMK		0.00031479	9.16202e-05	1	1	1	Q14204	0	1573.8	High	6.818e-05	0.0002093	1.28
FALSE	High	DYIPVDQEELRDYVK		0.000290405	9.16202e-05	1	1	2	Q14204	1	1881.92	High	6.818e-05	0.0001932	1.94
FALSE	High	EALELTDTGLLSGSEER		1.27029e-06	4.35748e-05	1	1	1	Q14204	0	1819.89	High	4.222e-05	9.341e-07	3.44
FALSE	High	EAIVNSCVFVHQTLHQANAR	1xCarbamidomethyl [C7]	7.5214e-11	4.35748e-05	1	1	2	Q14204	0	2294.15	High	4.222e-05	6.785e-11	4.06
FALSE	High	EFGPVVIDYGK		0.00042733	9.16202e-05	1	1	1	Q14204	0	1223.63	High	6.818e-05	0.0002835	2.26
FALSE	High	EGEEVMFK		0.00465125	0.000520053	1	1	1	Q14204	0	968.439	High	0.0004091	0.002741	1.59
FALSE	High	EGEEVMFK	1xOxidation [M6]	0.0323617	0.00228774	1	1	1	Q14204	0	984.434	High	0.001489	0.01704	1.39
FALSE	High	EGLMLDSHEELYK	1xOxidation [M4]	6.23973e-05	4.35748e-05	1	1	1	Q14204	0	1579.73	High	4.222e-05	4.25e-05	2.24
FALSE	High	EQPWVSVQPR		0.000725325	0.000193781	1	1	4	Q14204	0	1225.63	High	0.0001297	0.0004765	1.74
FALSE	High	ESPEVLLTLDILK		4.95057e-07	4.35748e-05	1	1	2	Q14204	0	1469.85	High	4.222e-05	3.71e-07	2.74
FALSE	High	EVDGLDVSK		0.000881561	0.000234148	1	1	1	Q14204	0	961.484	High	0.0001833	0.0005765	1.85
FALSE	High	EVWNTYELDLVNYQNK		1.3262e-07	4.35748e-05	1	1	1	Q14204	0	2027.97	High	4.222e-05	1.026e-07	2.49
FALSE	High	EWTDGLFTHVLR		2.44096e-06	4.35748e-05	1	1	3	Q14204	0	1473.75	High	4.222e-05	1.777e-06	2.99
FALSE	High	EYQTQLIQR		0.00170893	0.000441222	1	1	1	Q14204	0	1178.62	High	0.0003556	0.001088	2.51
FALSE	High	FGNPLLVQDVESYDPVLNPVLNR		2.20654e-10	4.35748e-05	1	1	1	Q14204	0	2598.36	High	4.222e-05	1.941e-10	5.6
FALSE	High	FLSDPQVHTVLVER		6.71737e-07	4.35748e-05	1	1	3	Q14204	0	1639.88	High	4.222e-05	5.015e-07	2.36
FALSE	High	FNALFVRPHIR		0.00523965	0.000590813	1	1	1	Q14204	0	1369.79	High	0.0004467	0.003049	2.3
FALSE	High	FNYGFEYLGVQDK		5.4772e-06	4.35748e-05	1	1	2	Q14204	0	1579.74	High	4.222e-05	3.911e-06	2.62
FALSE	High	FNYGFEYLGVQDKLVQTPLTDR		0.000469765	9.16202e-05	1	1	1	Q14204	1	2603.31	High	6.818e-05	0.0003119	1.71
FALSE	High	FQSISTEFLALMK		3.64681e-06	4.35748e-05	1	1	1	Q14204	0	1514.79	High	4.222e-05	2.623e-06	1.83
FALSE	High	FTQDTQPHYIYSPR		9.87688e-07	4.35748e-05	1	1	1	Q14204	0	1752.83	High	4.222e-05	7.314e-07	3.1
FALSE	High	FVAWMNGLSVYQIK	1xOxidation [M5]	9.46985e-05	4.35748e-05	1	1	1	Q14204	0	1671.86	High	4.222e-05	6.39e-05	2.01
FALSE	High	FYFDPK		0.167326	0.00970167	1	1	1	Q14204	0	816.393	High	0.00622	0.08806	1.47
FALSE	High	FYFVGDEDLLEIIGNSK		6.71957e-09	4.35748e-05	1	1	1	Q14204	0	1958.97	High	4.222e-05	5.509e-09	3.3
FALSE	High	GIFEALRPLETLPVEGLIR		1.34787e-08	4.35748e-05	1	1	2	Q14204	0	2123.22	High	4.222e-05	1.09e-08	4.05
FALSE	High	GNEIVLSAGSTPR		6.20676e-05	4.35748e-05	1	1	1	Q14204	0	1300.69	High	4.222e-05	4.228e-05	2.72
FALSE	High	GTVGEPTYDAEFQHFLR		3.72573e-06	4.35748e-05	1	1	1	Q14204	0	1966.93	High	4.222e-05	2.682e-06	3.52
FALSE	High	GVWSELSK		0.0242632	0.00181849	1	1	1	Q14204	0	905.473	High	0.001191	0.0129	1.36
FALSE	High	GWDDLFNK		0.019748	0.00162976	1	1	1	Q14204	0	994.463	High	0.001086	0.01062	1.73
FALSE	High	GWDDLFNKVK		0.0642389	0.00399179	1	1	1	Q14204	1	1221.63	High	0.002551	0.03337	1.17
FALSE	High	HEALLYTWLAEHKPLVLCGPPGSGK	1xCarbamidomethyl [C18]	3.68802e-05	4.35748e-05	1	1	1	Q14204	0	2773.45	High	4.222e-05	2.534e-05	1.29
FALSE	High	HVPVVYVDYPGPASLTQIYGTFNR		6.43571e-07	4.35748e-05	1	1	2	Q14204	0	2693.37	High	4.222e-05	4.802e-07	3.28
FALSE	High	HYLDFINHYANLFHEK		3.00972e-09	4.35748e-05	1	1	4	Q14204	0	2061	High	4.222e-05	2.515e-09	4.48
FALSE	High	HYLDFINHYANLFHEKR		2.6223e-05	4.35748e-05	1	1	1	Q14204	1	2217.1	High	4.222e-05	1.816e-05	1.5
FALSE	High	KASVVTLPVYLNFTR		1.77036e-06	4.35748e-05	1	1	1	Q14204	1	1707.98	High	4.222e-05	1.293e-06	2.86
FALSE	High	KFLSDPQVHTVLVER		5.7224e-09	4.35748e-05	1	1	5	Q14204	1	1767.98	High	4.222e-05	4.712e-09	3.55
FALSE	High	KLEHLITELVHQR		1.38464e-09	4.35748e-05	1	1	1	Q14204	1	1615.93	High	4.222e-05	1.174e-09	4.82
FALSE	High	KLVPLLLEDGGEAPAALEAALEEK		2.6606e-08	4.35748e-05	1	1	1	Q14204	1	2476.35	High	4.222e-05	2.128e-08	4.38
FALSE	High	KYEFGESDLR		0.004343	0.000485904	1	1	4	Q14204	1	1243.6	High	0.0003916	0.002564	1.67
FALSE	High	KYTGEDFDEDLR		8.45643e-07	4.35748e-05	1	1	1	Q14204	1	1487.66	High	4.222e-05	6.276e-07	2.02
FALSE	High	IAFIMDESNVLDSGFLER	1xOxidation [M5]	7.62898e-05	4.35748e-05	1	1	1	Q14204	0	2072	High	4.222e-05	5.172e-05	3.07
FALSE	High	LALESICLLLGESTTDWK	1xCarbamidomethyl [C7]	0.00241062	0.0004477	1	1	2	Q14204	0	2049.06	High	0.0003704	0.001495	2.23
FALSE	High	LCDEQLSSQSHYDFGLR	1xCarbamidomethyl [C2]	6.86405e-08	4.35748e-05	1	1	1	Q14204	0	2054.92	High	4.222e-05	5.378e-08	3.29
FALSE	High	LDRDPASGTALQEISFWLNLER		0.00024325	9.16202e-05	1	1	1	Q14204	1	2531.29	High	6.818e-05	0.0001628	2.81
FALSE	High	LFLTMEINPK		0.000211979	9.16202e-05	1	1	1	Q14204	0	1205.66	High	6.818e-05	0.0001421	1.8
FALSE	High	IFRQPQGHLLLIGVSGAGK		0.00027471	9.16202e-05	1	1	2	Q14204	1	1991.15	High	6.818e-05	0.0001832	3.02
FALSE	High	IFTIESTR		0.00712555	0.000696902	1	1	2	Q14204	0	966.525	High	0.0005047	0.004054	1.43
FALSE	High	IFVFEPPPGVK		0.000991001	0.000234148	1	1	2	Q14204	0	1229.69	High	0.0001833	0.0006469	2.22
FALSE	High	LGEDLNKWQALLVQIR		4.44921e-09	4.35748e-05	1	1	1	Q14204	1	1896.07	High	4.222e-05	3.681e-09	5.05
FALSE	High	LGGSPFGPAGTGK		1.74784e-05	4.35748e-05	1	1	2	Q14204	0	1145.59	High	4.222e-05	1.22e-05	2.84
FALSE	High	IKETVDQVEELRR		0.0179927	0.00153173	1	1	1	Q14204	2	1614.88	High	0.001012	0.009711	1.51
FALSE	High	LKGTVGEPTYDAEFQHFLR		6.06334e-06	4.35748e-05	1	1	1	Q14204	1	2208.11	High	4.222e-05	4.328e-06	3.68
FALSE	High	IKNVVHELR		9.5198e-05	4.35748e-05	1	1	1	Q14204	1	1107.66	High	4.222e-05	6.434e-05	2.68
FALSE	High	IKQLQNISLAAASGGAK		9.67121e-05	4.35748e-05	1	1	2	Q14204	1	1669.96	High	4.222e-05	6.544e-05	2.9
FALSE	High	LKVNFLPEIITLSK		0.000169052	4.35748e-05	1	1	3	Q14204	1	1614.98	High	4.222e-05	0.0001134	2.36
FALSE	High	LLAESVTEVEIFGK		3.7875e-05	4.35748e-05	1	1	1	Q14204	0	1534.84	High	4.222e-05	2.6e-05	2.2
FALSE	High	ILDDDTIITTLENLKR		3.95479e-09	4.35748e-05	1	1	3	Q14204	1	1873.03	High	4.222e-05	3.287e-09	3.45
FALSE	High	LLLIQAFRPDR		0.0131364	0.00129581	1	1	1	Q14204	0	1341.8	High	0.0008678	0.007213	1.66
FALSE	High	LLNTFLER		0.00101055	0.000234148	1	1	2	Q14204	0	1005.57	High	0.0001833	0.0006581	1.09
FALSE	High	LLQDVRQDLADVVQVCEGK	1xCarbamidomethyl [C16]	1.15359e-06	4.35748e-05	1	1	1	Q14204	1	2185.13	High	4.222e-05	8.534e-07	2.73
FALSE	High	IMFEVQDLK		0.00115351	0.000326349	1	1	1	Q14204	0	1122.59	High	0.0002376	0.000748	2.36
FALSE	High	IMFEVQDLK	1xOxidation [M2]	0.000355126	9.16202e-05	1	1	4	Q14204	0	1138.58	High	6.818e-05	0.0002359	2.22
FALSE	High	INEWLTLVEK		9.67121e-05	4.35748e-05	1	1	1	Q14204	0	1244.69	High	4.222e-05	6.55e-05	2.71
FALSE	High	LNTQEIFDDWAR		3.51547e-05	4.35748e-05	1	1	1	Q14204	0	1507.72	High	4.222e-05	2.422e-05	2.45
FALSE	High	IQFVGACNPPTDPGR	1xCarbamidomethyl [C7]	3.58872e-06	4.35748e-05	1	1	1	Q14204	0	1628.78	High	4.222e-05	2.587e-06	2.23
FALSE	High	IQGLTVEQAEAVVR		5.90733e-07	4.35748e-05	1	1	1	Q14204	0	1512.84	High	4.222e-05	4.426e-07	2.68
FALSE	High	LRQYASYEFVQR		0.000598893	9.16202e-05	1	1	1	Q14204	1	1559.8	High	6.818e-05	0.0003961	1.24
FALSE	High	LSLSNAISTALPLTQLR		4.06085e-07	4.35748e-05	1	1	2	Q14204	0	1798.04	High	4.222e-05	3.062e-07	2.63
FALSE	High	ITNQVIYLNPPIEECR	1xCarbamidomethyl [C15]	0.000283167	9.16202e-05	1	1	1	Q14204	0	1959	High	6.818e-05	0.0001888	1.46
FALSE	High	LVEAISR		0.0593985	0.00367583	1	1	1	Q14204	0	787.467	High	0.002369	0.03109	1.91
FALSE	High	LVPLLLEDGGEAPAALEAALEEK		1.07642e-08	4.35748e-05	1	1	3	Q14204	0	2348.26	High	4.222e-05	8.745e-09	3.4
FALSE	High	LVQTPLTDR		0.00126698	0.000367871	1	1	2	Q14204	0	1042.59	High	0.0002613	0.0008205	2.01
FALSE	High	IWAHEALR		0.0158705	0.00139335	1	1	1	Q14204	0	995.542	High	0.0009355	0.008595	1.73
FALSE	High	LYQEMFAWK		0.00036597	9.16202e-05	1	1	2	Q14204	0	1215.59	High	6.818e-05	0.000243	1.7
FALSE	High	MKLNTQEIFDDWAR		2.4336e-05	4.35748e-05	1	1	1	Q14204	1	1766.85	High	4.222e-05	1.69e-05	2.62
FALSE	High	MLSAVSQQVQCIQEALR	1xCarbamidomethyl [C11]	3.70919e-10	4.35748e-05	1	1	1	Q14204	0	1960.99	High	4.222e-05	3.23e-10	4.33
FALSE	High	MLSAVSQQVQCIQEALR	1xCarbamidomethyl [C11]; 1xOxidation [M1]	9.21731e-10	4.35748e-05	1	1	1	Q14204	0	1976.99	High	4.222e-05	7.883e-10	3.32
FALSE	High	MQMLEDEDDLAYAETEKK		0.0075128	0.000696902	1	1	1	Q14204	1	2158.95	High	0.0005047	0.004245	1.14
FALSE	High	MVVLSLPR		0.000995852	0.000234148	1	1	1	Q14204	0	914.549	High	0.0001833	0.0006497	1.53
FALSE	High	NLHVVFTMNPSSEGLKDR		1.95528e-05	4.35748e-05	1	1	1	Q14204	1	2044.03	High	4.222e-05	1.36e-05	2.71
FALSE	High	NLHVVFTMNPSSEGLKDR	1xOxidation [M8]	4.03916e-07	4.35748e-05	1	1	1	Q14204	1	2060.02	High	4.222e-05	3.052e-07	2.5
FALSE	High	NTISLLVAGLK		0.00882789	0.000879491	1	1	1	Q14204	0	1128.7	High	0.0006302	0.00493	1.5
FALSE	High	NTISLLVAGLKK		0.000119919	4.35748e-05	1	1	1	Q14204	1	1256.79	High	4.222e-05	8.085e-05	2.53
FALSE	High	NVHLAPGWLMQLEK		0.00105602	0.000234148	1	1	2	Q14204	0	1635.87	High	0.0001833	0.0006883	2.47
FALSE	High	NVHLAPGWLMQLEK	1xOxidation [M10]	0.000881561	0.000234148	1	1	1	Q14204	0	1651.86	High	0.0001833	0.0005768	2.95
FALSE	High	NYMSNPSYNYEIVNR		3.05754e-07	4.35748e-05	1	1	1	Q14204	0	1863.83	High	4.222e-05	2.318e-07	2.42
FALSE	High	NYMSNPSYNYEIVNR	1xOxidation [M3]	1.85827e-07	4.35748e-05	1	1	1	Q14204	0	1879.83	High	4.222e-05	1.426e-07	3.47
FALSE	High	QALVAIFTHLR		0.000263812	9.16202e-05	1	1	1	Q14204	0	1268.75	High	6.818e-05	0.0001761	1.78
FALSE	High	QALVAIFTHLRK		0.00062298	0.000143061	1	1	1	Q14204	1	1396.84	High	9.921e-05	0.0004116	2.29
FALSE	High	QLIAQVMLYSQGFR		1.85827e-07	4.35748e-05	1	1	1	Q14204	0	1653.88	High	4.222e-05	1.422e-07	2.44
FALSE	High	QLQNISLAAASGGAK		7.97277e-07	4.35748e-05	1	1	1	Q14204	0	1428.78	High	4.222e-05	5.928e-07	3.29
FALSE	High	QLTAYMK		0.0743842	0.00447324	1	1	2	Q14204	0	854.444	High	0.002885	0.03873	1.03
FALSE	High	QMVEHGGFYR		0.000718265	0.000193781	1	1	1	Q14204	0	1223.56	High	0.0001297	0.0004732	1.14
FALSE	High	QNLDALLNQLK		0.00012118	4.35748e-05	1	1	1	Q14204	0	1269.72	High	4.222e-05	8.18e-05	2.09
FALSE	High	QNISPDKIPWSALK		0.000641648	0.000143061	1	1	2	Q14204	1	1596.87	High	9.921e-05	0.0004226	1.88
FALSE	High	QTDVLQQLSIQMANAK		1.12336e-07	4.35748e-05	1	1	1	Q14204	0	1787.93	High	4.222e-05	8.692e-08	2.19
FALSE	High	QYASYEFVQR		0.000195292	4.35748e-05	1	1	1	Q14204	0	1290.61	High	4.222e-05	0.0001304	1.5
FALSE	High	RESPEVLLTLDILK		0.00102048	0.000234148	1	1	1	Q14204	1	1625.95	High	0.0001833	0.0006655	1.98
FALSE	High	RKLEHLITELVHQR		0.00241062	0.0004477	1	1	1	Q14204	2	1772.03	High	0.0003704	0.001494	1.98
FALSE	High	RTPVIDADKPVSSQLR		0.000194291	4.35748e-05	1	1	1	Q14204	1	1781.99	High	4.222e-05	0.0001298	1.82
FALSE	High	RVEDVLGKGWENHVEGQK		2.33863e-06	4.35748e-05	1	1	1	Q14204	2	2080.06	High	4.222e-05	1.705e-06	2.62
FALSE	High	SACDTVDTWLDDTAK	1xCarbamidomethyl [C3]	3.53368e-08	4.35748e-05	1	1	1	Q14204	0	1697.73	High	4.222e-05	2.804e-08	2.27
FALSE	High	SELEEQQMHLNVGLR		0.000271946	9.16202e-05	1	1	1	Q14204	0	1782.88	High	6.818e-05	0.0001811	1.47
FALSE	High	SFEWLSQMR		0.00269349	0.0004477	1	1	1	Q14204	0	1183.56	High	0.0003704	0.001658	2.39
FALSE	High	SFEWLSQMR	1xOxidation [M8]	0.00596433	0.000590813	1	1	2	Q14204	0	1199.55	High	0.0004467	0.003443	1.33
FALSE	High	SLETCMYDHK	1xCarbamidomethyl [C5]	0.0025101	0.0004477	1	1	1	Q14204	0	1283.54	High	0.0003704	0.001554	1.07
FALSE	High	SLLQALNEVK		0.000299327	9.16202e-05	1	1	2	Q14204	0	1114.65	High	6.818e-05	0.0001998	1.61
FALSE	High	SIPLDEGEDEAQR		0.00186933	0.000441222	1	1	1	Q14204	0	1458.67	High	0.0003556	0.001183	0.68
FALSE	High	SNLPDNLKK		0.00734392	0.000696902	1	1	1	Q14204	1	1028.57	High	0.0005047	0.004182	2.14
FALSE	High	SNSLAFIKR		0.00377441	0.0004477	1	1	2	Q14204	1	1035.59	High	0.0003704	0.002258	1.93
FALSE	High	SPLVMDVLNIQGVQR		3.49604e-08	4.35748e-05	1	1	2	Q14204	0	1668.91	High	4.222e-05	2.77e-08	3.43
FALSE	High	SPLVMDVLNIQGVQR	1xOxidation [M5]	1.95528e-05	4.35748e-05	1	1	1	Q14204	0	1684.91	High	4.222e-05	1.363e-05	1.96
FALSE	High	SRQELEQHSVDTASTSDAVTFITYVQSLK		5.50658e-06	4.35748e-05	1	1	1	Q14204	1	3240.6	High	4.222e-05	3.946e-06	4.48
FALSE	High	SRQELEQHSVDTASTSDAVTFITYVQSLKR		8.1046e-09	4.35748e-05	1	1	3	Q14204	2	3396.7	High	4.222e-05	6.624e-09	3.89
FALSE	High	SSLQSQCLNEVLK	1xCarbamidomethyl [C7]	0.000451421	9.16202e-05	1	1	1	Q14204	0	1505.76	High	6.818e-05	0.0002998	1.3
FALSE	High	SVLVSAGNVKR		0.000123096	4.35748e-05	1	1	1	Q14204	1	1129.67	High	4.222e-05	8.279e-05	3.03
FALSE	High	SWSHYTVPAGMTVIQWVSDFSER		0.00026248	9.16202e-05	1	1	1	Q14204	0	2683.26	High	6.818e-05	0.0001753	1.64
FALSE	High	TDSTSDGRPAWMR		0.0440543	0.00286595	1	1	1	Q14204	0	1479.66	High	0.001826	0.02311	0.94
FALSE	High	TEYLSNADER		0.00384965	0.0004477	1	1	1	Q14204	0	1197.54	High	0.0003704	0.002305	1.15
FALSE	High	TFDHYCEYRR	1xCarbamidomethyl [C6]	0.0530064	0.00325137	1	1	1	Q14204	1	1446.62	High	0.00204	0.02767	1.44
FALSE	High	TFSEILNR		0.000925581	0.000234148	1	1	4	Q14204	0	979.521	High	0.0001833	0.0006061	2.07
FALSE	High	TFSSIPVSR		0.0211423	0.00165894	1	1	1	Q14204	0	993.536	High	0.0011	0.01132	1.91
FALSE	High	TKPVTGNLRPEEALQALTIYEGK		9.5198e-05	4.35748e-05	1	1	2	Q14204	0	2528.37	High	4.222e-05	6.452e-05	2.81
FALSE	High	TLHTTASNWLHLIPQTLSHLKR		0.0104917	0.00105578	1	1	1	Q14204	1	2567.42	High	0.0007283	0.005823	1.21
FALSE	High	TLINELVK		0.00194085	0.000441222	1	1	2	Q14204	0	929.567	High	0.0003556	0.001222	1.76
FALSE	High	TLMAQSIYGGR		0.000526621	9.16202e-05	1	1	1	Q14204	0	1196.61	High	6.818e-05	0.0003485	1.73
FALSE	High	TLMAQSIYGGR	1xOxidation [M3]	0.000537166	9.16202e-05	1	1	1	Q14204	0	1212.6	High	6.818e-05	0.000356	1.75
FALSE	High	TMTLFSALR		0.00512948	0.00055858	1	1	3	Q14204	0	1039.56	High	0.0004309	0.002987	1.94
FALSE	High	TMTLFSALR	1xOxidation [M2]	0.000795822	0.000234148	1	1	3	Q14204	0	1055.56	High	0.0001605	0.0005224	2.23
FALSE	High	TPNGVVLAPVQLGK		0.00199407	0.0004477	1	1	1	Q14204	0	1392.82	High	0.0003704	0.001257	1.62
FALSE	High	TPVIDADKPVSSQLR		1.56525e-06	4.35748e-05	1	1	2	Q14204	0	1625.89	High	4.222e-05	1.151e-06	3.38
FALSE	High	TPVSITEHPK		0.000791952	0.000234148	1	1	2	Q14204	0	1108.6	High	0.0001605	0.0005193	1.74
FALSE	High	TSAPITCELLNK	1xCarbamidomethyl [C7]	3.61032e-05	4.35748e-05	1	1	1	Q14204	0	1346.7	High	4.222e-05	2.484e-05	1.9
FALSE	High	TSDQTWVKLER		3.02831e-05	4.35748e-05	1	1	1	Q14204	1	1362.7	High	4.222e-05	2.09e-05	2.39
FALSE	High	TSFLDDAFR		0.00118226	0.000326349	1	1	1	Q14204	0	1071.51	High	0.0002376	0.0007659	2.13
FALSE	High	TSFLDDAFRK		0.000402474	9.16202e-05	1	1	1	Q14204	1	1199.61	High	6.818e-05	0.0002668	1.81
FALSE	High	TVENIKDPLFR		0.000163885	4.35748e-05	1	1	4	Q14204	1	1331.73	High	4.222e-05	0.0001101	1.97
FALSE	High	TYAEPLTAAMVEFYTMSQER		4.16816e-05	4.35748e-05	1	1	2	Q14204	0	2338.07	High	4.222e-05	2.856e-05	2.35
FALSE	High	TYAEPLTAAMVEFYTMSQER	1xOxidation [M16]	9.45244e-06	4.35748e-05	1	1	1	Q14204	0	2354.07	High	4.222e-05	6.689e-06	1.99
FALSE	High	VAAPDVVVPTLDTVR		0.000784266	0.000234148	1	1	3	Q14204	0	1551.87	High	0.0001297	0.0005156	2.55
FALSE	High	VAEVLFDAADANAIEEVNLAYENVK		3.19186e-08	4.35748e-05	1	1	1	Q14204	0	2707.35	High	4.222e-05	2.533e-08	3.73
FALSE	High	VDNEFDQR		0.00129239	0.000367871	1	1	2	Q14204	0	1022.45	High	0.0002613	0.0008343	1.23
FALSE	High	VFEEDALSWEDKLNR		5.7224e-09	4.35748e-05	1	1	2	Q14204	1	1850.89	High	4.222e-05	4.72e-09	3.65
FALSE	High	VKDDIESLHDKFK		0.000873013	0.000234148	1	1	1	Q14204	2	1573.82	High	0.0001833	0.0005716	2.32
FALSE	High	VLLTTQGVDMISK		1.02419e-05	4.35748e-05	1	1	2	Q14204	0	1404.78	High	4.222e-05	7.248e-06	2.76
FALSE	High	VLLTTQGVDMISK	1xOxidation [M10]	3.53424e-05	4.35748e-05	1	1	2	Q14204	0	1420.77	High	4.222e-05	2.432e-05	2.43
FALSE	High	VLQLYQITQINHGLMMVGPSGSGK		1.42908e-06	4.35748e-05	1	1	1	Q14204	0	2571.34	High	4.222e-05	1.05e-06	2.02
FALSE	High	VLQLYQITQINHGLMMVGPSGSGK	1xOxidation [M16]	0.00315533	0.0004477	1	1	1	Q14204	0	2587.34	High	0.0003704	0.001916	1.32
FALSE	High	VLRPQVTAVAQQNQGEVPEPQDMK		3.93311e-08	4.35748e-05	1	1	1	Q14204	0	2662.36	High	4.222e-05	3.115e-08	3.17
FALSE	High	VLRPQVTAVAQQNQGEVPEPQDMK	1xOxidation [M23]	3.05846e-09	4.35748e-05	1	1	1	Q14204	0	2678.36	High	4.222e-05	2.555e-09	3.9
FALSE	High	VLTLSEDSPYETLHSFISNAVAPFFK		5.82433e-05	4.35748e-05	1	1	1	Q14204	0	2912.47	High	4.222e-05	3.976e-05	1.91
FALSE	High	VMSQEIQEQLHK		0.000231187	9.16202e-05	1	1	2	Q14204	0	1469.74	High	6.818e-05	0.0001541	2.08
FALSE	High	VNFLPEIITLSK		0.000296324	9.16202e-05	1	1	3	Q14204	0	1373.8	High	6.818e-05	0.0001973	1.7
FALSE	High	VNLKYDSWHK		0.000225372	9.16202e-05	1	1	1	Q14204	1	1289.66	High	6.818e-05	0.0001503	1.58
FALSE	High	VPLAIVNK		0.000791952	0.000234148	1	1	3	Q14204	0	853.551	High	0.0001605	0.0005199	1.74
FALSE	High	VPQIEVETHK		0.000143197	4.35748e-05	1	1	1	Q14204	0	1179.64	High	4.222e-05	9.624e-05	2.69
FALSE	High	VPVNLLR		0.00546876	0.000590813	1	1	5	Q14204	0	810.52	High	0.0004467	0.003177	1.56
FALSE	High	VQVALEELQDLK		2.14104e-05	4.35748e-05	1	1	2	Q14204	0	1384.77	High	4.222e-05	1.486e-05	2.01
FALSE	High	VQVALEELQDLKGVWSELSK		0.00034287	9.16202e-05	1	1	1	Q14204	1	2271.22	High	6.818e-05	0.0002279	2.33
FALSE	High	VQYPQSQACK	1xCarbamidomethyl [C9]	0.00105602	0.000234148	1	1	1	Q14204	0	1208.57	High	0.0001833	0.0006879	1.8
FALSE	High	VSPDMAIFITMNPGYAGR		0.000815455	0.000234148	1	1	1	Q14204	0	1939.94	High	0.0001605	0.0005361	1.2
FALSE	High	VSPDMAIFITMNPGYAGR	1xOxidation [M11]	0.00468354	0.000520053	1	1	1	Q14204	0	1955.94	High	0.0004091	0.00276	0.98
FALSE	High	VTDFGDKVEDPTFLNQLQSGVNR		0.00531471	0.000590813	1	1	1	Q14204	1	2579.27	High	0.0004467	0.003099	1.69
FALSE	High	VTFVNFTVTR		7.66938e-05	4.35748e-05	1	1	4	Q14204	0	1183.65	High	4.222e-05	5.204e-05	2.3
FALSE	High	VWEQIDQMKEQPWVSVQPR		0.000118671	4.35748e-05	1	1	1	Q14204	1	2383.19	High	4.222e-05	8.018e-05	2.29
FALSE	High	WAIAQLNYADMLK		1.6602e-06	4.35748e-05	1	1	1	Q14204	0	1536.79	High	4.222e-05	1.219e-06	2.06
FALSE	High	WAIAQLNYADMLKR		2.88265e-07	4.35748e-05	1	1	1	Q14204	1	1692.89	High	4.222e-05	2.185e-07	2.52
FALSE	High	WFTSQVIR		0.00539107	0.000590813	1	1	2	Q14204	0	1036.56	High	0.0004467	0.003125	1.46
FALSE	High	WLGFRVPLAIVNK		0.00122989	0.000326349	1	1	1	Q14204	1	1512.9	High	0.0002376	0.0007978	2.01
FALSE	High	WTDENIDTVALK		2.38924e-06	4.35748e-05	1	1	2	Q14204	0	1404.7	High	4.222e-05	1.741e-06	3.38
FALSE	High	YATLATVSR		0.000690677	0.000143061	1	1	3	Q14204	0	981.536	High	9.921e-05	0.0004544	1.94
FALSE	High	YKEEYAVLISEAQAIK		0.000119919	4.35748e-05	1	1	3	Q14204	1	1854.98	High	4.222e-05	8.086e-05	3.27
FALSE	High	YTGEDFDEDLR		0.000435942	9.16202e-05	1	1	1	Q14204	0	1359.57	High	6.818e-05	0.0002897	1.56
High	Master Protein	P49327	Fatty acid synthase OS=Homo sapiens OX=9606 GN=FASN PE=1 SV=3	0	757.364	62	126	292	124	2511	273.3	6.44	588.78	126	1
Checked	Confidence	Sequence	Modifications	Qvality PEP	Qvality q-value	# Protein Groups	# Proteins	# PSMs	Master Protein Accessions	# Missed Cleavages	Theo. MH+ [Da]	Confidence (by Search Engine): Sequest HT	Percolator q-Value (by Search Engine): Sequest HT	Percolator PEP (by Search Engine): Sequest HT	XCorr (by Search Engine): Sequest HT
FALSE	High	AALQEELQLCK	1xCarbamidomethyl [C10]	5.27582e-06	4.35748e-05	1	1	5	P49327	0	1302.67	High	4.222e-05	3.776e-06	2.99
FALSE	High	AAPLDSIHSLAAYYIDCIR	1xCarbamidomethyl [C17]	8.41414e-09	4.35748e-05	1	1	1	P49327	0	2149.07	High	4.222e-05	6.864e-09	3.93
FALSE	High	ACLDTAVENMPSLK	1xCarbamidomethyl [C2]	3.13924e-06	4.35748e-05	1	1	1	P49327	0	1548.74	High	4.222e-05	2.271e-06	2.8
FALSE	High	ACLDTAVENMPSLK	1xCarbamidomethyl [C2]; 1xOxidation [M10]	7.55712e-07	4.35748e-05	1	1	2	P49327	0	1564.73	High	4.222e-05	5.62e-07	3.76
FALSE	High	ADEASELACPTPK	1xCarbamidomethyl [C9]	6.46542e-06	4.35748e-05	1	1	1	P49327	0	1388.64	High	4.222e-05	4.596e-06	3.15
FALSE	High	AFDTAGNGYCR	1xCarbamidomethyl [C10]	9.62048e-05	4.35748e-05	1	1	1	P49327	0	1231.52	High	4.222e-05	6.491e-05	3.07
FALSE	High	AFEVSENGNLVVSGK		4.4933e-06	4.35748e-05	1	1	4	P49327	0	1549.79	High	4.222e-05	3.23e-06	1.95
FALSE	High	AGLYGLPR		0.00488319	0.000520053	1	1	1	P49327	0	846.483	High	0.0004091	0.002865	1.96
FALSE	High	AKYHGNVMLLR		7.27466e-05	4.35748e-05	1	1	2	P49327	1	1301.71	High	4.222e-05	4.951e-05	2.87
FALSE	High	AKYHGNVMLLR	1xOxidation [M8]	0.00903631	0.000879491	1	1	1	P49327	1	1317.71	High	0.0006302	0.005041	1.63
FALSE	High	ALGLGVEQLPVVFEDVVLHQATILPK		1.99395e-13	4.35748e-05	1	1	1	P49327	0	2785.59	High	4.222e-05	2.032e-13	5.93
FALSE	High	AINCATSGVVGLVNCLR	2xCarbamidomethyl [C4; C15]	1.2242e-09	4.35748e-05	1	1	3	P49327	0	1803.92	High	4.222e-05	1.042e-09	3.85
FALSE	High	AQVADVVVSR		0.00546876	0.000590813	1	1	1	P49327	0	1043.58	High	0.0004467	0.003164	1.77
FALSE	High	CVLLSNLSSTSHVPEVDPGSAELQK	1xCarbamidomethyl [C1]	0.000590092	9.16202e-05	1	1	1	P49327	0	2667.33	High	6.818e-05	0.0003898	1.83
FALSE	High	DGAWGAFR		0.00165641	0.000404332	1	1	2	P49327	0	879.411	High	0.0003369	0.001056	2.33
FALSE	High	DGLLENQTPEFFQDVCKPK	1xCarbamidomethyl [C16]	4.26204e-08	4.35748e-05	1	1	1	P49327	0	2265.09	High	4.222e-05	3.36e-08	3.17
FALSE	High	DHRDNLEFFLAGIGR		2.35118e-06	4.35748e-05	1	1	1	P49327	1	1759.89	High	4.222e-05	1.709e-06	3.07
FALSE	High	DIMLATGK		0.027884	0.00198523	1	1	1	P49327	0	848.455	High	0.001299	0.01482	1.52
FALSE	High	DLSRFDASFFGVHPK		0.000542514	9.16202e-05	1	1	1	P49327	1	1722.86	High	6.818e-05	0.0003584	2.03
FALSE	High	DLVEAVAHILGIR		8.09431e-06	4.35748e-05	1	1	1	P49327	0	1405.82	High	4.222e-05	5.748e-06	1.99
FALSE	High	DNLEFFLAGIGR		1.10381e-05	4.35748e-05	1	1	2	P49327	0	1351.7	High	4.222e-05	7.781e-06	2.71
FALSE	High	DPETLVGYSMVGCQR	1xCarbamidomethyl [C13]	0.000995852	0.000234148	1	1	1	P49327	0	1711.78	High	0.0001833	0.0006494	1.15
FALSE	High	DPSQQELPR		7.66938e-05	4.35748e-05	1	1	3	P49327	0	1069.53	High	4.222e-05	5.212e-05	2.7
FALSE	High	DTSFEQHVLWHTGGK		9.6676e-07	4.35748e-05	1	1	3	P49327	0	1741.83	High	4.222e-05	7.18e-07	2.55
FALSE	High	DTVTISGPQAPVFEFVEQLR		5.02775e-06	4.35748e-05	1	1	1	P49327	0	2233.15	High	4.222e-05	3.596e-06	2.34
FALSE	High	DTVTISGPQAPVFEFVEQLRK		2.0788e-06	4.35748e-05	1	1	3	P49327	1	2361.24	High	4.222e-05	1.517e-06	2.81
FALSE	High	EACPELDYFVVFSSVSCGR	2xCarbamidomethyl [C3; C17]	7.68315e-10	4.35748e-05	1	1	1	P49327	0	2221.99	High	4.222e-05	6.607e-10	3.43
FALSE	High	EAHLPPGAMAAVGLSWEECK	1xCarbamidomethyl [C19]	2.24195e-09	4.35748e-05	1	1	1	P49327	0	2153.02	High	4.222e-05	1.877e-09	2.89
FALSE	High	EDGLAQQQTQLNLR		1.95992e-06	4.35748e-05	1	1	1	P49327	0	1613.82	High	4.222e-05	1.428e-06	3.53
FALSE	High	EGGFLLLHTLLR		1.02419e-05	4.35748e-05	1	1	2	P49327	0	1368.8	High	4.222e-05	7.24e-06	3.17
FALSE	High	ELNLVLSVR		0.00124828	0.000326349	1	1	2	P49327	0	1042.63	High	0.0002376	0.0008084	1.61
FALSE	High	EQGVTFPSGDIQEQLIR		4.76846e-07	4.35748e-05	1	1	6	P49327	0	1916.97	High	4.222e-05	3.582e-07	2.51
FALSE	High	FCFTPHTEEGCLSER	2xCarbamidomethyl [C2; C11]	4.2138e-06	4.35748e-05	1	1	3	P49327	0	1869.79	High	4.222e-05	3.022e-06	3.08
FALSE	High	FDASFFGVHPK		1.7572e-05	4.35748e-05	1	1	3	P49327	0	1251.62	High	4.222e-05	1.225e-05	2.97
FALSE	High	FDLSQNHPLGMAIFLK	1xOxidation [M11]	0.000449177	9.16202e-05	1	1	1	P49327	0	1846.95	High	6.818e-05	0.000298	2.07
FALSE	High	FLEIGK		0.0448384	0.00286595	2	2	2	P49327; Q9Y2X7	0	706.413	High	0.001826	0.02348	1.38
FALSE	High	FLEIGKFDLSQNHPLGMAIFLK		3.45824e-07	4.35748e-05	1	1	3	P49327	1	2518.35	High	4.222e-05	2.618e-07	3.01
FALSE	High	FLEIGKFDLSQNHPLGMAIFLK	1xOxidation [M17]	2.82556e-05	4.35748e-05	1	1	3	P49327	1	2534.35	High	4.222e-05	1.953e-05	2.33
FALSE	High	FPQLDSTSFANSR		1.7057e-07	4.35748e-05	1	1	2	P49327	0	1469.7	High	4.222e-05	1.312e-07	3.1
FALSE	High	GGNVGINSFGFGGSNVHIILRPNTQPPPAPAPHATLPR		2.00351e-09	4.35748e-05	1	1	1	P49327	0	3858.03	High	4.222e-05	1.688e-09	4.66
FALSE	High	GGPEVQQVPAGERPLWFICSGMGTQWR	1xCarbamidomethyl [C19]	5.128e-05	4.35748e-05	1	1	2	P49327	0	3043.47	High	4.222e-05	3.502e-05	2.96
FALSE	High	GGPEVQQVPAGERPLWFICSGMGTQWR	1xCarbamidomethyl [C19]; 1xOxidation [M22]	0.000346329	9.16202e-05	1	1	1	P49327	0	3059.46	High	6.818e-05	0.0002301	3.1
FALSE	High	GLKPSCTIIPLMK	1xCarbamidomethyl [C6]	0.000297822	9.16202e-05	1	1	1	P49327	0	1457.82	High	6.818e-05	0.0001989	2.42
FALSE	High	GLKPSCTIIPLMK	1xCarbamidomethyl [C6]; 1xOxidation [M12]	0.000575697	9.16202e-05	1	1	1	P49327	0	1473.82	High	6.818e-05	0.0003801	1.6
FALSE	High	GILADEDSSRPVWLK		2.03536e-07	4.35748e-05	1	1	1	P49327	0	1685.89	High	4.222e-05	1.558e-07	3.51
FALSE	High	GLVQALQTK		0.00184951	0.000441222	1	1	1	P49327	0	957.573	High	0.0003556	0.001168	2.14
FALSE	High	GMGLSLMR		0.0238472	0.00179146	1	1	1	P49327	0	864.443	High	0.001173	0.01276	1.38
FALSE	High	GMGLSLMR	1xOxidation [M2]	0.0238472	0.00179146	1	1	2	P49327	0	880.438	High	0.001173	0.01271	1.91
FALSE	High	GMGLSLMR	2xOxidation [M2; M7]	0.019748	0.00162976	1	1	1	P49327	0	896.433	High	0.001086	0.01066	1.21
FALSE	High	GNAGQSNYGFANSAMER		1.88865e-08	4.35748e-05	1	1	1	P49327	0	1773.76	High	4.222e-05	1.514e-08	3.36
FALSE	High	GNAGQSNYGFANSAMER	1xOxidation [M15]	4.79556e-09	4.35748e-05	1	1	1	P49327	0	1789.76	High	4.222e-05	3.972e-09	2.96
FALSE	High	GTHTGVWVGVSGSETSEALSR		3.57208e-05	4.35748e-05	1	1	2	P49327	0	2117.03	High	4.222e-05	2.456e-05	2.34
FALSE	High	GTPLISPLIK		0.000392538	9.16202e-05	1	1	3	P49327	0	1038.66	High	6.818e-05	0.0002608	1.4
FALSE	High	GVDLVLNSLAEEK		3.93058e-06	4.35748e-05	1	1	2	P49327	0	1386.75	High	4.222e-05	2.831e-06	2.76
FALSE	High	GVDLVLNSLAEEKLQASVR		7.68206e-09	4.35748e-05	1	1	1	P49327	1	2041.13	High	4.222e-05	6.292e-09	4.91
FALSE	High	GYAVLGGER		0.0186103	0.00156448	1	1	1	P49327	0	921.479	High	0.001031	0.01002	1.8
FALSE	High	GYDYGPHFQGILEASLEGDSGR		1.12312e-06	4.35748e-05	1	1	3	P49327	0	2368.08	High	4.222e-05	8.279e-07	3.26
FALSE	High	HFLLEEDKPEEPTAHAFVSTLTR		2.03654e-11	4.35748e-05	1	1	4	P49327	0	2667.34	High	4.222e-05	1.881e-11	4.89
FALSE	High	HGLYLPTR		0.000776652	0.000193781	1	1	6	P49327	0	956.531	High	0.0001297	0.0005106	2.31
FALSE	High	HSQDLAFLSMLNDIAAVPATAMPFR	1xOxidation [M]	1.68753e-07	4.35748e-05	1	1	3	P49327	0	2732.35	High	4.222e-05	1.294e-07	3.41
FALSE	High	HSQDLAFLSMLNDIAAVPATAMPFR	2xOxidation [M10; M22]	2.37727e-07	4.35748e-05	1	1	2	P49327	0	2748.35	High	4.222e-05	1.81e-07	3.1
FALSE	High	KDHRDNLEFFLAGIGR		3.51547e-05	4.35748e-05	1	1	3	P49327	2	1887.98	High	4.222e-05	2.416e-05	4.12
FALSE	High	KLQELSSKADEASELACPTPK	1xCarbamidomethyl [C17]	8.59874e-11	4.35748e-05	1	1	1	P49327	2	2302.16	High	4.222e-05	7.725e-11	3.7
FALSE	High	LFDHPESPTPNPTEPLFLAQAEVYK		5.85529e-05	4.35748e-05	1	1	4	P49327	0	2840.41	High	4.222e-05	4.004e-05	2.83
FALSE	High	LFDHPESPTPNPTEPLFLAQAEVYKELR		0.000402474	9.16202e-05	1	1	1	P49327	1	3238.64	High	6.818e-05	0.0002673	2.73
FALSE	High	LGMLSPEGTCK	1xCarbamidomethyl [C10]	1.57914e-05	4.35748e-05	1	1	2	P49327	0	1192.57	High	4.222e-05	1.108e-05	2.55
FALSE	High	LHLSGIDANPNALFPPVEFPAPR		8.64368e-10	4.35748e-05	1	1	4	P49327	0	2472.3	High	4.222e-05	7.394e-10	3.34
FALSE	High	LLEQGIR		0.0209623	0.00165894	2	2	4	P49327; P28340	0	828.494	High	0.0011	0.01128	1.43
FALSE	High	LLLEVTYEAIVDGGINPDSLR		0.0128203	0.00126948	1	1	1	P49327	0	2287.22	High	0.0008278	0.007016	1.41
FALSE	High	LLSAACR	1xCarbamidomethyl [C6]	0.0260067	0.00185306	1	1	1	P49327	0	790.424	High	0.001207	0.0138	1.75
FALSE	High	LMSAISK		0.019748	0.00162976	1	1	1	P49327	0	749.423	High	0.001086	0.01059	1.69
FALSE	High	LNSVQSSERPLFLVHPIEGSTTVFHSLASR		9.46276e-07	4.35748e-05	1	1	2	P49327	0	3308.74	High	4.222e-05	7.024e-07	4.11
FALSE	High	LNSVQSSERPLFLVHPIEGSTTVFHSLASRLSIPTYGLQCTR	1xCarbamidomethyl [C40]	0.0573582	0.00347915	1	1	1	P49327	1	4698.45	High	0.002242	0.0299	1.43
FALSE	High	LPEDPLLSGLLDSPALK		2.29179e-13	4.35748e-05	1	1	7	P49327	0	1777.99	High	4.222e-05	2.324e-13	3.71
FALSE	High	IPGLLSPHPLLQLSYTATDR		1.69733e-10	4.35748e-05	1	1	2	P49327	0	2192.21	High	4.222e-05	1.498e-10	4
FALSE	High	LQLNGNLQLELAQVLAQERPK		5.42559e-11	4.35748e-05	1	1	2	P49327	0	2375.34	High	4.222e-05	4.906e-11	3.56
FALSE	High	LQVVDQPLPVR		0.000160525	4.35748e-05	1	1	3	P49327	0	1263.74	High	4.222e-05	0.0001075	2.38
FALSE	High	LRGYDYGPHFQGILEASLEGDSGR		0.0011592	0.000326349	1	1	1	P49327	1	2637.27	High	0.0002376	0.0007531	1.5
FALSE	High	LSFFFDFR		0.00170893	0.000441222	1	1	1	P49327	0	1078.54	High	0.0003556	0.001089	1.9
FALSE	High	LSIPTYGLQCTR	1xCarbamidomethyl [C10]	8.52307e-05	4.35748e-05	1	1	7	P49327	0	1408.73	High	4.222e-05	5.776e-05	2.09
FALSE	High	LSPDAIPGK		0.0312448	0.00225547	1	1	1	P49327	0	897.504	High	0.001471	0.01647	1.14
FALSE	High	LSPDAIPGKWTSQDSLLGMEFSGR		4.03723e-05	4.35748e-05	1	1	1	P49327	1	2592.28	High	4.222e-05	2.77e-05	1.93
FALSE	High	LSPDAIPGKWTSQDSLLGMEFSGR	1xOxidation [M19]	0.00261501	0.0004477	1	1	1	P49327	1	2608.27	High	0.0003704	0.00161	1.63
FALSE	High	LYTLQDK		0.00992703	0.000988248	1	1	2	P49327	0	880.477	High	0.0006914	0.005514	1.98
FALSE	High	LYTLQDKAQVADVVVSR		5.51013e-07	4.35748e-05	1	1	2	P49327	1	1905.04	High	4.222e-05	4.132e-07	2.7
FALSE	High	MEEVVIAGMSGK	1xAcetyl [N-Term]	3.66864e-08	4.35748e-05	1	1	4	P49327	0	1292.62	High	4.222e-05	2.901e-08	2.88
FALSE	High	MEEVVIAGMSGK	1xAcetyl [N-Term]; 1xOxidation [M9]	0.000355126	9.16202e-05	1	1	2	P49327	0	1308.62	High	6.818e-05	0.0002356	2.57
FALSE	High	MKVVEVLAGHGHLYSR		3.10705e-07	4.35748e-05	1	1	1	P49327	1	1795.96	High	4.222e-05	2.357e-07	2.56
FALSE	High	MKVVEVLAGHGHLYSR	1xOxidation [M1]	1.72006e-05	4.35748e-05	1	1	1	P49327	1	1811.96	High	4.222e-05	1.202e-05	4.72
FALSE	High	MVVPGLDGAQIPR		0.00028032	9.16202e-05	1	1	2	P49327	0	1352.74	High	6.818e-05	0.0001868	1.96
FALSE	High	MVVPGLDGAQIPR	1xOxidation [M1]	0.0048492	0.000520053	1	1	1	P49327	0	1368.73	High	0.0004091	0.002842	2.33
FALSE	High	MVVPGLDGAQIPRDPSQQELPR		0.000209822	9.16202e-05	1	1	1	P49327	1	2403.24	High	6.818e-05	0.0001404	2.55
FALSE	High	MVVPGLDGAQIPRDPSQQELPR	1xOxidation [M1]	0.000587186	9.16202e-05	1	1	1	P49327	1	2419.24	High	6.818e-05	0.0003876	2.16
FALSE	High	QAHTMDPQLR		0.00623221	0.000625582	1	1	1	P49327	0	1196.58	High	0.0004656	0.003572	2.1
FALSE	High	QELSFAAR		0.00571009	0.000590813	1	1	4	P49327	0	921.479	High	0.0004467	0.003302	1.79
FALSE	High	QEPLLIGSTK		0.000180787	4.35748e-05	1	1	4	P49327	0	1085.62	High	4.222e-05	0.0001213	2.45
FALSE	High	QGVQVQVSTSNISSLEGAR		1.09988e-09	4.35748e-05	1	1	1	P49327	0	1960.01	High	4.222e-05	9.386e-10	4
FALSE	High	QKLYTLQDK		0.141718	0.00820998	1	1	1	P49327	1	1136.63	High	0.005172	0.07405	1.27
FALSE	High	QVQPEGPYR		0.00030084	9.16202e-05	1	1	1	P49327	0	1073.54	High	6.818e-05	0.0002005	2.72
FALSE	High	RGLKPSCTIIPLMK	1xCarbamidomethyl [C7]	0.076972	0.00469883	1	1	1	P49327	1	1613.92	High	0.003046	0.04002	1.38
FALSE	High	RPTPQDSPIFLPVDDTSFR		1.8292e-09	4.35748e-05	1	1	4	P49327	0	2188.1	High	4.222e-05	1.54e-09	3.77
FALSE	High	RQQEQQVPILEK		0.000556111	9.16202e-05	1	1	3	P49327	1	1495.82	High	6.818e-05	0.0003675	3.23
FALSE	High	RVYATILNAGTNTDGFKEQGVTFPSGDIQEQLIR		1.49199e-07	4.35748e-05	1	1	1	P49327	2	3738.91	High	4.222e-05	1.148e-07	3.87
FALSE	High	SDEAVKPFGLK		8.65892e-05	4.35748e-05	1	1	5	P49327	0	1190.64	High	4.222e-05	5.855e-05	2.12
FALSE	High	SEGVVAVLLTK		0.000131058	4.35748e-05	1	1	1	P49327	0	1115.67	High	4.222e-05	8.814e-05	2.69
FALSE	High	SEGVVAVLLTKK		1.67472e-05	4.35748e-05	1	1	2	P49327	1	1243.76	High	4.222e-05	1.169e-05	2.91
FALSE	High	SFYGSTLFLCR	1xCarbamidomethyl [C10]	8.84337e-05	4.35748e-05	1	1	1	P49327	0	1350.65	High	4.222e-05	5.983e-05	1.85
FALSE	High	SLLVNPEGPTLMR		3.45975e-05	4.35748e-05	1	1	5	P49327	0	1426.77	High	4.222e-05	2.38e-05	2.39
FALSE	High	SLLVNPEGPTLMR	1xOxidation [M12]	0.00236957	0.0004477	1	1	2	P49327	0	1442.77	High	0.0003704	0.001476	2.58
FALSE	High	SLYQSAGVAPESFEYIEAHGTGTK		1.59147e-09	4.35748e-05	1	1	2	P49327	0	2542.21	High	4.222e-05	1.348e-09	3.9
FALSE	High	SNMGHPEPASGLAALAK		0.000479206	9.16202e-05	1	1	2	P49327	0	1650.83	High	6.818e-05	0.0003174	2.23
FALSE	High	SNMGHPEPASGLAALAK	1xOxidation [M3]	0.000308514	9.16202e-05	1	1	1	P49327	0	1666.82	High	6.818e-05	0.0002058	1.3
FALSE	High	TGGAYGEDLGADYNLSQVCDGK	1xCarbamidomethyl [C19]	3.4239e-12	4.35748e-05	1	1	1	P49327	0	2289.99	High	4.222e-05	3.285e-12	4.81
FALSE	High	TGGMAFHSYFMEAIAPPLLQELKK		6.36247e-06	4.35748e-05	1	1	3	P49327	1	2679.37	High	4.222e-05	4.539e-06	2.85
FALSE	High	TGGMAFHSYFMEAIAPPLLQELKK	1xOxidation [M]	0.00142121	0.000404332	1	1	3	P49327	1	2695.36	High	0.0002883	0.0009145	1.81
FALSE	High	TGTVSLEVR		0.000469765	9.16202e-05	1	1	2	P49327	0	961.531	High	6.818e-05	0.0003119	2.7
FALSE	High	TLLEGSGLESIISIIHSSLAEPR		3.32963e-06	4.35748e-05	1	1	1	P49327	0	2422.32	High	4.222e-05	2.399e-06	3
FALSE	High	VAAAVDLIIK		0.000265152	9.16202e-05	1	1	2	P49327	0	1012.64	High	6.818e-05	0.0001768	2.41
FALSE	High	VFTTVGSAEK		0.000177095	4.35748e-05	1	1	2	P49327	0	1038.55	High	4.222e-05	0.0001187	2.23
FALSE	High	VFTTVGSAEKR		0.000234745	9.16202e-05	1	1	1	P49327	1	1194.65	High	6.818e-05	0.0001566	2.22
FALSE	High	VGDPQELNGITR		2.97677e-07	4.35748e-05	1	1	4	P49327	0	1298.67	High	4.222e-05	2.263e-07	3.08
FALSE	High	VLEALLPLK		0.000133125	4.35748e-05	1	1	1	P49327	0	995.65	High	4.222e-05	8.943e-05	2.13
FALSE	High	VLEALLPLKGLEER		9.98321e-07	4.35748e-05	1	1	1	P49327	1	1579.94	High	4.222e-05	7.401e-07	2.78
FALSE	High	VLFPATGYLSIVWK		1.90377e-05	4.35748e-05	1	1	1	P49327	0	1593.9	High	4.222e-05	1.328e-05	2.29
FALSE	High	VLLSLEHGLWAPNLHFHSPNPEIPALLDGR		1.17227e-06	4.35748e-05	1	1	1	P49327	0	3342.77	High	4.222e-05	8.632e-07	2.85
FALSE	High	VLQGDLVMNVYR		8.18137e-06	4.35748e-05	1	1	4	P49327	0	1406.75	High	4.222e-05	5.795e-06	2.81
FALSE	High	VLQGDLVMNVYR	1xOxidation [M8]	0.000351582	9.16202e-05	1	1	2	P49327	0	1422.74	High	6.818e-05	0.0002341	0.63
FALSE	High	VMGLVPAK		0.00110906	0.000326349	1	1	2	P49327	0	814.486	High	0.0002376	0.0007206	1.98
FALSE	High	VMGLVPAK	1xOxidation [M2]	0.00656301	0.000625582	1	1	3	P49327	0	830.48	High	0.0004656	0.003759	1.99
FALSE	High	VRPGETLLIHSGSGGVGQAAIAIALSLGCR	1xCarbamidomethyl [C29]	4.25914e-06	4.35748e-05	1	1	2	P49327	0	2960.61	High	4.222e-05	3.067e-06	2.85
FALSE	High	VSVHVIEGDHR		7.88069e-06	4.35748e-05	1	1	1	P49327	0	1247.65	High	4.222e-05	5.603e-06	2.91
FALSE	High	VTAIHIDPATHR		1.6658e-05	4.35748e-05	1	1	2	P49327	0	1330.72	High	4.222e-05	1.165e-05	2.89
FALSE	High	VTVAGGVHISGLHTESAPR		2.99322e-08	4.35748e-05	1	1	2	P49327	0	1888	High	4.222e-05	2.385e-08	4.17
FALSE	High	VVEVLAGHGHLYSR		2.52149e-07	4.35748e-05	1	1	2	P49327	0	1536.83	High	4.222e-05	1.924e-07	3.85
FALSE	High	VVVQVLAEEPEAVLK		2.17043e-07	4.35748e-05	1	1	2	P49327	0	1622.94	High	4.222e-05	1.655e-07	3.71
FALSE	High	VYATILNAGTNTDGFK		2.16976e-06	4.35748e-05	1	1	1	P49327	0	1684.85	High	4.222e-05	1.578e-06	2.15
FALSE	High	VYQWDDPDPR		0.00101055	0.000234148	1	1	3	P49327	0	1290.57	High	0.0001833	0.00066	1.29
FALSE	High	WKAGLYGLPR		0.0010155	0.000234148	1	1	2	P49327	1	1160.66	High	0.0001833	0.0006623	1.93
FALSE	High	WLRVTVAGGVHISGLHTESAPR		0.000732452	0.000193781	1	1	1	P49327	1	2343.27	High	0.0001297	0.0004815	2.18
FALSE	High	WLSTSIPEAQWHSSLAR		1.48403e-07	4.35748e-05	1	1	4	P49327	0	1968.99	High	4.222e-05	1.146e-07	3.15
FALSE	High	WTSQDSLLGMEFSGR		4.23928e-08	4.35748e-05	1	1	5	P49327	0	1713.79	High	4.222e-05	3.358e-08	2.94
FALSE	High	WTSQDSLLGMEFSGR	1xOxidation [M10]	1.60772e-06	4.35748e-05	1	1	1	P49327	0	1729.79	High	4.222e-05	1.179e-06	2.17
FALSE	High	WVCSSLR	1xCarbamidomethyl [C3]	0.0489711	0.00299106	1	1	2	P49327	0	907.445	High	0.001895	0.02574	1.49
FALSE	High	WVESLK		0.0260067	0.00185306	1	1	2	P49327	0	761.419	High	0.001226	0.01389	1.61
FALSE	High	YHGNVMLLR		0.0329356	0.00235535	1	1	1	P49327	0	1102.58	High	0.001526	0.01735	1.05
FALSE	High	YSGTLNLDR		0.000864549	0.000234148	1	1	2	P49327	0	1038.52	High	0.0001833	0.0005677	1.41
High	Master Protein	Q00839	Heterogeneous nuclear ribonucleoprotein U OS=Homo sapiens OX=9606 GN=HNRNPU PE=1 SV=6	0	733.063	68	84	467	83	825	90.5	6	989.65	84	1
Checked	Confidence	Sequence	Modifications	Qvality PEP	Qvality q-value	# Protein Groups	# Proteins	# PSMs	Master Protein Accessions	# Missed Cleavages	Theo. MH+ [Da]	Confidence (by Search Engine): Sequest HT	Percolator q-Value (by Search Engine): Sequest HT	Percolator PEP (by Search Engine): Sequest HT	XCorr (by Search Engine): Sequest HT
FALSE	High	AEGGGGGGRPGAPAAGDGKTEQK		1.04238e-08	4.35748e-05	1	1	1	Q00839	1	2024.97	High	4.222e-05	8.455e-09	5.03
FALSE	High	AEVEGKDLPEHAVLK		2.46844e-08	4.35748e-05	1	1	6	Q00839	1	1634.87	High	4.222e-05	1.97e-08	3.76
FALSE	High	AKSPQPPVEEEDEHFDDTVVCLDTYNCDLHFK	2xCarbamidomethyl [C21; C27]	0.000287488	9.16202e-05	1	1	2	Q00839	1	3834.69	High	6.818e-05	0.0001914	1.8
FALSE	High	APQCLGK	1xCarbamidomethyl [C4]	0.0296439	0.00208673	1	1	1	Q00839	0	773.397	High	0.001377	0.01569	1.41
FALSE	High	APQCLGKFIEIAAR	1xCarbamidomethyl [C4]	1.30506e-07	4.35748e-05	1	1	5	Q00839	1	1573.85	High	4.222e-05	1.008e-07	3.96
FALSE	High	APVFPGR		0.0129247	0.00126948	1	1	10	Q00839	0	743.42	High	0.0008482	0.00708	1.51
FALSE	High	AVVVCPK	1xCarbamidomethyl [C5]	0.0154803	0.00139335	1	1	3	Q00839	0	772.439	High	0.0009201	0.008387	1.68
FALSE	High	AVVVCPKDEDYK	1xCarbamidomethyl [C5]	0.000613841	0.000143061	1	1	1	Q00839	1	1422.69	High	9.921e-05	0.0004042	1.93
FALSE	High	AVVVCPKDEDYKQR	1xCarbamidomethyl [C5]	0.000112028	4.35748e-05	1	1	3	Q00839	2	1706.85	High	4.222e-05	7.573e-05	2.64
FALSE	High	DCEVVMMIGLPGAGK	1xCarbamidomethyl [C2]	3.49703e-10	4.35748e-05	1	1	8	Q00839	0	1576.75	High	4.222e-05	3.049e-10	4.28
FALSE	High	DCEVVMMIGLPGAGK	1xCarbamidomethyl [C2]; 1xOxidation [M]	6.72052e-10	4.35748e-05	1	1	9	Q00839	0	1592.75	High	4.222e-05	5.795e-10	3.05
FALSE	High	DCEVVMMIGLPGAGK	1xCarbamidomethyl [C2]; 2xOxidation [M6; M7]	4.8739e-10	4.35748e-05	1	1	2	Q00839	0	1608.74	High	4.222e-05	4.223e-10	3.58
FALSE	High	DIDIHEVR		0.00110363	0.000326349	1	1	11	Q00839	0	996.511	High	0.0002376	0.0007166	1.47
FALSE	High	DLPEHAVLK		8.65892e-05	4.35748e-05	1	1	11	Q00839	0	1021.57	High	4.222e-05	5.877e-05	1.9
FALSE	High	DRLSASSLTMESFAFLWAGGR		5.11526e-11	4.35748e-05	1	1	13	Q00839	1	2302.13	High	4.222e-05	4.629e-11	5.75
FALSE	High	DRLSASSLTMESFAFLWAGGR	1xOxidation [M10]	1.10562e-08	4.35748e-05	1	1	19	Q00839	1	2318.12	High	4.222e-05	8.958e-09	4.11
FALSE	High	EKPYFPIPEEYTFIQNVPLEDR		2.05963e-15	4.35748e-05	1	1	13	Q00839	0	2724.36	High	4.222e-05	2.3e-15	4.13
FALSE	High	EKPYFPIPEEYTFIQNVPLEDRVR		2.0915e-10	4.35748e-05	1	1	8	Q00839	1	2979.53	High	4.222e-05	1.845e-10	4.48
FALSE	High	EVLAGRPLFPHVLCHNCAVEFNFGQK	2xCarbamidomethyl [C14; C17]	9.42086e-13	4.35748e-05	1	1	8	Q00839	0	3039.51	High	4.222e-05	9.3e-13	4.22
FALSE	High	FDENDVITCFANFESDEVELSYAK	1xCarbamidomethyl [C9]	3.20718e-06	4.35748e-05	1	1	1	Q00839	0	2842.24	High	4.222e-05	2.317e-06	2
FALSE	High	FIEIAARK		0.0553839	0.00338296	1	1	1	Q00839	1	947.567	High	0.002169	0.02906	1.66
FALSE	High	GGGGGGSGGIGYPYPR		1.94487e-05	4.35748e-05	1	1	1	Q00839	0	1408.66	High	4.222e-05	1.352e-05	1.74
FALSE	High	GKVCFEMK	1xCarbamidomethyl [C4]	0.00520261	0.00055858	1	1	3	Q00839	1	998.48	High	0.0004309	0.003036	1.83
FALSE	High	GKVCFEMK	1xCarbamidomethyl [C4]; 1xOxidation [M7]	0.00474896	0.000520053	1	1	3	Q00839	1	1014.47	High	0.0004091	0.002786	1.43
FALSE	High	GKVCFEMKVTEK	1xCarbamidomethyl [C4]; 1xOxidation [M7]	5.82433e-05	4.35748e-05	1	1	1	Q00839	2	1471.73	High	4.222e-05	3.971e-05	2.69
FALSE	High	GKVCFEMKVTEKIPVR	1xCarbamidomethyl [C4]	3.20849e-07	4.35748e-05	1	1	2	Q00839	3	1921.04	High	4.222e-05	2.433e-07	3.73
FALSE	High	GKVCFEMKVTEKIPVR	1xCarbamidomethyl [C4]; 1xOxidation [M7]	0.000916602	0.000234148	1	1	4	Q00839	3	1937.03	High	0.0001833	0.0006002	2.05
FALSE	High	GLKAELMER		0.000511178	9.16202e-05	1	1	5	Q00839	1	1046.57	High	6.818e-05	0.0003387	1.48
FALSE	High	GLKAELMER	1xOxidation [M7]	0.00127961	0.000367871	1	1	1	Q00839	1	1062.56	High	0.0002613	0.000825	1.48
FALSE	High	GNFTLPEVAECFDEITYVELQK	1xCarbamidomethyl [C11]	6.30048e-08	4.35748e-05	1	1	1	Q00839	0	2602.24	High	4.222e-05	4.949e-08	4.4
FALSE	High	GNFTLPEVAECFDEITYVELQKEEAQK	1xCarbamidomethyl [C11]	1.23773e-11	4.35748e-05	1	1	7	Q00839	1	3187.51	High	4.222e-05	1.157e-11	3.99
FALSE	High	GNFTLPEVAECFDEITYVELQKEEAQKLLEQYKEESK	1xCarbamidomethyl [C11]	0.0399797	0.00274553	1	1	1	Q00839	3	4435.15	High	0.001763	0.02097	1.27
FALSE	High	GPEEKKDCEVVMMIGLPGAGK	1xCarbamidomethyl [C8]	5.33838e-10	4.35748e-05	1	1	7	Q00839	2	2245.1	High	4.222e-05	4.619e-10	5.63
FALSE	High	GPEEKKDCEVVMMIGLPGAGK	1xCarbamidomethyl [C8]; 1xOxidation [M]	5.14199e-10	4.35748e-05	1	1	7	Q00839	2	2261.1	High	4.222e-05	4.457e-10	5.26
FALSE	High	GPEEKKDCEVVMMIGLPGAGK	1xCarbamidomethyl [C8]; 2xOxidation [M12; M13]	4.26386e-11	4.35748e-05	1	1	9	Q00839	2	2277.09	High	4.222e-05	3.88e-11	4.1
FALSE	High	GPKGPEEKKDCEVVMMIGLPGAGK	1xCarbamidomethyl [C11]	1.52391e-06	4.35748e-05	1	1	4	Q00839	3	2527.27	High	4.222e-05	1.12e-06	3.35
FALSE	High	GPKGPEEKKDCEVVMMIGLPGAGK	1xCarbamidomethyl [C11]; 1xOxidation [M]	0.000244489	9.16202e-05	1	1	4	Q00839	3	2543.27	High	6.818e-05	0.0001633	2.3
FALSE	High	GYFEYIEENK		3.64897e-05	4.35748e-05	1	1	8	Q00839	0	1291.58	High	4.222e-05	2.516e-05	2.45
FALSE	High	GYFEYIEENKYSR		2.46844e-08	4.35748e-05	1	1	12	Q00839	1	1697.78	High	4.222e-05	1.973e-08	3.15
FALSE	High	HAAENPGKYNILGTNTIMDK		5.28601e-16	4.35748e-05	1	1	5	Q00839	1	2187.09	High	4.222e-05	6.079e-16	6.55
FALSE	High	HAAENPGKYNILGTNTIMDK	1xOxidation [M18]	1.68874e-12	4.35748e-05	1	1	6	Q00839	1	2203.08	High	4.222e-05	1.64e-12	5.34
FALSE	High	HAAENPGKYNILGTNTIMDKMMVAGFK	2xOxidation [M21; M22]	0.000152412	4.35748e-05	1	1	1	Q00839	2	2983.45	High	4.222e-05	0.0001023	2.77
FALSE	High	HAAENPGKYNILGTNTIMDKMMVAGFKK		7.66938e-05	4.35748e-05	1	1	1	Q00839	3	3079.55	High	4.222e-05	5.195e-05	2.15
FALSE	High	HAAENPGKYNILGTNTIMDKMMVAGFKK	1xOxidation [M22]	0.00256936	0.0004477	1	1	1	Q00839	3	3095.55	High	0.0003704	0.001588	2.42
FALSE	High	HAAENPGKYNILGTNTIMDKMMVAGFKK	2xOxidation [M21; M22]	2.16976e-06	4.35748e-05	1	1	1	Q00839	3	3111.54	High	4.222e-05	1.584e-06	3.03
FALSE	High	HAAENPGKYNILGTNTIMDKMMVAGFKK	3xOxidation [M18; M21; M22]	0.0136829	0.00129581	1	1	1	Q00839	3	3127.54	High	0.0008829	0.007498	2.03
FALSE	High	HLYTKDIDIHEVR		2.10117e-06	4.35748e-05	1	1	5	Q00839	1	1638.86	High	4.222e-05	1.532e-06	2.31
FALSE	High	KAEGGGGGGRPGAPAAGDGKTEQK		1.11832e-13	4.35748e-05	1	1	1	Q00839	2	2153.07	High	4.222e-05	1.151e-13	6.57
FALSE	High	KAEVEGKDLPEHAVLK		1.74314e-09	4.35748e-05	1	1	4	Q00839	2	1762.97	High	4.222e-05	1.468e-09	4.36
FALSE	High	KAVVVCPK	1xCarbamidomethyl [C6]	0.00338171	0.0004477	1	1	1	Q00839	1	900.534	High	0.0003704	0.002036	2.27
FALSE	High	KAVVVCPKDEDYK	1xCarbamidomethyl [C6]	3.51424e-07	4.35748e-05	1	1	1	Q00839	2	1550.79	High	4.222e-05	2.665e-07	4.37
FALSE	High	KAVVVCPKDEDYKQR	1xCarbamidomethyl [C6]	1.11769e-09	4.35748e-05	1	1	4	Q00839	3	1834.95	High	4.222e-05	9.501e-10	5.22
FALSE	High	KDCEVVMMIGLPGAGK	1xCarbamidomethyl [C3]	1.85987e-13	4.35748e-05	1	1	12	Q00839	1	1704.85	High	4.222e-05	1.898e-13	4.43
FALSE	High	KDCEVVMMIGLPGAGK	1xCarbamidomethyl [C3]; 1xOxidation [M]	1.25005e-06	4.35748e-05	1	1	9	Q00839	1	1720.84	High	4.222e-05	9.219e-07	4.27
FALSE	High	KDCEVVMMIGLPGAGK	1xCarbamidomethyl [C3]; 2xOxidation [M7; M8]	5.97199e-08	4.35748e-05	1	1	9	Q00839	1	1736.84	High	4.222e-05	4.675e-08	3.21
FALSE	High	KKAEGGGGGGRPGAPAAGDGKTEQK		3.57208e-05	4.35748e-05	1	1	1	Q00839	3	2281.16	High	4.222e-05	2.464e-05	5.32
FALSE	High	KMCLFAGFQR	1xCarbamidomethyl [C3]	0.000930104	0.000234148	1	1	1	Q00839	1	1257.62	High	0.0001833	0.0006086	1.6
FALSE	High	KMCLFAGFQR	1xCarbamidomethyl [C3]; 1xOxidation [M2]	0.000431615	9.16202e-05	1	1	8	Q00839	1	1273.62	High	6.818e-05	0.0002864	1.81
FALSE	High	KMCLFAGFQRK	1xCarbamidomethyl [C3]	0.0432838	0.00286595	1	1	1	Q00839	2	1385.72	High	0.001826	0.0228	1.09
FALSE	High	KQMADTGKLNTLLQR		0.00614136	0.000625582	1	1	2	Q00839	2	1716.94	High	0.0004467	0.003533	1.39
FALSE	High	KQMADTGKLNTLLQR	1xOxidation [M3]	2.79559e-05	4.35748e-05	1	1	2	Q00839	2	1732.94	High	4.222e-05	1.933e-05	3.55
FALSE	High	KRNFILDQTNVSAAAQR		5.58241e-05	4.35748e-05	1	1	1	Q00839	2	1932.04	High	4.222e-05	3.805e-05	1.3
FALSE	High	IGWSLTTSGMLLGEEEFSYGYSLK	1xOxidation [M10]	1.80476e-05	4.35748e-05	1	1	1	Q00839	0	2684.28	High	4.222e-05	1.261e-05	2.57
FALSE	High	LKVSELKEELK		8.8739e-07	4.35748e-05	1	1	4	Q00839	2	1315.78	High	4.222e-05	6.591e-07	2.75
FALSE	High	LKVSELKEELKK		1.09345e-06	4.35748e-05	1	1	2	Q00839	3	1443.88	High	4.222e-05	8.085e-07	4.47
FALSE	High	LLEQYK		0.0903719	0.00539044	1	1	1	Q00839	0	793.445	High	0.003463	0.04689	1.33
FALSE	High	LLEQYKEESK		0.000991001	0.000234148	1	1	1	Q00839	1	1266.66	High	0.0001833	0.0006453	2.1
FALSE	High	LLEQYKEESKK		6.68435e-05	4.35748e-05	1	1	2	Q00839	2	1394.75	High	4.222e-05	4.556e-05	3.22
FALSE	High	LNTLLQR		0.0187683	0.00159928	1	1	6	Q00839	0	857.52	High	0.001051	0.01007	2.54
FALSE	High	LQAALDDEEAGGRPAMEPGNGSLDLGGDSAGR		2.89982e-11	4.35748e-05	1	1	3	Q00839	0	3126.44	High	4.222e-05	2.668e-11	3.85
FALSE	High	LQAALDDEEAGGRPAMEPGNGSLDLGGDSAGR	1xOxidation [M16]	9.36789e-11	4.35748e-05	1	1	2	Q00839	0	3142.43	High	4.222e-05	8.403e-11	3.94
FALSE	High	LSASSLTMESFAFLWAGGR		3.33314e-05	4.35748e-05	1	1	1	Q00839	0	2031	High	4.222e-05	2.301e-05	2.37
FALSE	High	LSASSLTMESFAFLWAGGR	1xOxidation [M8]	1.97159e-09	4.35748e-05	1	1	10	Q00839	0	2047	High	4.222e-05	1.662e-09	3.65
FALSE	High	LSDKGLKAELMER		5.9988e-06	4.35748e-05	1	1	2	Q00839	2	1489.8	High	4.222e-05	4.277e-06	3.39
FALSE	High	LSDKGLKAELMER	1xOxidation [M11]	8.98424e-05	4.35748e-05	1	1	2	Q00839	2	1505.8	High	4.222e-05	6.079e-05	2.43
FALSE	High	ISKEVLAGRPLFPHVLCHNCAVEFNFGQK	2xCarbamidomethyl [C17; C20]	2.49939e-05	4.35748e-05	1	1	4	Q00839	1	3367.72	High	4.222e-05	1.729e-05	3.4
FALSE	High	MCLFAGFQR	1xCarbamidomethyl [C2]	0.000324436	9.16202e-05	1	1	6	Q00839	0	1129.53	High	6.818e-05	0.0002161	1.1
FALSE	High	MCLFAGFQR	1xCarbamidomethyl [C2]; 1xOxidation [M1]	0.000626055	0.000143061	1	1	4	Q00839	0	1145.52	High	9.921e-05	0.0004128	2.26
FALSE	High	MCLFAGFQRK	1xCarbamidomethyl [C2]	4.44278e-05	4.35748e-05	1	1	1	Q00839	1	1257.62	High	4.222e-05	3.044e-05	2.28
FALSE	High	MKGNFTLPEVAECFDEITYVELQK	1xCarbamidomethyl [C13]; 1xOxidation [M1]	0.00163935	0.000404332	1	1	1	Q00839	1	2877.37	High	0.0003369	0.001043	1.89
FALSE	High	MKGNFTLPEVAECFDEITYVELQKEEAQK	1xCarbamidomethyl [C13]	7.19561e-06	4.35748e-05	1	1	1	Q00839	2	3446.65	High	4.222e-05	5.13e-06	2.69
FALSE	High	MKGNFTLPEVAECFDEITYVELQKEEAQK	1xCarbamidomethyl [C13]; 1xOxidation [M1]	2.19413e-08	4.35748e-05	1	1	5	Q00839	2	3462.64	High	4.222e-05	1.755e-08	3.9
FALSE	High	MMVAGFK		0.0236421	0.00179146	1	1	1	Q00839	0	783.389	High	0.001173	0.01263	1.52
FALSE	High	MMVAGFK	1xOxidation [M]	0.00696672	0.000696902	1	1	14	Q00839	0	799.384	High	0.0004864	0.003969	1.2
FALSE	High	MMVAGFK	2xOxidation [M1; M2]	0.0115448	0.00112667	1	1	2	Q00839	0	815.379	High	0.000768	0.006348	1.45
FALSE	High	MMVAGFKK		0.0232375	0.00179146	1	1	2	Q00839	1	911.484	High	0.001173	0.01237	1.62
FALSE	High	MMVAGFKK	1xOxidation [M]	0.00571009	0.000590813	1	1	5	Q00839	1	927.479	High	0.0004467	0.003303	2.19
FALSE	High	MMVAGFKK	2xOxidation [M1; M2]	0.0366052	0.00254801	1	1	1	Q00839	1	943.474	High	0.001615	0.01928	1.78
FALSE	High	NFILDQTNVSAAAQR		1.75249e-09	4.35748e-05	1	1	13	Q00839	0	1647.84	High	4.222e-05	1.48e-09	2.67
FALSE	High	NFILDQTNVSAAAQRR		0.000647989	0.000143061	1	1	2	Q00839	1	1803.95	High	9.921e-05	0.0004282	2.38
FALSE	High	NGQDLGVAFK		0.000948422	0.000234148	1	1	3	Q00839	0	1048.54	High	0.0001833	0.0006196	1.64
FALSE	High	NGQDLGVAFKISKEVLAGRPLFPHVLCHNCAVEFNFGQK	2xCarbamidomethyl [C27; C30]	0.00305892	0.0004477	1	1	1	Q00839	2	4397.24	High	0.0003704	0.001865	2.16
FALSE	High	NQSQGYNQWQQGQFWGQKPWSQHYHQGYY		1.13546e-07	4.35748e-05	1	1	1	Q00839	0	3658.61	High	4.222e-05	8.811e-08	3.75
FALSE	High	QMADTGKLNTLLQR		2.81054e-05	4.35748e-05	1	1	6	Q00839	1	1588.85	High	4.222e-05	1.947e-05	3.16
FALSE	High	QMADTGKLNTLLQR	1xOxidation [M2]	3.07274e-06	4.35748e-05	1	1	9	Q00839	1	1604.84	High	4.222e-05	2.221e-06	3.25
FALSE	High	RKMCLFAGFQR	1xCarbamidomethyl [C4]	0.00550812	0.000590813	1	1	1	Q00839	2	1413.72	High	0.0004467	0.003187	1.56
FALSE	High	RKMCLFAGFQR	1xCarbamidomethyl [C4]; 1xOxidation [M3]	0.00034287	9.16202e-05	1	1	3	Q00839	2	1429.72	High	6.818e-05	0.0002286	3.14
FALSE	High	RKMCLFAGFQRK	1xCarbamidomethyl [C4]	0.00520261	0.00055858	1	1	1	Q00839	3	1541.82	High	0.0004309	0.00303	1.55
FALSE	High	RNFILDQTNVSAAAQR		3.05802e-08	4.35748e-05	1	1	7	Q00839	1	1803.95	High	4.222e-05	2.428e-08	4.74
FALSE	High	RNFILDQTNVSAAAQRR		3.9733e-05	4.35748e-05	1	1	1	Q00839	2	1960.05	High	4.222e-05	2.726e-05	3.2
FALSE	High	SPQPPVEEEDEHFDDTVVCLDTYNCDLHFK	2xCarbamidomethyl [C19; C25]	2.65924e-06	4.35748e-05	1	1	1	Q00839	0	3635.56	High	4.222e-05	1.93e-06	3.15
FALSE	High	SSGPTSLFAVTVAPPGAR		1.65177e-07	4.35748e-05	1	1	13	Q00839	0	1714.91	High	4.222e-05	1.268e-07	3.12
FALSE	High	TCNCETEDYGEK	2xCarbamidomethyl [C2; C4]	1.57073e-05	4.35748e-05	1	1	1	Q00839	0	1505.55	High	4.222e-05	1.098e-05	2.76
FALSE	High	TCNCETEDYGEKFDENDVITCFANFESDEVELSYAK	3xCarbamidomethyl [C2; C4; C21]	1.74338e-10	4.35748e-05	1	1	1	Q00839	1	4328.77	High	4.222e-05	1.544e-10	5.63
FALSE	High	TTWVTK		0.142812	0.00827228	1	1	1	Q00839	0	735.404	High	0.005257	0.07462	1.41
FALSE	High	VCFEMK	1xCarbamidomethyl [C2]	0.0262338	0.00188643	2	2	7	Q9BUJ2; Q00839	0	813.363	High	0.001245	0.01401	1.05
FALSE	High	VCFEMK	1xCarbamidomethyl [C2]; 1xOxidation [M5]	0.0625862	0.00393903	2	2	1	Q9BUJ2; Q00839	0	829.358	High	0.002536	0.03274	0.64
FALSE	High	VCFEMKVTEK	1xCarbamidomethyl [C2]; 1xOxidation [M5]	0.0040059	0.0004477	1	1	1	Q00839	1	1286.61	High	0.0003704	0.002387	1.33
FALSE	High	VCFEMKVTEKIPVR	1xCarbamidomethyl [C2]; 1xOxidation [M5]	0.00035335	9.16202e-05	1	1	2	Q00839	2	1751.92	High	6.818e-05	0.0002354	1.37
FALSE	High	VSELKEELK		0.000104643	4.35748e-05	1	1	2	Q00839	1	1074.6	High	4.222e-05	7.053e-05	3.22
FALSE	High	VSELKEELKKR		6.47538e-05	4.35748e-05	1	1	1	Q00839	3	1358.8	High	4.222e-05	4.407e-05	2.03
FALSE	High	VTEKIPVR		0.000995852	0.000234148	1	1	3	Q00839	1	941.578	High	0.0001833	0.0006511	2.25
FALSE	High	YNILGTNTIMDK		7.47662e-07	4.35748e-05	1	1	3	Q00839	0	1382.7	High	4.222e-05	5.572e-07	2.59
FALSE	High	YNILGTNTIMDK	1xOxidation [M10]	9.97171e-06	4.35748e-05	1	1	4	Q00839	0	1398.69	High	4.222e-05	7.059e-06	2.78
High	Master Protein	Q9Y520	Protein PRRC2C OS=Homo sapiens OX=9606 GN=PRRC2C PE=1 SV=4	0	712.199	44	120	299	119	2896	316.7	9.13	535.35	120	1
Checked	Confidence	Sequence	Modifications	Qvality PEP	Qvality q-value	# Protein Groups	# Proteins	# PSMs	Master Protein Accessions	# Missed Cleavages	Theo. MH+ [Da]	Confidence (by Search Engine): Sequest HT	Percolator q-Value (by Search Engine): Sequest HT	Percolator PEP (by Search Engine): Sequest HT	XCorr (by Search Engine): Sequest HT
FALSE	High	AAGSPSSSDQDEKLPGQDESTAGTSEQNDILK		6.27307e-15	4.35748e-05	1	1	1	Q9Y520	1	3262.48	High	4.222e-05	6.832e-15	4.58
FALSE	High	AEHIPSGPLR		0.00195135	0.000441222	1	1	4	Q9Y520	0	1076.58	High	0.0003556	0.001231	1.95
FALSE	High	AENKGNDPNVNIVPK		9.92881e-05	4.35748e-05	1	1	1	Q9Y520	1	1608.83	High	4.222e-05	6.725e-05	2.55
FALSE	High	AFGSGIDIKPGTPPIAGR		1.29847e-09	4.35748e-05	1	1	8	Q9Y520	0	1753.96	High	4.222e-05	1.099e-09	3.56
FALSE	High	AQKLPDLSPVENK		0.000104643	4.35748e-05	1	1	5	Q9Y520	1	1438.79	High	4.222e-05	7.055e-05	3.07
FALSE	High	AQKLPDLSPVENKEHKPGPIGK		0.000111442	4.35748e-05	1	1	3	Q9Y520	2	2382.31	High	4.222e-05	7.499e-05	4.27
FALSE	High	AQSGLAFQQTSNTQPIPILYEHQLGQASGLGGSQLIDTHLLQAR		1.12416e-12	4.35748e-05	1	1	1	Q9Y520	0	4687.42	High	4.222e-05	1.103e-12	7.67
FALSE	High	ATEEPEDVRSEAALDQEQITAAYSVEHNQLEAHPK		1.42201e-08	4.35748e-05	1	1	1	Q9Y520	1	3905.84	High	4.222e-05	1.151e-08	5.09
FALSE	High	AWENSPNVR		0.0192513	0.00162976	1	1	1	Q9Y520	0	1072.52	High	0.001086	0.01036	1.87
FALSE	High	CIDSKEPIERPEEKPK	1xCarbamidomethyl [C1]	0.000537166	9.16202e-05	1	1	2	Q9Y520	1	1954.99	High	6.818e-05	0.0003554	1.89
FALSE	High	DAQQVEPEGQEKPSPATVR		1.59101e-07	4.35748e-05	1	1	1	Q9Y520	0	2066.01	High	4.222e-05	1.221e-07	3.03
FALSE	High	DDDKAKPGFLPK		0.000912146	0.000234148	1	1	3	Q9Y520	1	1330.7	High	0.0001833	0.0005966	2.21
FALSE	High	DLVIERPRPDSRPAVK		5.4772e-06	4.35748e-05	1	1	2	Q9Y520	0	1848.05	High	4.222e-05	3.916e-06	1.54
FALSE	High	DLVIERPRPDSRPAVKK		0.0309718	0.00225547	1	1	1	Q9Y520	1	1976.14	High	0.001454	0.01633	2.06
FALSE	High	DPGGRPSRPSTLR		0.0763176	0.00469883	1	1	1	Q9Y520	0	1395.75	High	0.003032	0.03969	1.21
FALSE	High	DQMEGSPNSSESFEHIAR		2.93021e-09	4.35748e-05	1	1	1	Q9Y520	0	2020.87	High	4.222e-05	2.447e-09	4.89
FALSE	High	DQMEGSPNSSESFEHIAR	1xOxidation [M3]	9.02199e-10	4.35748e-05	1	1	1	Q9Y520	0	2036.86	High	4.222e-05	7.727e-10	2.85
FALSE	High	DWFPDQGYR		0.133206	0.00781523	1	1	1	Q9Y520	0	1183.52	High	0.004886	0.06933	1.6
FALSE	High	EATPVVHETEPESGSQPRPAVLSGYFK		8.40314e-06	4.35748e-05	1	1	1	Q9Y520	0	2912.44	High	4.222e-05	5.961e-06	3.35
FALSE	High	EEQVIQVWNK		0.00018266	4.35748e-05	1	1	3	Q9Y520	0	1272.66	High	4.222e-05	0.0001221	2.27
FALSE	High	EEQVIQVWNKK		0.00428443	0.000485904	1	1	1	Q9Y520	1	1400.75	High	0.0003916	0.002531	1.86
FALSE	High	EERPENKKPVKPHSSFKPDNHVR		0.00114785	0.000326349	1	1	1	Q9Y520	1	2755.44	High	0.0002376	0.0007465	2.39
FALSE	High	EESETRSESSDFEVVPK		0.00465125	0.000520053	1	1	1	Q9Y520	1	1954.89	High	0.0004091	0.002737	1.02
FALSE	High	EKLEEKIEPR		2.04061e-05	4.35748e-05	1	1	1	Q9Y520	2	1270.7	High	4.222e-05	1.424e-05	2.81
FALSE	High	EPNLEPMVEK		0.000216357	9.16202e-05	1	1	2	Q9Y520	0	1185.58	High	6.818e-05	0.0001444	2.33
FALSE	High	EPNLEPMVEKQESENSCNKEEEPVFTR	1xCarbamidomethyl [C17]	0.000503621	9.16202e-05	1	1	1	Q9Y520	2	3249.47	High	6.818e-05	0.0003331	2.36
FALSE	High	EPNLEPMVEKQESENSCNKEEEPVFTR	1xCarbamidomethyl [C17]; 1xOxidation [M7]	4.32624e-05	4.35748e-05	1	1	1	Q9Y520	2	3265.46	High	4.222e-05	2.975e-05	2.5
FALSE	High	ERDWFPDQGYR		0.0369292	0.00254801	1	1	2	Q9Y520	1	1468.66	High	0.001632	0.01953	1.57
FALSE	High	ESVTDYTTPSSSLPNTVATNNTK		1.02592e-09	4.35748e-05	1	1	2	Q9Y520	0	2427.15	High	4.222e-05	8.75e-10	3.35
FALSE	High	ETNDDNYGPGPSLRPPNVACWR	1xCarbamidomethyl [C20]	0.000116212	4.35748e-05	1	1	3	Q9Y520	0	2515.14	High	4.222e-05	7.844e-05	1.54
FALSE	High	FFSEQQQSK		0.00036597	9.16202e-05	1	1	2	Q9Y520	0	1128.53	High	6.818e-05	0.0002427	2.26
FALSE	High	GLIPAGTQHSMIATTGK		8.01557e-07	4.35748e-05	1	1	3	Q9Y520	0	1682.89	High	4.222e-05	5.96e-07	1.6
FALSE	High	GLIPAGTQHSMIATTGK	1xOxidation [M11]	0.0010822	0.000283604	1	1	1	Q9Y520	0	1698.88	High	0.0002131	0.0007053	2.15
FALSE	High	GNDPNVNIVPK		4.9409e-05	4.35748e-05	1	1	5	Q9Y520	0	1166.62	High	4.222e-05	3.388e-05	2.18
FALSE	High	GPFDDQPAGTTGVDLINGSSAHHQEGVPNGTGQK		0.00502211	0.00055858	1	1	1	Q9Y520	0	3388.58	High	0.0004309	0.002938	1.39
FALSE	High	GPPPSWASEPERPSILSASELK		0.00038093	9.16202e-05	1	1	3	Q9Y520	0	2335.19	High	6.818e-05	0.0002532	2.26
FALSE	High	GRGPPPSWASEPERPSILSASELK		0.00478209	0.000520053	1	1	1	Q9Y520	1	2548.32	High	0.0004091	0.002798	2.03
FALSE	High	GSETDTDSEIHESASDKDSLSK		0.0010612	0.000234148	1	1	1	Q9Y520	1	2338.02	High	0.0001833	0.0006898	0.97
FALSE	High	GTSSHLPPPPK		1.08045e-05	4.35748e-05	1	1	5	Q9Y520	0	1117.6	High	4.222e-05	7.626e-06	2.46
FALSE	High	HEQFIPIAADK		6.9683e-06	4.35748e-05	1	1	1	Q9Y520	0	1268.66	High	4.222e-05	4.953e-06	2.95
FALSE	High	HEQFIPIAADKRPPKFER		0.016003	0.00139335	1	1	1	Q9Y520	2	2179.18	High	0.0009355	0.008652	2.76
FALSE	High	KAWENSPNVR		1.02419e-05	4.35748e-05	1	1	3	Q9Y520	1	1200.61	High	4.222e-05	7.215e-06	3.59
FALSE	High	KEKETNDDNYGPGPSLRPPNVACWR	1xCarbamidomethyl [C23]	0.00120582	0.000326349	1	1	2	Q9Y520	2	2900.37	High	0.0002376	0.0007803	2.74
FALSE	High	KKEEQVIQVWNK		1.3195e-09	4.35748e-05	1	1	4	Q9Y520	2	1528.85	High	4.222e-05	1.118e-09	3.45
FALSE	High	KKEEQVIQVWNKK		1.21054e-06	4.35748e-05	1	1	5	Q9Y520	3	1656.94	High	4.222e-05	8.95e-07	3.46
FALSE	High	KLGPISPPQPPSVSAWNKPLTSFGSAPSSEGAK		1.25005e-06	4.35748e-05	1	1	3	Q9Y520	1	3319.73	High	4.222e-05	9.213e-07	3.91
FALSE	High	KNADLNAQTVVK		8.01941e-10	4.35748e-05	1	1	1	Q9Y520	1	1300.72	High	4.222e-05	6.886e-10	3.44
FALSE	High	KPVKPHSSFKPDNHVR		1.15401e-08	4.35748e-05	1	1	2	Q9Y520	0	1873.02	High	4.222e-05	9.388e-09	4.36
FALSE	High	KVKDAQQVEPEGQEKPSPATVR		5.30413e-06	4.35748e-05	1	1	1	Q9Y520	2	2421.27	High	4.222e-05	3.804e-06	2.8
FALSE	High	IACGPPQAK	1xCarbamidomethyl [C3]	0.00403271	0.0004477	1	1	3	Q9Y520	0	941.487	High	0.0003704	0.002404	1.74
FALSE	High	LDEKLGILEK		0.000746908	0.000193781	1	1	2	Q9Y520	1	1157.68	High	0.0001297	0.0004915	2.19
FALSE	High	LGPISPPQPPSVSAWNKPLTSFGSAPSSEGAK		1.56525e-06	4.35748e-05	1	1	2	Q9Y520	0	3191.64	High	4.222e-05	1.15e-06	2.47
FALSE	High	LLAQQHPPPDR		1.53751e-05	4.35748e-05	1	1	9	Q9Y520	0	1271.69	High	4.222e-05	1.074e-05	1.69
FALSE	High	LLEKPYVR		0.00284271	0.0004477	1	1	5	Q9Y520	0	1017.61	High	0.0003704	0.00174	1.37
FALSE	High	LLEKPYVRDDDK		0.00896623	0.000879491	1	1	1	Q9Y520	1	1490.78	High	0.0006302	0.005028	1.38
FALSE	High	LLEKPYVRDDDKAKPGFLPK		3.01222e-05	4.35748e-05	1	1	9	Q9Y520	2	2329.29	High	4.222e-05	2.076e-05	2.8
FALSE	High	LNGQQAALASQYR		7.71385e-06	4.35748e-05	1	1	3	Q9Y520	0	1419.73	High	4.222e-05	5.467e-06	3.16
FALSE	High	LPDLSPVENK		5.88641e-05	4.35748e-05	1	1	9	Q9Y520	0	1111.6	High	4.222e-05	4.01e-05	2.56
FALSE	High	LPSAQTPNGTDYVASGK		1.27096e-09	4.35748e-05	1	1	1	Q9Y520	0	1705.84	High	4.222e-05	1.078e-09	4.35
FALSE	High	ISAVESQPSR		3.11009e-05	4.35748e-05	1	1	3	Q9Y520	0	1073.56	High	4.222e-05	2.152e-05	2.97
FALSE	High	MEDTLVNNVPLPNTLPLPK		1.16021e-08	4.35748e-05	1	1	4	Q9Y520	0	2105.13	High	4.222e-05	9.425e-09	3.61
FALSE	High	MEDTLVNNVPLPNTLPLPK	1xOxidation [M1]	3.93246e-07	4.35748e-05	1	1	5	Q9Y520	0	2121.13	High	4.222e-05	2.975e-07	2.06
FALSE	High	MEDTLVNNVPLPNTLPLPKR		0.00208315	0.0004477	1	1	1	Q9Y520	1	2261.23	High	0.0003704	0.001307	1.8
FALSE	High	MKEQEKECELEKER	1xCarbamidomethyl [C8]	0.000106304	4.35748e-05	1	1	1	Q9Y520	3	1865.87	High	4.222e-05	7.165e-05	2.98
FALSE	High	MLWGSDPYPHAEPQQATTPK		1.23014e-06	4.35748e-05	1	1	1	Q9Y520	0	2254.06	High	4.222e-05	9.058e-07	2.91
FALSE	High	MLWGSDPYPHAEPQQATTPK	1xOxidation [M1]	3.76926e-10	4.35748e-05	1	1	3	Q9Y520	0	2270.05	High	4.222e-05	3.286e-10	2.77
FALSE	High	MNSIVYQK		0.00235608	0.0004477	1	1	1	Q9Y520	0	982.503	High	0.0003704	0.001463	2.56
FALSE	High	MSEMELK		0.00762787	0.000733511	1	1	2	Q9Y520	0	867.395	High	0.0005256	0.004328	2.12
FALSE	High	MTYPPLHGPMR		0.00012439	4.35748e-05	1	1	1	Q9Y520	0	1299.63	High	4.222e-05	8.393e-05	1.83
FALSE	High	NADLNAQTVVK		3.19407e-05	4.35748e-05	1	1	2	Q9Y520	0	1172.63	High	4.222e-05	2.209e-05	3
FALSE	High	NGQESGLEIGTDTIQFGAPASNGNENEVVPVLSEK		2.28908e-06	4.35748e-05	1	1	1	Q9Y520	0	3600.73	High	4.222e-05	1.669e-06	3.46
FALSE	High	QAVPGRPGPFPSK		0.000197308	4.35748e-05	1	1	2	Q9Y520	0	1337.73	High	4.222e-05	0.0001317	2.52
FALSE	High	QESENSCNKEEEPVFTR	1xCarbamidomethyl [C7]	2.52149e-07	4.35748e-05	1	1	1	Q9Y520	1	2082.9	High	4.222e-05	1.925e-07	3.65
FALSE	High	QGGQGDGIQVNSQFQQEFPSLQAAGDQEK		9.35188e-06	4.35748e-05	1	1	1	Q9Y520	0	3091.44	High	4.222e-05	6.599e-06	1.89
FALSE	High	QGGQGDGIQVNSQFQQEFPSLQAAGDQEKK		0.076972	0.00469883	1	1	1	Q9Y520	1	3219.53	High	0.003046	0.04009	1.11
FALSE	High	QPSPEEIRER		0.00804691	0.000767342	1	1	1	Q9Y520	1	1240.63	High	0.0005446	0.004543	2.02
FALSE	High	QQSEISAAVER		5.29395e-05	4.35748e-05	1	1	1	Q9Y520	0	1217.61	High	4.222e-05	3.627e-05	2.44
FALSE	High	QQVADEDEIWK		0.000129697	4.35748e-05	1	1	2	Q9Y520	0	1360.64	High	4.222e-05	8.723e-05	2.95
FALSE	High	QQVADEDEIWKQR		1.79952e-07	4.35748e-05	1	1	2	Q9Y520	1	1644.8	High	4.222e-05	1.379e-07	3.08
FALSE	High	QRAEVLQSTQR		0.00141408	0.000404332	1	1	1	Q9Y520	1	1315.71	High	0.0002883	0.000911	3.16
FALSE	High	QREESETRSESSDFEVVPK		0.00210621	0.0004477	1	1	2	Q9Y520	2	2239.05	High	0.0003704	0.001319	1.74
FALSE	High	QRPTRPPRQDKPPR		0.00038093	9.16202e-05	1	1	1	Q9Y520	1	1728.97	High	6.818e-05	0.0002531	3.41
FALSE	High	QSEVPKPEDGEPPR		2.85195e-07	4.35748e-05	1	1	3	Q9Y520	0	1564.76	High	4.222e-05	2.17e-07	2.65
FALSE	High	QSEVPKPEDGEPPRR		0.0301678	0.00222437	1	1	1	Q9Y520	1	1720.86	High	0.001454	0.01601	1.47
FALSE	High	RDQMEGSPNSSESFEHIAR		9.12171e-12	4.35748e-05	1	1	2	Q9Y520	1	2176.97	High	4.222e-05	8.588e-12	4.53
FALSE	High	RDQMEGSPNSSESFEHIAR	1xOxidation [M4]	4.8887e-05	4.35748e-05	1	1	1	Q9Y520	1	2192.96	High	4.222e-05	3.353e-05	1.32
FALSE	High	REERPENKKPVKPHSSFKPDNHVR		2.74703e-07	4.35748e-05	1	1	1	Q9Y520	2	2911.54	High	4.222e-05	2.093e-07	6.03
FALSE	High	RETIQQSSSLTSVPPTTFSLTFK		0.00148735	0.000404332	1	1	2	Q9Y520	1	2555.34	High	0.000316	0.0009538	2.13
FALSE	High	RGGRDPGGRPSRPSTLR		0.00198328	0.0004477	1	1	1	Q9Y520	2	1821.99	High	0.0003704	0.00125	3.53
FALSE	High	RHEQFIPIAADK		0.000178011	4.35748e-05	1	1	3	Q9Y520	1	1424.76	High	4.222e-05	0.0001191	1.79
FALSE	High	RHEQFIPIAADKRPPK		7.96545e-06	4.35748e-05	1	1	3	Q9Y520	2	1903.07	High	4.222e-05	5.646e-06	2.87
FALSE	High	RHEQFIPIAADKRPPKFER		1.59147e-09	4.35748e-05	1	1	8	Q9Y520	3	2335.28	High	4.222e-05	1.347e-09	4.04
FALSE	High	RKKEEQVIQVWNK		0.0665053	0.00399179	1	1	1	Q9Y520	3	1684.95	High	0.0026	0.03471	1.24
FALSE	High	RMPPPANLPSLK		0.00142839	0.000404332	3	3	1	Q5JSZ5; Q9Y520; P48634	1	1320.75	High	0.0002883	0.0009181	1.53
FALSE	High	RQQSEISAAVER		0.000139518	4.35748e-05	1	1	1	Q9Y520	1	1373.71	High	4.222e-05	9.38e-05	2.18
FALSE	High	RQRPTRPPRQDKPPR		0.000404491	9.16202e-05	1	1	1	Q9Y520	2	1885.07	High	6.818e-05	0.000269	3.49
FALSE	High	RSFSSQRPVDR		0.00116492	0.000326349	1	1	1	Q9Y520	1	1334.69	High	0.0002376	0.0007546	2.62
FALSE	High	SEAALDQEQITAAYSVEHNQLEAHPK		1.72432e-08	4.35748e-05	1	1	1	Q9Y520	0	2879.38	High	4.222e-05	1.388e-08	4.6
FALSE	High	SEKEATPVVHETEPESGSQPRPAVLSGYFK		2.00323e-08	4.35748e-05	1	1	1	Q9Y520	1	3256.61	High	4.222e-05	1.604e-08	4.29
FALSE	High	SEPSAGIPK		0.0456364	0.00286595	1	1	2	Q9Y520	0	885.468	High	0.001826	0.0239	1.65
FALSE	High	SESSDFEVVPK		1.24338e-06	4.35748e-05	1	1	3	Q9Y520	0	1223.58	High	4.222e-05	9.146e-07	3.4
FALSE	High	SESSDFEVVPKR		0.00379928	0.0004477	1	1	1	Q9Y520	1	1379.68	High	0.0003704	0.002271	1.93
FALSE	High	SFSSQRPVDR		0.00280863	0.0004477	1	1	1	Q9Y520	0	1178.59	High	0.0003704	0.001727	1.73
FALSE	High	SGPIKKPVLR		4.3033e-05	4.35748e-05	1	1	3	Q9Y520	1	1094.7	High	4.222e-05	2.948e-05	3.02
FALSE	High	SIQTPQSHGTLTAELWDNK		0.000795822	0.000234148	1	1	2	Q9Y520	0	2126.05	High	0.0001605	0.0005212	1.89
FALSE	High	SIQTPQSHGTLTAELWDNKVAPPAVLNDISK		4.06085e-07	4.35748e-05	1	1	4	Q9Y520	1	3330.73	High	4.222e-05	3.064e-07	2.99
FALSE	High	SIQTPQSHGTLTAELWDNKVAPPAVLNDISKK		1.78035e-07	4.35748e-05	1	1	3	Q9Y520	2	3458.83	High	4.222e-05	1.365e-07	3.55
FALSE	High	SNEVVAVPTNGTVNNVAQEPVNTLGDISGNK		2.86812e-09	4.35748e-05	1	1	2	Q9Y520	0	3137.57	High	4.222e-05	2.397e-09	4.27
FALSE	High	SQPAFMQSSLSQPSVVLSGTAIHNFPTVQHQELAK		1.72432e-08	4.35748e-05	1	1	1	Q9Y520	0	3764.91	High	4.222e-05	1.391e-08	4.95
FALSE	High	SQPAFMQSSLSQPSVVLSGTAIHNFPTVQHQELAK	1xOxidation [M6]	0.00110906	0.000326349	1	1	1	Q9Y520	0	3780.9	High	0.0002376	0.0007204	0.93
FALSE	High	SSSQIPAQPSVAK		0.000488831	9.16202e-05	1	1	1	Q9Y520	0	1299.69	High	6.818e-05	0.000323	2.32
FALSE	High	STTPTSSPFR		0.00651451	0.000625582	1	1	1	Q9Y520	0	1080.53	High	0.0004656	0.003725	1.87
FALSE	High	STTTSDPPNICK	1xCarbamidomethyl [C11]	4.21273e-05	4.35748e-05	1	1	2	Q9Y520	0	1320.61	High	4.222e-05	2.893e-05	3.26
FALSE	High	SVEDVRPHHTDANNQSACFEAPDQK	1xCarbamidomethyl [C18]	3.43978e-07	4.35748e-05	1	1	2	Q9Y520	0	2852.27	High	4.222e-05	2.597e-07	3.47
FALSE	High	TGPIKPQAIK		2.51276e-05	4.35748e-05	1	1	2	Q9Y520	0	1052.65	High	4.222e-05	1.743e-05	1.98
FALSE	High	TVNQQTMAAPVVK		3.9942e-06	4.35748e-05	1	1	2	Q9Y520	0	1386.74	High	4.222e-05	2.877e-06	2.64
FALSE	High	TVNQQTMAAPVVK	1xOxidation [M7]	1.22838e-05	4.35748e-05	1	1	1	Q9Y520	0	1402.74	High	4.222e-05	8.642e-06	3.04
FALSE	High	TVNQQTMAAPVVKEEK		7.93172e-08	4.35748e-05	1	1	1	Q9Y520	1	1772.92	High	4.222e-05	6.185e-08	1.42
FALSE	High	TVNQQTMAAPVVKEEK	1xOxidation [M7]	8.01828e-09	4.35748e-05	1	1	3	Q9Y520	1	1788.92	High	4.222e-05	6.568e-09	4.05
FALSE	High	TVNQQTMAAPVVKEEKQPEK		2.05759e-08	4.35748e-05	1	1	2	Q9Y520	2	2255.17	High	4.222e-05	1.648e-08	2.21
FALSE	High	TVNQQTMAAPVVKEEKQPEK	1xOxidation [M7]	8.32452e-09	4.35748e-05	1	1	1	Q9Y520	2	2271.16	High	4.222e-05	6.807e-09	4.06
FALSE	High	VAPPAVLNDISK		3.12671e-05	4.35748e-05	1	1	10	Q9Y520	0	1223.7	High	4.222e-05	2.161e-05	2.84
FALSE	High	VAPPAVLNDISKK		1.52391e-06	4.35748e-05	1	1	3	Q9Y520	1	1351.79	High	4.222e-05	1.12e-06	3.27
FALSE	High	VGENVLPPKR		7.12244e-05	4.35748e-05	1	1	11	Q9Y520	1	1108.65	High	4.222e-05	4.837e-05	2.9
FALSE	High	VKDAQQVEPEGQEKPSPATVR		3.83029e-10	4.35748e-05	1	1	1	Q9Y520	1	2293.18	High	4.222e-05	3.328e-10	4.21
FALSE	High	VPYGKGPSFNQER		1.44202e-05	4.35748e-05	1	1	2	Q9Y520	1	1478.74	High	4.222e-05	1.013e-05	2.97
FALSE	High	VTEKVVVKPEKTEKK		1.40631e-06	4.35748e-05	1	1	1	Q9Y520	3	1742.04	High	4.222e-05	1.032e-06	3.28
FALSE	High	WGPRPSSNRR		0.0136829	0.00129581	1	1	1	Q9Y520	1	1212.63	High	0.0008829	0.007468	2.23
FALSE	High	WLMMQSYMDPR		0.000215255	9.16202e-05	1	1	1	Q9Y520	0	1457.64	High	6.818e-05	0.0001435	2.2
FALSE	High	WLMMQSYMDPR	1xOxidation [M]	0.000121816	4.35748e-05	1	1	5	Q9Y520	0	1473.63	High	4.222e-05	8.198e-05	1.46
FALSE	High	WLMMQSYMDPR	2xOxidation [M4; M8]	0.0468599	0.00292697	1	1	1	Q9Y520	0	1489.63	High	0.001859	0.02451	0.47
FALSE	High	WLMMQSYMDPR	3xOxidation [M3; M4; M8]	0.00728861	0.000696902	1	1	2	Q9Y520	0	1505.62	High	0.0005047	0.004142	1.18
FALSE	High	YATLSLFNTYK		0.00712555	0.000696902	1	1	2	Q9Y520	0	1320.68	High	0.0005047	0.004057	2.12
High	Master Protein	Q13724	Mannosyl-oligosaccharide glucosidase OS=Homo sapiens OX=9606 GN=MOGS PE=1 SV=5	0	563.473	84	62	416	62	837	91.9	8.9	823.62	62	1
Checked	Confidence	Sequence	Modifications	Qvality PEP	Qvality q-value	# Protein Groups	# Proteins	# PSMs	Master Protein Accessions	# Missed Cleavages	Theo. MH+ [Da]	Confidence (by Search Engine): Sequest HT	Percolator q-Value (by Search Engine): Sequest HT	Percolator PEP (by Search Engine): Sequest HT	XCorr (by Search Engine): Sequest HT
FALSE	High	AAKLHGELRANVVGNVWR		1.20452e-08	4.35748e-05	1	1	1	Q13724	2	1990.11	High	4.222e-05	9.757e-09	2.9
FALSE	High	ALPRLHAWFSWLHQSQAGPLPLSYR		5.10085e-05	4.35748e-05	1	1	1	Q13724	1	2931.55	High	4.222e-05	3.489e-05	2.16
FALSE	High	ANVVGNVWR		0.000208751	9.16202e-05	1	1	9	Q13724	0	1014.55	High	6.818e-05	0.0001397	2.12
FALSE	High	ANVVGNVWRQYQATGFLWEQYSDRDGR		0.000811491	0.000234148	1	1	3	Q13724	2	3215.54	High	0.0001605	0.0005319	2.11
FALSE	High	ARVPPEFLVQR		0.00028174	9.16202e-05	1	1	14	Q13724	1	1311.75	High	6.818e-05	0.0001881	2.81
FALSE	High	AVHANPPTLLLPVAHMLEVGDPDDLAFLR		1.11187e-10	4.35748e-05	1	1	8	Q13724	0	3121.65	High	4.222e-05	9.948e-11	5.38
FALSE	High	AVHANPPTLLLPVAHMLEVGDPDDLAFLR	1xOxidation [M16]	1.05391e-10	4.35748e-05	1	1	13	Q13724	0	3137.65	High	4.222e-05	9.428e-11	5.27
FALSE	High	AVHANPPTLLLPVAHMLEVGDPDDLAFLRK		1.16727e-13	4.35748e-05	1	1	9	Q13724	1	3249.75	High	4.222e-05	1.201e-13	4.53
FALSE	High	AVHANPPTLLLPVAHMLEVGDPDDLAFLRK	1xOxidation [M16]	3.44131e-10	4.35748e-05	1	1	12	Q13724	1	3265.74	High	4.222e-05	3.006e-10	4.58
FALSE	High	AVPAEGVR		0.0181449	0.00156448	1	1	1	Q13724	0	798.447	High	0.001031	0.009814	1.12
FALSE	High	AVQLKPRPPQGLVR		1.32589e-06	4.35748e-05	1	1	63	Q13724	0	1558.95	High	4.222e-05	9.743e-07	2.8
FALSE	High	AVTLHSAPPVLPADSSSPAVAPDLFWGTYRPHVYFGMK		1.41908e-05	4.35748e-05	1	1	1	Q13724	0	4082.06	High	4.222e-05	9.94e-06	3.58
FALSE	High	AVTLHSAPPVLPADSSSPAVAPDLFWGTYRPHVYFGMK	1xOxidation [M37]	6.22775e-06	4.35748e-05	1	1	1	Q13724	0	4098.06	High	4.222e-05	4.448e-06	4.4
FALSE	High	CWVALGAR	1xCarbamidomethyl [C1]	0.00468354	0.000520053	1	1	2	Q13724	0	932.477	High	0.0004091	0.002754	1.35
FALSE	High	DPALPTLLNPK		0.000135931	4.35748e-05	1	1	2	Q13724	0	1178.68	High	4.222e-05	9.143e-05	2.33
FALSE	High	EALGHWLGLLNADGWIGR		7.84723e-08	4.35748e-05	1	1	4	Q13724	0	1978.03	High	4.222e-05	6.121e-08	5.58
FALSE	High	EALGHWLGLLNADGWIGREQILGDEAR		4.10253e-06	4.35748e-05	1	1	1	Q13724	1	2989.53	High	4.222e-05	2.948e-06	3.08
FALSE	High	EQILGDEAR		0.00792455	0.000767342	1	1	1	Q13724	0	1030.52	High	0.0005446	0.00448	2.22
FALSE	High	EVLLPEVGAK		0.00142839	0.000404332	1	1	3	Q13724	0	1054.61	High	0.0002883	0.0009194	2.08
FALSE	High	FISGHTSELGDFR		3.93125e-05	4.35748e-05	1	1	6	Q13724	0	1465.71	High	4.222e-05	2.709e-05	2.66
FALSE	High	FISGHTSELGDFRFTLLPPTSPGDTAPK		0.00632467	0.000625582	1	1	1	Q13724	1	2988.51	High	0.0004656	0.003629	2.17
FALSE	High	FTLLPPTSPGDTAPK		3.15609e-06	4.35748e-05	1	1	16	Q13724	0	1541.82	High	4.222e-05	2.28e-06	2.3
FALSE	High	GAVWLNVNYLALGALHHYGHLEGPHQAR		3.04342e-12	4.35748e-05	1	1	7	Q13724	0	3093.59	High	4.222e-05	2.932e-12	7.21
FALSE	High	GFLWDEGFHQLVVQR		1.96106e-09	4.35748e-05	1	1	5	Q13724	0	1830.93	High	4.222e-05	1.652e-09	4.26
FALSE	High	GFLWDEGFHQLVVQRWDPSLTR		0.0184537	0.00156448	1	1	1	Q13724	1	2686.35	High	0.001031	0.009964	2.14
FALSE	High	GLSSGEQVLGQAALSGLLGGIGYFYGQGLVLPDIGVEGSEQK		0.000651181	0.000143061	1	1	1	Q13724	0	4164.15	High	9.921e-05	0.0004288	1.27
FALSE	High	GMGCRPFHGWTSLVLLAMAEDY	1xCarbamidomethyl [C4]; 1xOxidation [M]	0.00579337	0.000590813	1	1	6	Q13724	0	2527.16	High	0.0004467	0.003336	2.38
FALSE	High	GMGCRPFHGWTSLVLLAMAEDY	1xCarbamidomethyl [C4]; 2xOxidation [M2; M18]	0.004343	0.000485904	1	1	2	Q13724	0	2543.15	High	0.0003916	0.002568	1.59
FALSE	High	GPSGQGQGQFLIQQVTLK		1.19826e-09	4.35748e-05	1	1	2	Q13724	0	1886.01	High	4.222e-05	1.02e-09	3.78
FALSE	High	GRDPALPTLLNPK		2.88157e-06	4.35748e-05	1	1	16	Q13724	1	1391.8	High	4.222e-05	2.084e-06	2.25
FALSE	High	HLDLRCWVALGAR	1xCarbamidomethyl [C6]	8.6134e-05	4.35748e-05	1	1	1	Q13724	1	1566.83	High	4.222e-05	5.847e-05	1.71
FALSE	High	HLWSPFGLR		0.000400468	9.16202e-05	1	1	2	Q13724	0	1112.6	High	6.818e-05	0.000266	2.14
FALSE	High	HTCEQGDGVGPYGWEFHDGLSFGR	1xCarbamidomethyl [C3]	2.11432e-11	4.35748e-05	1	1	6	Q13724	0	2708.16	High	4.222e-05	1.955e-11	3.49
FALSE	High	LAGSLLTQALESHAEGFR		4.08391e-09	4.35748e-05	1	1	5	Q13724	0	1899.99	High	4.222e-05	3.392e-09	3.34
FALSE	High	LAGSLLTQALESHAEGFRER		2.40207e-06	4.35748e-05	1	1	3	Q13724	1	2185.14	High	4.222e-05	1.744e-06	2.78
FALSE	High	LAGSLLTQALESHAEGFRERFEK		3.10581e-06	4.35748e-05	1	1	1	Q13724	2	2589.34	High	4.222e-05	2.25e-06	4.25
FALSE	High	LGPLLDILADSR		2.42911e-08	4.35748e-05	1	1	14	Q13724	0	1282.74	High	4.222e-05	1.938e-08	2.92
FALSE	High	LGPLLDILADSRHLWSPFGLR		4.42608e-10	4.35748e-05	1	1	4	Q13724	1	2376.32	High	4.222e-05	3.839e-10	4.64
FALSE	High	LHAWFSWLHQSQAGPLPLSYR		4.74379e-08	4.35748e-05	1	1	4	Q13724	0	2494.28	High	4.222e-05	3.736e-08	3.61
FALSE	High	LLDPTSSR		0.0015179	0.000404332	1	1	3	Q13724	0	888.479	High	0.0003369	0.0009705	1.78
FALSE	High	LNSWFQHRPPGAPPER		2.94594e-09	4.35748e-05	1	1	18	Q13724	0	1888.96	High	4.222e-05	2.457e-09	3.79
FALSE	High	IPISIEFVFESGSAQAGGNQALPR		3.2591e-06	4.35748e-05	1	1	4	Q13724	0	2488.28	High	4.222e-05	2.35e-06	2.81
FALSE	High	LRHTCEQGDGVGPYGWEFHDGLSFGR	1xCarbamidomethyl [C5]	4.24229e-13	4.35748e-05	1	1	2	Q13724	1	2977.34	High	4.222e-05	4.238e-13	4.8
FALSE	High	LTTEFVK		0.105714	0.00623835	1	1	1	Q13724	0	837.472	High	0.003982	0.0551	1.76
FALSE	High	NSEHDPPYWR		0.000131744	4.35748e-05	1	1	16	Q13724	0	1300.57	High	4.222e-05	8.847e-05	2.35
FALSE	High	QHIQDGALR		0.0417828	0.00280701	1	1	1	Q13724	0	1037.55	High	0.001796	0.02202	0.98
FALSE	High	QYQATGFLWEQYSDR		1.4606e-08	4.35748e-05	1	1	3	Q13724	0	1891.86	High	4.222e-05	1.181e-08	3.46
FALSE	High	QYQATGFLWEQYSDRDGR		0.000166449	4.35748e-05	1	1	4	Q13724	1	2220.01	High	4.222e-05	0.0001115	1.07
FALSE	High	RAVTLHSAPPVLPADSSSPAVAPDLFWGTYRPHVYFGMK		3.44138e-05	4.35748e-05	1	1	3	Q13724	1	4238.16	High	4.222e-05	2.375e-05	2.63
FALSE	High	RAVTLHSAPPVLPADSSSPAVAPDLFWGTYRPHVYFGMK	1xOxidation [M38]	3.5909e-08	4.35748e-05	1	1	3	Q13724	1	4254.16	High	4.222e-05	2.84e-08	4.04
FALSE	High	RPGGQHGGDWSWR		2.48205e-09	4.35748e-05	1	1	11	Q13724	0	1495.69	High	4.222e-05	2.081e-09	4.29
FALSE	High	SLAASSSFYGQR		8.34518e-05	4.35748e-05	1	1	4	Q13724	0	1273.62	High	4.222e-05	5.65e-05	3.49
FALSE	High	SPKPLLTGLMWAQQGTTPGTPK		6.2378e-13	4.35748e-05	1	1	5	Q13724	0	2309.23	High	4.222e-05	6.198e-13	4.72
FALSE	High	SPKPLLTGLMWAQQGTTPGTPK	1xOxidation [M10]	3.02674e-11	4.35748e-05	1	1	5	Q13724	0	2325.23	High	4.222e-05	2.777e-11	4.87
FALSE	High	SRLNSWFQHRPPGAPPER		8.14812e-09	4.35748e-05	1	1	8	Q13724	1	2132.09	High	4.222e-05	6.674e-09	4.09
FALSE	High	TLPSGLDDYPR		8.00027e-05	4.35748e-05	1	1	10	Q13724	0	1233.61	High	4.222e-05	5.44e-05	1.76
FALSE	High	TRSPKPLLTGLMWAQQGTTPGTPK		5.78318e-08	4.35748e-05	1	1	4	Q13724	1	2566.38	High	4.222e-05	4.548e-08	2.87
FALSE	High	VDPALFPPVPLFTAVPSR		4.12661e-07	4.35748e-05	1	1	9	Q13724	0	1923.07	High	4.222e-05	3.116e-07	3.27
FALSE	High	VPPEFLVQR		6.27287e-05	4.35748e-05	1	1	21	Q13724	0	1084.61	High	4.222e-05	4.277e-05	1.87
FALSE	High	VTVEPQDSGTSALPLVSLFFYVVTDGKEVLLPEVGAK		5.22896e-15	4.35748e-05	1	1	1	Q13724	1	3905.08	High	4.222e-05	5.731e-15	6.37
FALSE	High	VVGRPQPQLQYVDALGYVSLFPLLLR		1.03187e-12	4.35748e-05	1	1	1	Q13724	0	2941.67	High	4.222e-05	1.012e-12	5.75
FALSE	High	WDPSLTR		0.0307014	0.00222437	1	1	2	Q13724	0	874.442	High	0.001454	0.01627	2.07
FALSE	High	WEDRGPSGQGQGQFLIQQVTLK		5.06077e-11	4.35748e-05	1	1	2	Q13724	1	2472.26	High	4.222e-05	4.601e-11	6.25
FALSE	High	WVLAWYR		0.00246682	0.0004477	1	1	1	Q13724	0	993.53	High	0.0003704	0.001531	1.92
FALSE	High	YGSYNVFWTSNPGLPLLTEMVK		6.79384e-11	4.35748e-05	1	1	1	Q13724	0	2516.25	High	4.222e-05	6.123e-11	5.31
FALSE	High	YGSYNVFWTSNPGLPLLTEMVK	1xOxidation [M20]	2.53503e-07	4.35748e-05	1	1	5	Q13724	0	2532.25	High	4.222e-05	1.929e-07	1.85
FALSE	High	YLGLPGSLK		0.000255913	9.16202e-05	1	1	7	Q13724	0	947.556	High	6.818e-05	0.0001704	2.13
FALSE	High	YLGLPGSLKWEDR		1.05323e-06	4.35748e-05	1	1	8	Q13724	1	1533.81	High	4.222e-05	7.801e-07	2.99
FALSE	High	YLGLPGSLKWEDRGPSGQGQGQFLIQQVTLK		0.00089454	0.000234148	1	1	1	Q13724	2	3400.8	High	0.0001833	0.0005864	2.87
High	Master Protein	Q5JTH9	RRP12-like protein OS=Homo sapiens OX=9606 GN=RRP12 PE=1 SV=2	0	543.455	67	87	225	86	1297	143.6	8.75	429.76	87	1
Checked	Confidence	Sequence	Modifications	Qvality PEP	Qvality q-value	# Protein Groups	# Proteins	# PSMs	Master Protein Accessions	# Missed Cleavages	Theo. MH+ [Da]	Confidence (by Search Engine): Sequest HT	Percolator q-Value (by Search Engine): Sequest HT	Percolator PEP (by Search Engine): Sequest HT	XCorr (by Search Engine): Sequest HT
FALSE	High	AAQHGVCSVLK	1xCarbamidomethyl [C7]	0.000258521	9.16202e-05	1	1	1	Q5JTH9	0	1169.61	High	6.818e-05	0.0001721	2.36
FALSE	High	AFMDIMSAQASSGSTSVLR		1.94487e-05	4.35748e-05	1	1	1	Q5JTH9	0	1958.93	High	4.222e-05	1.353e-05	2.71
FALSE	High	AFMDIMSAQASSGSTSVLR	1xOxidation [M]	4.92568e-09	4.35748e-05	1	1	2	Q5JTH9	0	1974.93	High	4.222e-05	4.073e-09	3.37
FALSE	High	AFMDIMSAQASSGSTSVLR	2xOxidation [M3; M6]	4.21784e-10	4.35748e-05	1	1	1	Q5JTH9	0	1990.92	High	4.222e-05	3.665e-10	2.45
FALSE	High	AHINLVR		0.00792455	0.000767342	1	1	1	Q5JTH9	0	822.494	High	0.0005446	0.004479	2.32
FALSE	High	ALSQAAVEEEEEEEEEEEPAQGK		8.69255e-12	4.35748e-05	1	1	1	Q5JTH9	0	2560.11	High	4.222e-05	8.193e-12	5.2
FALSE	High	AMDLAQAGSTVESK		1.86772e-06	4.35748e-05	1	1	1	Q5JTH9	0	1407.68	High	4.222e-05	1.362e-06	3.54
FALSE	High	AMPGAEYK		0.0175443	0.0014605	1	1	2	Q5JTH9	0	866.408	High	0.0009724	0.009471	1.18
FALSE	High	APAHHPAAISTAK		2.73279e-08	4.35748e-05	1	1	1	Q5JTH9	0	1271.69	High	4.222e-05	2.178e-08	4.48
FALSE	High	AVEEGLTYK		0.000423086	9.16202e-05	1	1	2	Q5JTH9	0	1009.52	High	6.818e-05	0.0002812	2.1
FALSE	High	AVLETIR		0.0338161	0.00238773	2	2	1	O60306; Q5JTH9	0	801.483	High	0.001543	0.01793	1.73
FALSE	High	AWLKEGGGDEPLNFLDPK		0.000308514	9.16202e-05	1	1	3	Q5JTH9	1	1986	High	6.818e-05	0.0002056	1.99
FALSE	High	CLLHIVR	1xCarbamidomethyl [C1]	0.0045248	0.000520053	1	1	1	Q5JTH9	0	910.529	High	0.0004091	0.002659	1.84
FALSE	High	CLQSLCDLR	2xCarbamidomethyl [C1; C6]	0.000112616	4.35748e-05	1	1	5	Q5JTH9	0	1164.55	High	4.222e-05	7.595e-05	2.75
FALSE	High	DLLPCFPEGLVK	1xCarbamidomethyl [C5]	0.000683939	0.000143061	1	1	6	Q5JTH9	0	1387.73	High	9.921e-05	0.0004514	2.1
FALSE	High	EAEEEELEIPPQYQAGGSGIHRPVAK		1.59124e-08	4.35748e-05	1	1	6	Q5JTH9	0	2834.4	High	4.222e-05	1.286e-08	3.1
FALSE	High	EATTTLHMLTLLK		9.7222e-05	4.35748e-05	1	1	1	Q5JTH9	0	1471.82	High	4.222e-05	6.58e-05	1.41
FALSE	High	EATTTLHMLTLLK	1xOxidation [M8]	2.66018e-07	4.35748e-05	1	1	6	Q5JTH9	0	1487.81	High	4.222e-05	2.024e-07	2.93
FALSE	High	EATTTLHMLTLLKDLLPCFPEGLVK	1xCarbamidomethyl [C18]; 1xOxidation [M8]	0.00596433	0.000590813	1	1	1	Q5JTH9	1	2856.52	High	0.0004467	0.003449	1.61
FALSE	High	ECVAPHMADIGSVTSSASGPAQSVAK	1xCarbamidomethyl [C2]	3.88963e-05	4.35748e-05	1	1	2	Q5JTH9	0	2557.2	High	4.222e-05	2.677e-05	1.75
FALSE	High	ECVAPHMADIGSVTSSASGPAQSVAK	1xCarbamidomethyl [C2]; 1xOxidation [M7]	1.29086e-06	4.35748e-05	1	1	1	Q5JTH9	0	2573.2	High	4.222e-05	9.501e-07	3.81
FALSE	High	EFITALIPEVILCTK	1xCarbamidomethyl [C13]	4.84567e-07	4.35748e-05	1	1	3	Q5JTH9	0	1746.97	High	4.222e-05	3.634e-07	3.34
FALSE	High	EGGGDEPLNFLDPK		9.46469e-08	4.35748e-05	1	1	5	Q5JTH9	0	1487.7	High	4.222e-05	7.357e-08	2.45
FALSE	High	EICAVLAAVTEVIR	1xCarbamidomethyl [C3]	2.3904e-08	4.35748e-05	1	1	3	Q5JTH9	0	1543.85	High	4.222e-05	1.914e-08	3.21
FALSE	High	FAKNFLPILFNLYGQPVAAGDTPAPR		0.0187683	0.00159928	1	1	1	Q5JTH9	1	2817.51	High	0.00107	0.01011	1.03
FALSE	High	FCIQEIEK	1xCarbamidomethyl [C2]	0.000754239	0.000193781	1	1	3	Q5JTH9	0	1066.52	High	0.0001297	0.0004961	1.74
FALSE	High	FFGTAVTCLLSPHSQVLTAATQSLK	1xCarbamidomethyl [C8]	1.25034e-07	4.35748e-05	1	1	2	Q5JTH9	0	2677.4	High	4.222e-05	9.67e-08	2.22
FALSE	High	FFGTAVTCLLSPHSQVLTAATQSLKEILK	1xCarbamidomethyl [C8]	8.7824e-09	4.35748e-05	1	1	1	Q5JTH9	1	3160.71	High	4.222e-05	7.178e-09	3.73
FALSE	High	FGFELVK		0.00762787	0.000733511	1	1	2	Q5JTH9	0	839.466	High	0.0005256	0.004327	1.77
FALSE	High	FGFELVKR		0.00242451	0.0004477	1	1	1	Q5JTH9	1	995.567	High	0.0003704	0.001507	1.91
FALSE	High	FWESNSAAHK		0.00542975	0.000590813	1	1	1	Q5JTH9	0	1176.54	High	0.0004467	0.003149	1.15
FALSE	High	FWESNSAAHKEICAVLAAVTEVIR	1xCarbamidomethyl [C13]	0.0530064	0.00325137	1	1	1	Q5JTH9	1	2701.38	High	0.00204	0.02774	0.85
FALSE	High	GCQAEADRAEVSR	1xCarbamidomethyl [C2]	0.000442511	9.16202e-05	1	1	1	Q5JTH9	1	1448.65	High	6.818e-05	0.0002939	3.34
FALSE	High	GDSIEEILADSEDEEDNEEEER		2.37763e-08	4.35748e-05	1	1	1	Q5JTH9	0	2552.03	High	4.222e-05	1.898e-08	3.22
FALSE	High	GRPDPYAYIPLNR		1.17695e-05	4.35748e-05	1	1	3	Q5JTH9	0	1531.8	High	4.222e-05	8.298e-06	3.15
FALSE	High	GSEFMFEK		0.00269349	0.0004477	1	1	3	Q5JTH9	0	974.429	High	0.0003704	0.001662	2.32
FALSE	High	GSEFMFEK	1xOxidation [M5]	0.0031163	0.0004477	1	1	5	Q5JTH9	0	990.424	High	0.0003704	0.00189	1.8
FALSE	High	GSEFMFEKAPAHHPAAISTAK		7.39945e-09	4.35748e-05	1	1	2	Q5JTH9	1	2227.1	High	4.222e-05	6.07e-09	3.56
FALSE	High	GSEFMFEKAPAHHPAAISTAK	1xOxidation [M5]	0.00495205	0.000520053	1	1	2	Q5JTH9	1	2243.09	High	0.0004091	0.002897	2.46
FALSE	High	HQKEAEEEELEIPPQYQAGGSGIHRPVAK		7.72218e-08	4.35748e-05	1	1	2	Q5JTH9	1	3227.61	High	4.222e-05	6.036e-08	3.15
FALSE	High	HVQLVMEAIGK		8.92462e-09	4.35748e-05	1	1	3	Q5JTH9	0	1224.68	High	4.222e-05	7.276e-09	2.33
FALSE	High	HVQLVMEAIGK	1xOxidation [M6]	2.76261e-09	4.35748e-05	1	1	3	Q5JTH9	0	1240.67	High	4.222e-05	2.311e-09	4.08
FALSE	High	KCLQSLCDLR	2xCarbamidomethyl [C2; C7]	0.00269349	0.0004477	1	1	1	Q5JTH9	1	1292.64	High	0.0003704	0.001659	2.49
FALSE	High	KFGFELVK		0.00202689	0.0004477	1	1	1	Q5JTH9	1	967.561	High	0.0003704	0.001272	2.75
FALSE	High	KFGFELVKR		0.00122382	0.000326349	1	1	1	Q5JTH9	2	1123.66	High	0.0002376	0.0007939	2.33
FALSE	High	KGRPDPYAYIPLNR		3.2417e-06	4.35748e-05	1	1	3	Q5JTH9	1	1659.9	High	4.222e-05	2.341e-06	4
FALSE	High	KKGRPDPYAYIPLNR		0.00294823	0.0004477	1	1	1	Q5JTH9	2	1787.99	High	0.0003704	0.001804	1.63
FALSE	High	KLSAEHKEFITALIPEVILCTK	1xCarbamidomethyl [C20]	2.3319e-05	4.35748e-05	1	1	1	Q5JTH9	2	2540.42	High	4.222e-05	1.619e-05	2.59
FALSE	High	KNAFALLVEMGHAFLR		1.97327e-15	4.35748e-05	1	1	1	Q5JTH9	1	1816.99	High	4.222e-05	2.204e-15	5.62
FALSE	High	KNAFALLVEMGHAFLR	1xOxidation [M10]	5.36856e-12	4.35748e-05	1	1	3	Q5JTH9	1	1832.98	High	4.222e-05	5.097e-12	5.98
FALSE	High	KQDLEAWGYPVTLQVYHGLLSFTVHPKPK		8.17093e-05	4.35748e-05	1	1	4	Q5JTH9	1	3351.79	High	4.222e-05	5.547e-05	1.94
FALSE	High	LGFFTTYFLPLANTLK		2.01893e-05	4.35748e-05	1	1	1	Q5JTH9	0	1846.01	High	4.222e-05	1.409e-05	2.16
FALSE	High	LGKSEAPETPMEEEAELVLTEK		3.21113e-05	4.35748e-05	1	1	2	Q5JTH9	1	2430.2	High	4.222e-05	2.217e-05	2.49
FALSE	High	LGKSEAPETPMEEEAELVLTEK	1xOxidation [M11]	0.00142121	0.000404332	1	1	1	Q5JTH9	1	2446.19	High	0.0002883	0.0009134	2.21
FALSE	High	LHNELQSGSLR		4.86888e-06	4.35748e-05	1	1	1	Q5JTH9	0	1253.66	High	4.222e-05	3.494e-06	3.02
FALSE	High	LKCLLHIVR	1xCarbamidomethyl [C3]	0.000160525	4.35748e-05	1	1	1	Q5JTH9	1	1151.71	High	4.222e-05	0.0001078	2.1
FALSE	High	LIIREEADGNKMEEEEGAKGEDEEMADPMEDVIIR	1xOxidation [M12]	0.0588821	0.00367583	1	1	1	Q5JTH9	3	4006.82	High	0.002369	0.03072	1.84
FALSE	High	LLPEEYHR		0.000694069	0.000143061	1	1	5	Q5JTH9	0	1056.55	High	9.921e-05	0.0004576	2.36
FALSE	High	LQWDLGLGHLPR		2.56232e-07	4.35748e-05	1	1	2	Q5JTH9	0	1404.77	High	4.222e-05	1.956e-07	3.37
FALSE	High	LSAEHKEFITALIPEVILCTK	1xCarbamidomethyl [C19]	0.000626055	0.000143061	1	1	1	Q5JTH9	1	2412.32	High	9.921e-05	0.0004136	2.73
FALSE	High	LSPHFPHTAALDQAVGAAVTSMGPEVVLQAVPLEIDGSEETLDFPR		2.86812e-09	4.35748e-05	1	1	1	Q5JTH9	0	4812.42	High	4.222e-05	2.393e-09	3.9
FALSE	High	LSPHFPHTAALDQAVGAAVTSMGPEVVLQAVPLEIDGSEETLDFPR	1xOxidation [M22]	1.41421e-07	4.35748e-05	1	1	2	Q5JTH9	0	4828.41	High	4.222e-05	1.092e-07	5.23
FALSE	High	LSVLDLVVALAPCADEAAISK	1xCarbamidomethyl [C13]	4.74515e-10	4.35748e-05	1	1	1	Q5JTH9	0	2155.17	High	4.222e-05	4.107e-10	4.84
FALSE	High	LYSTIRPYLESK		3.82858e-07	4.35748e-05	1	1	4	Q5JTH9	0	1469.8	High	4.222e-05	2.894e-07	3.48
FALSE	High	MKLQGQFK		0.00166503	0.000404332	1	1	1	Q5JTH9	1	979.539	High	0.0003369	0.001061	2.5
FALSE	High	NAFALLVEMGHAFLR	1xOxidation [M9]	2.74785e-09	4.35748e-05	1	1	2	Q5JTH9	0	1704.89	High	4.222e-05	2.301e-09	3.31
FALSE	High	NFLPILFNLYGQPVAAGDTPAPR		1.67901e-09	4.35748e-05	1	1	2	Q5JTH9	0	2471.31	High	4.222e-05	1.421e-09	4.72
FALSE	High	QDLEAWGYPVTLQVYHGLLSFTVHPKPK		5.98076e-05	4.35748e-05	1	1	1	Q5JTH9	0	3223.69	High	4.222e-05	4.082e-05	2.51
FALSE	High	RAVLETIR		7.79186e-05	4.35748e-05	1	1	1	Q5JTH9	1	957.584	High	4.222e-05	5.292e-05	2.83
FALSE	High	RLLPEEYHR		0.00149492	0.000404332	1	1	1	Q5JTH9	1	1212.65	High	0.000316	0.0009606	3.43
FALSE	High	RVPSPVLIK		0.00579337	0.000590813	1	1	2	Q5JTH9	1	1008.66	High	0.0004467	0.003354	2.4
FALSE	High	RVPSPVLIKK		0.0375861	0.00254801	1	1	2	Q5JTH9	2	1136.75	High	0.001632	0.01982	2.56
FALSE	High	SALGFIK		0.0965866	0.00570411	1	1	3	Q5JTH9	0	735.44	High	0.003671	0.05012	2.01
FALSE	High	SALGFIKVAVTVMDVAHLAK		1.75224e-08	4.35748e-05	1	1	2	Q5JTH9	1	2070.18	High	4.222e-05	1.41e-08	3.98
FALSE	High	SDLTVDAVK		0.000115001	4.35748e-05	1	1	6	Q5JTH9	0	947.504	High	4.222e-05	7.76e-05	2.36
FALSE	High	SEAPETPMEEEAELVLTEK		8.23584e-09	4.35748e-05	1	1	5	Q5JTH9	0	2132	High	4.222e-05	6.713e-09	3.36
FALSE	High	SEAPETPMEEEAELVLTEK	1xOxidation [M8]	0.00618659	0.000625582	1	1	1	Q5JTH9	0	2147.99	High	0.0004656	0.003545	1.38
FALSE	High	SGKLPSGVSAK		0.15528	0.00916698	1	1	1	Q5JTH9	1	1030.59	High	0.005804	0.08106	1.99
FALSE	High	SKAMDLAQAGSTVESK	1xOxidation [M4]	0.000169928	4.35748e-05	1	1	1	Q5JTH9	1	1638.8	High	4.222e-05	0.0001139	2.85
FALSE	High	SRAWLKEGGGDEPLNFLDPK		0.0403339	0.00274553	1	1	1	Q5JTH9	2	2229.13	High	0.001763	0.02118	1.19
FALSE	High	SRFFSRPSGR		8.98424e-05	4.35748e-05	1	1	2	Q5JTH9	1	1196.63	High	4.222e-05	6.09e-05	2.69
FALSE	High	SSGTFLSGLSDCTNVTFSK	1xCarbamidomethyl [C12]	3.93367e-09	4.35748e-05	1	1	2	Q5JTH9	0	2007.93	High	4.222e-05	3.261e-09	4.91
FALSE	High	SWLLPVIR		0.0553839	0.00338296	1	1	1	Q5JTH9	0	983.604	High	0.002169	0.02903	1.64
FALSE	High	SWLLPVIRDHVQETR		0.003195	0.0004477	1	1	3	Q5JTH9	1	1849.01	High	0.0003704	0.001939	1.81
FALSE	High	TLGMAISERPDLR		3.58872e-06	4.35748e-05	1	1	4	Q5JTH9	0	1458.77	High	4.222e-05	2.584e-06	2.51
FALSE	High	TLGMAISERPDLR	1xOxidation [M4]	0.000152412	4.35748e-05	1	1	4	Q5JTH9	0	1474.77	High	4.222e-05	0.0001023	2.12
FALSE	High	TLLDSLR		0.0888725	0.00529446	1	1	2	Q5JTH9	0	817.478	High	0.003392	0.04631	1.63
FALSE	High	TYLTITDTQLVNSLLEK		1.99282e-09	4.35748e-05	1	1	5	Q5JTH9	0	1952.06	High	4.222e-05	1.676e-09	4.3
FALSE	High	TYLTITDTQLVNSLLEKASEK		0.00114785	0.000326349	1	1	1	Q5JTH9	1	2367.27	High	0.0002376	0.0007434	2.16
FALSE	High	VAVTVMDVAHLAK		3.10581e-06	4.35748e-05	1	1	1	Q5JTH9	0	1353.76	High	4.222e-05	2.251e-06	3.31
FALSE	High	VAVTVMDVAHLAK	1xOxidation [M6]	1.90377e-05	4.35748e-05	1	1	5	Q5JTH9	0	1369.75	High	4.222e-05	1.329e-05	2.23
FALSE	High	VLATQPGPGR		0.000286041	9.16202e-05	1	1	1	Q5JTH9	0	995.563	High	6.818e-05	0.0001904	2.79
FALSE	High	VLDPASSDFTR		5.1553e-05	4.35748e-05	1	1	5	Q5JTH9	0	1207.6	High	4.222e-05	3.526e-05	2.16
FALSE	High	VLEEVCASPQGPGALFVQSHLEDLK	1xCarbamidomethyl [C6]	0.000346329	9.16202e-05	1	1	1	Q5JTH9	0	2723.37	High	6.818e-05	0.0002308	1.13
FALSE	High	VLEEVCASPQGPGALFVQSHLEDLKK	1xCarbamidomethyl [C6]	1.42985e-09	4.35748e-05	1	1	12	Q5JTH9	1	2851.47	High	4.222e-05	1.209e-09	4.58
FALSE	High	VLVNIRK		0.0837916	0.00511249	1	1	2	Q5JTH9	1	841.562	High	0.003257	0.04369	1.62
FALSE	High	VPSPVLIK		0.00106641	0.000234148	1	1	5	Q5JTH9	0	852.555	High	0.0001833	0.0006943	2.39
FALSE	High	VTVCQALR	1xCarbamidomethyl [C4]	0.00739972	0.000696902	1	1	1	Q5JTH9	0	946.514	High	0.0005047	0.004201	2
FALSE	High	WVLSCLATLLR	1xCarbamidomethyl [C5]	5.21966e-06	4.35748e-05	1	1	2	Q5JTH9	0	1331.75	High	4.222e-05	3.743e-06	2.09
FALSE	High	WVLSCLATLLRK	1xCarbamidomethyl [C5]	0.00206041	0.0004477	1	1	1	Q5JTH9	1	1459.85	High	0.0003704	0.001294	1.22
High	Master Protein	P48634	Protein PRRC2A OS=Homo sapiens OX=9606 GN=PRRC2A PE=1 SV=3	0	535.675	54	92	288	91	2157	228.7	9.45	505.08	92	1
Checked	Confidence	Sequence	Modifications	Qvality PEP	Qvality q-value	# Protein Groups	# Proteins	# PSMs	Master Protein Accessions	# Missed Cleavages	Theo. MH+ [Da]	Confidence (by Search Engine): Sequest HT	Percolator q-Value (by Search Engine): Sequest HT	Percolator PEP (by Search Engine): Sequest HT	XCorr (by Search Engine): Sequest HT
FALSE	High	AENKGNDPNVSLVPK		0.0030401	0.0004477	1	1	1	P48634	1	1581.82	High	0.0003704	0.001856	2.44
FALSE	High	AEPAAPPAAPSTPAPPPAVPK		3.55051e-06	4.35748e-05	1	1	1	P48634	0	1934.04	High	4.222e-05	2.567e-06	2.72
FALSE	High	AGPIKKPPPPTK		8.82651e-07	4.35748e-05	1	1	1	P48634	1	1230.76	High	4.222e-05	6.547e-07	2.18
FALSE	High	ALYPGALGRPPPMPPMNFDPR		3.22828e-05	4.35748e-05	1	1	4	P48634	0	2294.16	High	4.222e-05	2.227e-05	2.35
FALSE	High	ALYPGALGRPPPMPPMNFDPR	2xOxidation [M13; M16]	0.0151007	0.00136336	1	1	2	P48634	0	2326.15	High	0.0009201	0.008223	1.27
FALSE	High	ATPSTYSGVFR		0.00078045	0.000193781	1	1	2	P48634	0	1185.59	High	0.0001297	0.0005137	1.6
FALSE	High	AVGTPGGGGGGAVPGISAMSR		3.51531e-09	4.35748e-05	1	1	2	P48634	0	1755.88	High	4.222e-05	2.93e-09	2.53
FALSE	High	AVGTPGGGGGGAVPGISAMSR	1xOxidation [M19]	2.61857e-09	4.35748e-05	1	1	2	P48634	0	1771.88	High	4.222e-05	2.186e-09	2.76
FALSE	High	DGGGRGPDELEGPDSK		1.25034e-07	4.35748e-05	1	1	4	P48634	1	1585.71	High	4.222e-05	9.637e-08	2.3
FALSE	High	DSQSASGEERPPEADGK		4.15004e-09	4.35748e-05	1	1	1	P48634	0	1759.77	High	4.222e-05	3.443e-09	3.96
FALSE	High	DSQSASGEERPPEADGKK		4.10253e-06	4.35748e-05	1	1	1	P48634	1	1887.87	High	4.222e-05	2.947e-06	2.99
FALSE	High	DTGTEALTPHIWNR		1.92924e-07	4.35748e-05	1	1	2	P48634	0	1610.79	High	4.222e-05	1.478e-07	2.78
FALSE	High	DWELLPSAAASAEPQSK		9.36197e-07	4.35748e-05	1	1	2	P48634	0	1799.88	High	4.222e-05	6.945e-07	2.83
FALSE	High	EAPPPVLLTPK		0.000132433	4.35748e-05	1	1	8	P48634	0	1161.69	High	4.222e-05	8.893e-05	1.83
FALSE	High	EDNLKEFDQLDQENDDGWAGAHEEVDYTEK		1.1459e-05	4.35748e-05	1	1	1	P48634	1	3539.5	High	4.222e-05	8.064e-06	2.2
FALSE	High	EEFPTLQAAGDQDK		2.85088e-06	4.35748e-05	1	1	2	P48634	0	1548.72	High	4.222e-05	2.061e-06	2.6
FALSE	High	EFDQLDQENDDGWAGAHEEVDYTEK		7.71385e-06	4.35748e-05	1	1	1	P48634	0	2940.21	High	4.222e-05	5.48e-06	1.11
FALSE	High	EFRGDDGRGGGTGGPNHPPAPR		0.00340332	0.0004477	1	1	1	P48634	2	2204.03	High	0.0003704	0.002059	2.77
FALSE	High	EGPEPPEEVPPPTTPPVPK		1.1114e-07	4.35748e-05	1	1	2	P48634	0	1994.01	High	4.222e-05	8.609e-08	2.93
FALSE	High	EGTLTQVPLAPPPPGAPPSPAPAR		2.10117e-06	4.35748e-05	1	1	7	P48634	0	2318.25	High	4.222e-05	1.532e-06	3.15
FALSE	High	ELTASVTEAIPVSR		2.2464e-05	4.35748e-05	1	1	2	P48634	0	1472.8	High	4.222e-05	1.561e-05	2.65
FALSE	High	EPPKEETAQLTGPEAGR		0.0756683	0.00463747	1	1	1	P48634	1	1809.9	High	0.002977	0.03932	1.04
FALSE	High	EQPLPPGPIGTER		0.0665053	0.00399179	1	1	3	P48634	0	1390.73	High	0.0026	0.03467	1.51
FALSE	High	ERESAEQSSGPGPSLRPQNSTTWR		1.57914e-05	4.35748e-05	1	1	2	P48634	1	2657.27	High	4.222e-05	1.107e-05	2.37
FALSE	High	ESAEQSSGPGPSLRPQNSTTWR		3.44138e-05	4.35748e-05	1	1	2	P48634	0	2372.12	High	4.222e-05	2.369e-05	2.3
FALSE	High	ETPPNGNLSPAPR		3.9733e-05	4.35748e-05	1	1	1	P48634	0	1349.68	High	4.222e-05	2.728e-05	2.34
FALSE	High	FPLEEPGPRPLPWPPGSDEVAK		1.7619e-09	4.35748e-05	1	1	24	P48634	0	2415.23	High	4.222e-05	1.487e-09	3.95
FALSE	High	FSREEFPTLQAAGDQDK		5.08577e-08	4.35748e-05	1	1	5	P48634	1	1938.92	High	4.222e-05	3.996e-08	4.37
FALSE	High	GDDGRGGGTGGPNHPPAPR		6.79132e-05	4.35748e-05	1	1	2	P48634	1	1771.82	High	4.222e-05	4.624e-05	3.05
FALSE	High	GDGIGPTRQPPSQGLGYPK		0.00728861	0.000696902	1	1	1	P48634	1	1924.99	High	0.0005047	0.004147	1.38
FALSE	High	GGGTGGPNHPPAPR		3.62897e-07	4.35748e-05	1	1	1	P48634	0	1271.62	High	4.222e-05	2.748e-07	4.16
FALSE	High	GGLQPSGPPQFPPYR		0.000174374	4.35748e-05	1	1	2	P48634	0	1597.81	High	4.222e-05	0.0001169	1.66
FALSE	High	GGPPCKPPAPEDEDEAWR	1xCarbamidomethyl [C5]	3.89177e-09	4.35748e-05	1	1	5	P48634	0	2007.89	High	4.222e-05	3.234e-09	3.57
FALSE	High	GGPPCKPPAPEDEDEAWRQR	1xCarbamidomethyl [C5]	1.62545e-07	4.35748e-05	1	1	2	P48634	1	2292.05	High	4.222e-05	1.246e-07	3.33
FALSE	High	GGSNGGSNVGMEDGERPR		9.82617e-08	4.35748e-05	1	1	1	P48634	0	1775.77	High	4.222e-05	7.647e-08	4.29
FALSE	High	GIPPEEPGAPPR		0.107448	0.00643123	1	1	1	P48634	0	1216.63	High	0.004087	0.05591	1.03
FALSE	High	GIPPEEPGAPPRR		0.00579337	0.000590813	1	1	1	P48634	1	1372.73	High	0.0004467	0.003339	1.27
FALSE	High	GNDPNVSLVPK		0.000129697	4.35748e-05	1	1	5	P48634	0	1139.61	High	4.222e-05	8.735e-05	1.94
FALSE	High	GNSPNSEPPTPK		0.000170808	4.35748e-05	1	1	1	P48634	0	1224.59	High	4.222e-05	0.0001145	1.84
FALSE	High	GPAGNWGPPGDYPDR		1.16627e-07	4.35748e-05	1	1	3	P48634	0	1555.69	High	4.222e-05	9.033e-08	3.68
FALSE	High	GPAGNWGPPGDYPDRGGPPCKPPAPEDEDEAWR	1xCarbamidomethyl [C20]	0.000214157	9.16202e-05	1	1	1	P48634	1	3544.56	High	6.818e-05	0.0001434	1.57
FALSE	High	GPDELEGPDSK		0.000170808	4.35748e-05	1	1	1	P48634	0	1143.52	High	4.222e-05	0.0001144	1.9
FALSE	High	GQFLDFSTMQATELGK		4.79133e-06	4.35748e-05	1	1	1	P48634	0	1772.85	High	4.222e-05	3.434e-06	2.33
FALSE	High	GSEGKPSLTLPASAPGPEEALTTVTVAPAPR		3.15831e-09	4.35748e-05	1	1	6	P48634	0	3001.58	High	4.222e-05	2.636e-09	3.57
FALSE	High	GSETGSETHESDLAPSDK		5.11219e-07	4.35748e-05	1	1	1	P48634	0	1846.79	High	4.222e-05	3.829e-07	3.15
FALSE	High	GSETGSETHESDLAPSDKEAPTPK		1.29809e-07	4.35748e-05	1	1	1	P48634	1	2470.12	High	4.222e-05	1.004e-07	4.62
FALSE	High	GVGSGGQGPPPPR		1.62545e-07	4.35748e-05	1	1	2	P48634	0	1162.6	High	4.222e-05	1.251e-07	3.57
FALSE	High	KEPPKEETAQLTGPEAGR		6.20185e-10	4.35748e-05	1	1	2	P48634	2	1937.99	High	4.222e-05	5.333e-10	5.19
FALSE	High	KPPTGPLPPSKEPLK		0.0341149	0.00241807	1	1	2	P48634	1	1585.93	High	0.001543	0.01801	1.54
FALSE	High	KPPTGPLPPSKEPLKEK		8.01711e-08	4.35748e-05	1	1	12	P48634	2	1843.07	High	4.222e-05	6.25e-08	3.75
FALSE	High	KQSSSEISLAVER		2.12444e-07	4.35748e-05	1	1	1	P48634	1	1433.76	High	4.222e-05	1.621e-07	2.34
FALSE	High	KYSSLNLFDTYK		0.000725325	0.000193781	1	1	2	P48634	1	1478.75	High	0.0001297	0.0004769	2.23
FALSE	High	LAWVGDVFTATPAEPRPLTSPLR		5.9401e-08	4.35748e-05	1	1	3	P48634	0	2494.35	High	4.222e-05	4.653e-08	2.92
FALSE	High	LDEKFGAPDKR		7.35197e-05	4.35748e-05	1	1	1	P48634	2	1275.67	High	4.222e-05	4.996e-05	3.37
FALSE	High	LDQVIHSNPAGIQQALAQLSSR		8.97508e-11	4.35748e-05	1	1	1	P48634	0	2346.25	High	4.222e-05	8.059e-11	4.66
FALSE	High	LKAEPAAPPAAPSTPAPPPAVPK		1.24438e-11	4.35748e-05	1	1	6	P48634	1	2175.22	High	4.222e-05	1.161e-11	4.1
FALSE	High	LKATPSTYSGVFR		0.000986175	0.000234148	1	1	1	P48634	1	1426.77	High	0.0001833	0.0006438	2.43
FALSE	High	LIPGPLSPVAR		0.000943808	0.000234148	1	1	7	P48634	0	1119.69	High	0.0001833	0.0006169	1.64
FALSE	High	LLQGRPPLDFYPPGVHPSGLVPR		1.12353e-08	4.35748e-05	1	1	12	P48634	0	2512.38	High	4.222e-05	9.14e-09	5.17
FALSE	High	IQTPPPKKEPPKEETAQLTGPEAGR		8.08516e-05	4.35748e-05	1	1	3	P48634	3	2699.44	High	4.222e-05	5.471e-05	3.66
FALSE	High	LSSNLGGPGSSR		5.10085e-05	4.35748e-05	1	1	1	P48634	0	1131.58	High	4.222e-05	3.485e-05	3.19
FALSE	High	LVEPVGRPSILK		3.33314e-05	4.35748e-05	1	1	6	P48634	0	1307.8	High	4.222e-05	2.303e-05	1.35
FALSE	High	LVEPVGRPSILKEDNLK		0.000228844	9.16202e-05	1	1	1	P48634	1	1907.1	High	6.818e-05	0.0001529	2.13
FALSE	High	LVVGDSLK		0.00216533	0.0004477	1	1	2	P48634	0	830.498	High	0.0003704	0.001354	1.36
FALSE	High	NLDSGHCVPEPSSSGQR	1xCarbamidomethyl [C7]	0.000291874	9.16202e-05	1	1	1	P48634	0	1826.81	High	6.818e-05	0.0001942	1.92
FALSE	High	QPPSQGLGYPK		0.000704342	0.000143061	1	1	3	P48634	0	1171.61	High	9.921e-05	0.0004638	2.11
FALSE	High	QQQEQLLK		0.00804691	0.000767342	1	1	1	P48634	0	1014.56	High	0.0005446	0.004521	2.2
FALSE	High	QQQQHQWQQHQQGSAPPTPVPPSPPQPVTLGAVPAPQAPPPPPK		0.00242451	0.0004477	1	1	1	P48634	0	4656.39	High	0.0003704	0.001503	2
FALSE	High	QSSSEISLAVER		3.82678e-06	4.35748e-05	1	1	7	P48634	0	1305.66	High	4.222e-05	2.751e-06	3.01
FALSE	High	RGDKEAPPPVLLTPK		4.40119e-08	4.35748e-05	1	1	16	P48634	2	1617.93	High	4.222e-05	3.475e-08	4.04
FALSE	High	RGIPPEEPGAPPRR		3.87098e-09	4.35748e-05	1	1	1	P48634	2	1528.83	High	4.222e-05	3.206e-09	4.2
FALSE	High	RKQSSSEISLAVER		0.000367808	9.16202e-05	1	1	1	P48634	2	1589.86	High	6.818e-05	0.0002441	2.29
FALSE	High	RMPPPANLPSLK		0.00142839	0.000404332	3	3	1	Q5JSZ5; Q9Y520; P48634	1	1320.75	High	0.0002883	0.0009181	1.53
FALSE	High	RPPAAPENTPLVPSGVK		7.39699e-07	4.35748e-05	1	1	4	P48634	0	1729.96	High	4.222e-05	5.498e-07	3.68
FALSE	High	RSFSSQRPGMER	1xOxidation [M10]	0.0122131	0.00123339	1	1	1	P48634	1	1453.7	High	0.0008278	0.00673	1.46
FALSE	High	SDSGGSSSEPFDR		5.80927e-06	4.35748e-05	1	1	1	P48634	0	1327.54	High	4.222e-05	4.147e-06	2.6
FALSE	High	SEGSEYEEIPK		0.000138793	4.35748e-05	1	1	2	P48634	0	1267.57	High	4.222e-05	9.308e-05	2.15
FALSE	High	SEGSEYEEIPKR		5.40752e-05	4.35748e-05	1	1	1	P48634	1	1423.67	High	4.222e-05	3.694e-05	2.81
FALSE	High	SETPPVPPPPPYLASYPGFPENGAPGPPISR		0.000632249	0.000143061	1	1	1	P48634	0	3185.59	High	9.921e-05	0.0004176	2.55
FALSE	High	SFSSQRPGMER		0.000885866	0.000234148	1	1	1	P48634	0	1281.6	High	0.0001833	0.0005812	2.18
FALSE	High	SFSSQRPGMER	1xOxidation [M9]	0.0432838	0.00286595	1	1	2	P48634	0	1297.6	High	0.001814	0.02267	1.42
FALSE	High	SLEIQKPAVAPR		2.11245e-06	4.35748e-05	1	1	6	P48634	0	1308.76	High	4.222e-05	1.536e-06	3.08
FALSE	High	SPDLSNQNSDQANEEWETASESSDFTSER		2.22932e-07	4.35748e-05	1	1	1	P48634	0	3260.34	High	4.222e-05	1.702e-07	2.79
FALSE	High	SQPLYLPPGPAPPSALLSGLALK		0.000115001	4.35748e-05	1	1	4	P48634	0	2287.31	High	4.222e-05	7.761e-05	2.14
FALSE	High	SRPPEERPPGLPLPPPPPSSSAVFR		0.0110042	0.00105578	1	1	1	P48634	0	2664.43	High	0.0007283	0.006075	0.72
FALSE	High	SSDASTAQPPESQPLPASQTPASNQPK		4.14876e-07	4.35748e-05	1	1	4	P48634	0	2721.3	High	4.222e-05	3.132e-07	3.31
FALSE	High	SWAQASVTHGAHGDGGR		2.77559e-06	4.35748e-05	1	1	1	P48634	0	1693.78	High	4.222e-05	2.017e-06	3.5
FALSE	High	TASETRSEGSEYEEIPK		0.00512948	0.00055858	1	1	1	P48634	1	1912.88	High	0.0004309	0.002984	1.47
FALSE	High	TAWAETSRPPETEPGPPAPKPPLPPPHR		2.27686e-06	4.35748e-05	1	1	8	P48634	0	3010.55	High	4.222e-05	1.662e-06	3.05
FALSE	High	VDLYQQASPPDALR		0.000564425	9.16202e-05	1	1	1	P48634	0	1572.8	High	6.818e-05	0.0003724	2.39
FALSE	High	VLPSPARPFPASLGR		0.00107691	0.000234148	1	1	2	P48634	0	1564.9	High	0.0001833	0.0007022	1.47
FALSE	High	VNSGLSSDPHFEEPGPMVR		1.09932e-06	4.35748e-05	1	1	1	P48634	0	2054.96	High	4.222e-05	8.125e-07	3.94
FALSE	High	VNSGLSSDPHFEEPGPMVR	1xOxidation [M17]	4.44278e-05	4.35748e-05	1	1	2	P48634	0	2070.95	High	4.222e-05	3.04e-05	1.88
FALSE	High	WIPKPWER		0.00101055	0.000234148	1	1	1	P48634	0	1111.6	High	0.0001833	0.0006579	2.24
FALSE	High	WMMIPPYVDPR		0.00109823	0.000326349	1	1	7	P48634	0	1404.68	High	0.0002376	0.0007152	1.85
FALSE	High	WMMIPPYVDPR	1xOxidation [M]	0.00614136	0.000625582	1	1	8	P48634	0	1420.68	High	0.0004467	0.003529	2.51
FALSE	High	WMMIPPYVDPR	2xOxidation [M2; M3]	0.000736041	0.000193781	1	1	4	P48634	0	1436.67	High	0.0001297	0.0004852	2.12
FALSE	High	YSSLNLFDTYK		3.09356e-05	4.35748e-05	1	1	3	P48634	0	1350.66	High	4.222e-05	2.133e-05	2.19
High	Master Protein	P82094	TATA element modulatory factor OS=Homo sapiens OX=9606 GN=TMF1 PE=1 SV=2	0	525.775	70	80	185	80	1093	122.8	4.92	333.95	80	1
Checked	Confidence	Sequence	Modifications	Qvality PEP	Qvality q-value	# Protein Groups	# Proteins	# PSMs	Master Protein Accessions	# Missed Cleavages	Theo. MH+ [Da]	Confidence (by Search Engine): Sequest HT	Percolator q-Value (by Search Engine): Sequest HT	Percolator PEP (by Search Engine): Sequest HT	XCorr (by Search Engine): Sequest HT
FALSE	High	AATEELLANK		1.12166e-05	4.35748e-05	1	1	3	P82094	0	1059.57	High	4.222e-05	7.896e-06	2.85
FALSE	High	AATEELLANKIQMSSMESQNSLLR		4.59381e-08	4.35748e-05	1	1	1	P82094	1	2664.33	High	4.222e-05	3.626e-08	3.65
FALSE	High	AATEELLANKIQMSSMESQNSLLR	1xOxidation [M16]	0.0040059	0.0004477	1	1	1	P82094	1	2680.33	High	0.0003704	0.002387	1.82
FALSE	High	AATEELLANKIQMSSMESQNSLLR	2xOxidation [M13; M16]	8.73424e-08	4.35748e-05	1	1	2	P82094	1	2696.32	High	4.222e-05	6.802e-08	2.82
FALSE	High	AEEAEELRLDLEDVK		0.00067395	0.000143061	1	1	1	P82094	1	1758.88	High	9.921e-05	0.0004441	2.3
FALSE	High	AEEAEELRLDLEDVKNMYK		0.0224507	0.00172503	1	1	1	P82094	2	2295.12	High	0.001118	0.01197	1.16
FALSE	High	AKEELSAALEK		2.13519e-06	4.35748e-05	1	1	2	P82094	1	1188.65	High	4.222e-05	1.554e-06	3.14
FALSE	High	AKEELSAALEKAQEEAR		2.63185e-07	4.35748e-05	1	1	1	P82094	2	1872.97	High	4.222e-05	2.004e-07	3.36
FALSE	High	AIFTQETIK		0.00774498	0.000733511	1	1	1	P82094	0	1050.58	High	0.0005256	0.004391	1.85
FALSE	High	AIFTQETIKEK		0.00028174	9.16202e-05	1	1	1	P82094	1	1307.72	High	6.818e-05	0.0001875	2.12
FALSE	High	AIFTQETIKEKER		1.32383e-05	4.35748e-05	1	1	1	P82094	2	1592.86	High	4.222e-05	9.301e-06	2.56
FALSE	High	ALLEEAFDNLKDEMFR		1.83902e-09	4.35748e-05	1	1	2	P82094	1	1940.94	High	4.222e-05	1.553e-09	4.28
FALSE	High	ALLEEAFDNLKDEMFR	1xOxidation [M14]	2.1131e-07	4.35748e-05	1	1	3	P82094	1	1956.94	High	4.222e-05	1.615e-07	3.07
FALSE	High	DSEAQEAALSR		2.53971e-05	4.35748e-05	1	1	2	P82094	0	1176.55	High	4.222e-05	1.763e-05	2.69
FALSE	High	DSSLCVSGETLAAGTSSPK	1xCarbamidomethyl [C5]	2.83716e-08	4.35748e-05	1	1	1	P82094	0	1866.87	High	4.222e-05	2.261e-08	4.03
FALSE	High	EAQLLSLSK		0.000269208	9.16202e-05	1	1	3	P82094	0	988.567	High	6.818e-05	0.0001799	1.86
FALSE	High	EELSAALEK		0.00792455	0.000767342	1	1	2	P82094	0	989.515	High	0.0005446	0.004468	1.36
FALSE	High	EESSSISSLKDEFTQR		0.00178218	0.000441222	1	1	1	P82094	1	1842.87	High	0.0003556	0.00113	1.16
FALSE	High	EGEITHLQLEIGNLEK		5.36551e-08	4.35748e-05	1	1	4	P82094	0	1822.95	High	4.222e-05	4.209e-08	3
FALSE	High	EKALLEEAFDNLKDEMFR		4.19412e-08	4.35748e-05	1	1	1	P82094	2	2198.08	High	4.222e-05	3.318e-08	4.02
FALSE	High	EKALLEEAFDNLKDEMFR	1xOxidation [M16]	0.00226446	0.0004477	1	1	1	P82094	2	2214.07	High	0.0003704	0.001415	1.53
FALSE	High	EKTLLNSQLEMER		0.000123096	4.35748e-05	1	1	1	P82094	1	1590.82	High	4.222e-05	8.302e-05	1.64
FALSE	High	ELEEELQHLK		0.000126355	4.35748e-05	1	1	3	P82094	0	1267.65	High	4.222e-05	8.487e-05	2.73
FALSE	High	ESDMKVPTVSLK		0.0195809	0.00162976	1	1	1	P82094	1	1333.7	High	0.001086	0.01054	1.77
FALSE	High	ESDMKVPTVSLK	1xOxidation [M4]	0.0171082	0.0014605	1	1	1	P82094	1	1349.7	High	0.0009724	0.009276	1.15
FALSE	High	FQAQLESEK		0.00035335	9.16202e-05	1	1	1	P82094	0	1079.54	High	6.818e-05	0.0002354	2.06
FALSE	High	FQAQLESEKNR		9.15393e-06	4.35748e-05	1	1	1	P82094	1	1349.68	High	4.222e-05	6.462e-06	2.64
FALSE	High	GLMEEGEKLSK		6.01254e-05	4.35748e-05	1	1	3	P82094	1	1220.62	High	4.222e-05	4.109e-05	2.39
FALSE	High	GLMEEGEKLSK	1xOxidation [M3]	0.0288758	0.00201766	1	1	1	P82094	1	1236.61	High	0.001338	0.01531	1.11
FALSE	High	GYALVPIIVNSSTPK		0.00056164	9.16202e-05	1	1	4	P82094	0	1558.88	High	6.818e-05	0.0003711	1.8
FALSE	High	HEIGELQQR		1.99749e-05	4.35748e-05	1	1	1	P82094	0	1109.57	High	4.222e-05	1.393e-05	2.32
FALSE	High	KAIFTQETIK		0.109205	0.0065912	1	1	1	P82094	1	1178.68	High	0.004158	0.05689	0.95
FALSE	High	KEDYLRHEIGELQQR		0.000288943	9.16202e-05	1	1	2	P82094	2	1913.98	High	6.818e-05	0.0001923	3.62
FALSE	High	KPFSVSSTPTMSR		0.000943808	0.000234148	1	1	2	P82094	0	1424.72	High	0.0001833	0.0006178	2.58
FALSE	High	LDLEDVK		0.0737495	0.00447324	1	1	1	P82094	0	831.446	High	0.002868	0.0384	1.57
FALSE	High	IDSFSVQSLDSR		8.7325e-07	4.35748e-05	1	1	4	P82094	0	1353.66	High	4.222e-05	6.478e-07	3.06
FALSE	High	LEDENNRYQVELENLKDEYVR		3.70814e-08	4.35748e-05	1	1	4	P82094	2	2668.28	High	4.222e-05	2.939e-08	3.89
FALSE	High	LGESQTLLAAAVER		4.74299e-07	4.35748e-05	1	1	7	P82094	0	1457.8	High	4.222e-05	3.574e-07	2.58
FALSE	High	LGESQTLLAAAVERER		3.91146e-07	4.35748e-05	1	1	1	P82094	1	1742.94	High	4.222e-05	2.946e-07	3.67
FALSE	High	LNSSETADLLK		5.91769e-05	4.35748e-05	1	1	3	P82094	0	1190.63	High	4.222e-05	4.047e-05	2.34
FALSE	High	LNSSETADLLKEKDEQIR		5.90733e-07	4.35748e-05	1	1	3	P82094	2	2089.08	High	4.222e-05	4.43e-07	2.05
FALSE	High	LQEAENRNQELSQSVSSTTRPLLR		0.000209822	9.16202e-05	1	1	2	P82094	1	2756.43	High	6.818e-05	0.0001405	3.01
FALSE	High	IQMSSMESQNSLLR		5.08185e-06	4.35748e-05	1	1	1	P82094	0	1623.78	High	4.222e-05	3.631e-06	2.54
FALSE	High	IQMSSMESQNSLLR	1xOxidation [M]	2.66018e-07	4.35748e-05	1	1	3	P82094	0	1639.78	High	4.222e-05	2.019e-07	2.86
FALSE	High	IQMSSMESQNSLLR	2xOxidation [M3; M6]	3.04002e-06	4.35748e-05	1	1	1	P82094	0	1655.77	High	4.222e-05	2.2e-06	3.02
FALSE	High	LQVDMDELEEK		0.000178932	4.35748e-05	1	1	2	P82094	0	1348.63	High	4.222e-05	0.0001198	1.49
FALSE	High	LQVDMDELEEK	1xOxidation [M5]	4.8887e-05	4.35748e-05	1	1	1	P82094	0	1364.62	High	4.222e-05	3.349e-05	1.68
FALSE	High	LQVDMDELEEKNR		7.24161e-08	4.35748e-05	1	1	7	P82094	1	1618.77	High	4.222e-05	5.657e-08	2.92
FALSE	High	LQVDMDELEEKNR	1xOxidation [M5]	8.36636e-07	4.35748e-05	1	1	2	P82094	1	1634.77	High	4.222e-05	6.217e-07	2.24
FALSE	High	LREGEITHLQLEIGNLEK		5.60034e-08	4.35748e-05	1	1	4	P82094	1	2092.14	High	4.222e-05	4.409e-08	4.8
FALSE	High	LTESCCSSDAFER	2xCarbamidomethyl [C5; C6]	4.35358e-07	4.35748e-05	1	1	1	P82094	0	1561.63	High	4.222e-05	3.275e-07	2.24
FALSE	High	LTESCCSSDAFERIDSFSVQSLDSR	2xCarbamidomethyl [C5; C6]	0.0132438	0.00129581	1	1	1	P82094	1	2896.27	High	0.0008678	0.007248	1.75
FALSE	High	LTNQNDELEEK		9.32152e-05	4.35748e-05	1	1	1	P82094	0	1332.63	High	4.222e-05	6.32e-05	3.22
FALSE	High	LTNQNDELEEKVK		2.4336e-05	4.35748e-05	1	1	2	P82094	1	1559.79	High	4.222e-05	1.69e-05	2.11
FALSE	High	LTNQNDELEEKVKEIPK		0.000916602	0.000234148	1	1	1	P82094	2	2027.07	High	0.0001833	0.0005998	2.12
FALSE	High	MGAGSSIIENLQSQLK		8.7325e-07	4.35748e-05	1	1	1	P82094	0	1675.87	High	4.222e-05	6.486e-07	2.24
FALSE	High	MGAGSSIIENLQSQLK	1xOxidation [M1]	1.00418e-09	4.35748e-05	1	1	2	P82094	0	1691.86	High	4.222e-05	8.547e-10	3.4
FALSE	High	NIKEELATR		0.00133159	0.000367871	1	1	2	P82094	1	1073.59	High	0.0002613	0.0008569	1.35
FALSE	High	NLSDRLGESQTLLAAAVER		1.05345e-07	4.35748e-05	1	1	3	P82094	1	2043.08	High	4.222e-05	8.164e-08	3.52
FALSE	High	NQELSQSVSSTTRPLLR		0.000957719	0.000234148	1	1	1	P82094	0	1916.02	High	0.0001833	0.0006269	2.22
FALSE	High	QIENLQATLGSQTSSWEK		4.15063e-10	4.35748e-05	1	1	1	P82094	0	2020	High	4.222e-05	3.608e-10	4.55
FALSE	High	QQLHNSNIIK		0.00062298	0.000143061	1	1	1	P82094	0	1194.66	High	9.921e-05	0.000412	2.42
FALSE	High	QQQETLAIQVGDLR		1.24158e-05	4.35748e-05	1	1	4	P82094	0	1598.85	High	4.222e-05	8.744e-06	3.49
FALSE	High	QVLDGKEEVEK		8.58486e-06	4.35748e-05	1	1	3	P82094	1	1273.66	High	4.222e-05	6.07e-06	2.74
FALSE	High	RTVVDESENFFSAFLSPTDVQTIQK		0.00414224	0.000485904	1	1	1	P82094	1	2858.42	High	0.0003916	0.002458	0.98
FALSE	High	SEEVNETLVIPTEEAEMEESGR		2.53416e-06	4.35748e-05	1	1	2	P82094	0	2478.12	High	4.222e-05	1.844e-06	2.87
FALSE	High	SIMAEELVK		0.00309702	0.0004477	1	1	3	P82094	0	1019.54	High	0.0003704	0.001884	1.37
FALSE	High	SIMAEELVK	1xOxidation [M3]	0.00118226	0.000326349	1	1	4	P82094	0	1035.54	High	0.0002376	0.0007673	1.29
FALSE	High	SIQAALDSAYK		0.00011028	4.35748e-05	1	1	3	P82094	0	1166.61	High	4.222e-05	7.425e-05	2.21
FALSE	High	SIQAALDSAYKELTDLHK		2.42873e-07	4.35748e-05	1	1	2	P82094	1	2003.04	High	4.222e-05	1.854e-07	3.41
FALSE	High	SNTEPQSPPIASPK		2.42065e-05	4.35748e-05	1	1	1	P82094	0	1452.73	High	4.222e-05	1.676e-05	2.2
FALSE	High	SSLHESLHIGQSR		2.77559e-06	4.35748e-05	1	1	3	P82094	0	1450.74	High	4.222e-05	2.014e-06	4
FALSE	High	SSLHLMQTSFQLLSASACPEYNR	1xCarbamidomethyl [C18]	0.000194291	4.35748e-05	1	1	1	P82094	0	2640.25	High	4.222e-05	0.0001302	1.27
FALSE	High	SSLHLMQTSFQLLSASACPEYNRLDDFQK	1xCarbamidomethyl [C18]	7.01265e-08	4.35748e-05	1	1	1	P82094	1	3386.61	High	4.222e-05	5.478e-08	3.59
FALSE	High	SSLHLMQTSFQLLSASACPEYNRLDDFQK	1xCarbamidomethyl [C18]; 1xOxidation [M6]	1.49199e-07	4.35748e-05	1	1	2	P82094	1	3402.61	High	4.222e-05	1.15e-07	2.2
FALSE	High	SVSEINSDDELSGK		3.17481e-08	4.35748e-05	1	1	1	P82094	0	1479.68	High	4.222e-05	2.525e-08	3.41
FALSE	High	TLLNSQLEMER		0.00015887	4.35748e-05	1	1	1	P82094	0	1333.68	High	4.222e-05	0.0001065	2.04
FALSE	High	TLLNSQLEMER	1xOxidation [M9]	3.53424e-05	4.35748e-05	1	1	5	P82094	0	1349.67	High	4.222e-05	2.434e-05	3.27
FALSE	High	TPETTESQVKDSSLCVSGETLAAGTSSPK	1xCarbamidomethyl [C15]	4.01997e-11	4.35748e-05	1	1	1	P82094	1	2967.41	High	4.222e-05	3.663e-11	4.83
FALSE	High	TQIDELLR		0.00333903	0.0004477	1	1	2	P82094	0	987.547	High	0.0003704	0.002019	2.28
FALSE	High	TTMESISNTSTQSLTAETK		5.90923e-09	4.35748e-05	1	1	1	P82094	0	2029.96	High	4.222e-05	4.863e-09	2.93
FALSE	High	TTMESISNTSTQSLTAETK	1xOxidation [M3]	1.79069e-10	4.35748e-05	1	1	1	P82094	0	2045.95	High	4.222e-05	1.583e-10	3.55
FALSE	High	TVEFLNEK		0.00119398	0.000326349	1	1	2	P82094	0	979.509	High	0.0002376	0.0007735	1.78
FALSE	High	TVEFLNEKLEK		0.00018266	4.35748e-05	1	1	3	P82094	1	1349.73	High	4.222e-05	0.0001221	2.02
FALSE	High	TVEFLNEKLEKR		4.63576e-05	4.35748e-05	1	1	1	P82094	2	1505.83	High	4.222e-05	3.183e-05	3.52
FALSE	High	TVESAEGKSEEVNETLVIPTEEAEMEESGR		2.88352e-09	4.35748e-05	1	1	1	P82094	1	3279.51	High	4.222e-05	2.411e-09	2.84
FALSE	High	TVVDESENFFSAFLSPTDVQTIQK		6.61154e-08	4.35748e-05	1	1	3	P82094	0	2702.32	High	4.222e-05	5.188e-08	4.03
FALSE	High	VAEQCEPAESQPEALSEKEDVCK	2xCarbamidomethyl [C5; C22]	2.37649e-06	4.35748e-05	1	1	1	P82094	1	2633.17	High	4.222e-05	1.726e-06	1.51
FALSE	High	VKEESSSISSLKDEFTQR		4.90077e-11	4.35748e-05	1	1	2	P82094	2	2070.03	High	4.222e-05	4.452e-11	5.18
FALSE	High	VKELEEELQHLK		1.95528e-05	4.35748e-05	1	1	3	P82094	1	1494.82	High	4.222e-05	1.364e-05	3.76
FALSE	High	VLDIQEEEPSIWAETIPYGEPGISSPVSGGWDTSTWGLK		0.000567223	9.16202e-05	1	1	2	P82094	0	4231.04	High	6.818e-05	0.000374	1.28
FALSE	High	VPTVSLK		0.0122131	0.00123339	1	1	2	P82094	0	743.466	High	0.0008278	0.006728	1.62
FALSE	High	VSESVIDVK		0.0023427	0.0004477	1	1	1	P82094	0	975.536	High	0.0003704	0.001457	0.93
FALSE	High	YNTILQMYGEKAEEAEELRLDLEDVK		6.16146e-06	4.35748e-05	1	1	1	P82094	2	3099.52	High	4.222e-05	4.404e-06	3.87
FALSE	High	YQVELENLKDEYVR		7.43033e-06	4.35748e-05	1	1	1	P82094	1	1797.9	High	4.222e-05	5.268e-06	2.85
High	Master Protein	P53621	Coatomer subunit alpha OS=Homo sapiens OX=9606 GN=COPA PE=1 SV=2	0	518.608	68	82	188	82	1224	138.3	7.66	397.23	82	1
Checked	Confidence	Sequence	Modifications	Qvality PEP	Qvality q-value	# Protein Groups	# Proteins	# PSMs	Master Protein Accessions	# Missed Cleavages	Theo. MH+ [Da]	Confidence (by Search Engine): Sequest HT	Percolator q-Value (by Search Engine): Sequest HT	Percolator PEP (by Search Engine): Sequest HT	XCorr (by Search Engine): Sequest HT
FALSE	High	ALDDKNCWEK	1xCarbamidomethyl [C7]	2.16976e-06	4.35748e-05	1	1	1	P53621	1	1278.58	High	4.222e-05	1.579e-06	2.53
FALSE	High	ASNLENSTYDLYTIPK		3.20849e-07	4.35748e-05	1	1	1	P53621	0	1828.9	High	4.222e-05	2.435e-07	2.96
FALSE	High	AWEVDTCR	1xCarbamidomethyl [C7]	0.0112709	0.00112667	1	1	1	P53621	0	1036.45	High	0.0007498	0.006199	1.76
FALSE	High	CLFTLLGHLDYIR	1xCarbamidomethyl [C1]	7.80645e-09	4.35748e-05	1	1	2	P53621	0	1620.86	High	4.222e-05	6.396e-09	3.11
FALSE	High	CPLSGACYSPEFK	2xCarbamidomethyl [C1; C7]	1.05195e-05	4.35748e-05	1	1	1	P53621	0	1515.66	High	4.222e-05	7.436e-06	3.27
FALSE	High	CPLSGACYSPEFKGQICR	3xCarbamidomethyl [C1; C7; C17]	9.42015e-05	4.35748e-05	1	1	1	P53621	1	2129.96	High	4.222e-05	6.383e-05	2.65
FALSE	High	DADSITLFDVQQK		4.4933e-06	4.35748e-05	1	1	1	P53621	0	1479.73	High	4.222e-05	3.234e-06	2.77
FALSE	High	DADSITLFDVQQKR		1.31207e-07	4.35748e-05	1	1	1	P53621	1	1635.83	High	4.222e-05	1.012e-07	3.87
FALSE	High	DMSGHYQNALYLGDVSER		5.05774e-07	4.35748e-05	1	1	2	P53621	0	2054.92	High	4.222e-05	3.802e-07	3.38
FALSE	High	DMSGHYQNALYLGDVSER	1xOxidation [M2]	2.15884e-07	4.35748e-05	1	1	4	P53621	0	2070.92	High	4.222e-05	1.654e-07	3.53
FALSE	High	DVAVMQLR		0.00289484	0.0004477	1	1	4	P53621	0	931.503	High	0.0003704	0.00177	2.27
FALSE	High	DVAVMQLR	1xOxidation [M5]	0.00768617	0.000733511	1	1	4	P53621	0	947.498	High	0.0005256	0.004341	1.47
FALSE	High	ERPAYAVHGNMLHYVK		3.41994e-06	4.35748e-05	1	1	1	P53621	0	1884.95	High	4.222e-05	2.473e-06	2.04
FALSE	High	ERPAYAVHGNMLHYVK	1xOxidation [M11]	0.00270956	0.0004477	1	1	1	P53621	0	1900.95	High	0.0003704	0.001671	2.61
FALSE	High	ETFDPEKETIPDIDPNAK		0.00336028	0.0004477	1	1	1	P53621	1	2058.99	High	0.0003704	0.002032	0.99
FALSE	High	EYIVGLSVETER		3.61032e-05	4.35748e-05	1	1	4	P53621	0	1394.72	High	4.222e-05	2.484e-05	2.11
FALSE	High	FKLALINR		0.0232375	0.00179146	1	1	2	P53621	1	974.615	High	0.001173	0.01238	1.24
FALSE	High	FPVFNMSYNPAENAVLLCTR	1xCarbamidomethyl [C18]	0.000319577	9.16202e-05	1	1	1	P53621	0	2343.13	High	6.818e-05	0.0002124	1.16
FALSE	High	FSLALECGNIEIALEAAK	1xCarbamidomethyl [C7]	4.56602e-06	4.35748e-05	1	1	1	P53621	0	1949	High	4.222e-05	3.272e-06	2.9
FALSE	High	GFFEGTIASK		0.00422683	0.000485904	1	1	3	P53621	0	1056.54	High	0.0003916	0.002504	2.06
FALSE	High	GHYNNVSCAVFHPR	1xCarbamidomethyl [C8]	3.31424e-09	4.35748e-05	1	1	3	P53621	0	1657.77	High	4.222e-05	2.758e-09	3.76
FALSE	High	GITGVDLFGTTDAVVK		9.77651e-10	4.35748e-05	1	1	3	P53621	0	1592.85	High	4.222e-05	8.33e-10	3.73
FALSE	High	GNNVYCLDR	1xCarbamidomethyl [C6]	0.00210621	0.0004477	1	1	1	P53621	0	1110.5	High	0.0003704	0.001323	2.66
FALSE	High	GTSPTQIWCNNSQLPVDHILAGSFETAMR	1xCarbamidomethyl [C9]	6.6815e-07	4.35748e-05	1	1	3	P53621	0	3230.54	High	4.222e-05	4.986e-07	2.75
FALSE	High	GVNWAAFHPTMPLIVSGADDR		1.6616e-11	4.35748e-05	1	1	4	P53621	0	2254.11	High	4.222e-05	1.545e-11	4.8
FALSE	High	GVNWAAFHPTMPLIVSGADDR	1xOxidation [M11]	1.09956e-07	4.35748e-05	1	1	6	P53621	0	2270.1	High	4.222e-05	8.519e-08	2.87
FALSE	High	GYPEVALHFVKDEK		0.00925028	0.000951008	1	1	1	P53621	1	1631.84	High	0.0006703	0.005174	1.61
FALSE	High	KDMSGHYQNALYLGDVSER	1xOxidation [M3]	0.00977199	0.000951008	1	1	1	P53621	1	2199.01	High	0.0006703	0.005449	1.54
FALSE	High	KGYPEVALHFVK		2.53971e-05	4.35748e-05	1	1	1	P53621	1	1387.77	High	4.222e-05	1.758e-05	2.23
FALSE	High	KLDALCNIHENIR	1xCarbamidomethyl [C6]	2.14731e-07	4.35748e-05	1	1	3	P53621	1	1595.83	High	4.222e-05	1.642e-07	2.97
FALSE	High	KVQVPNCDEIFYAGTGNLLLR	1xCarbamidomethyl [C7]	2.6606e-08	4.35748e-05	1	1	2	P53621	1	2407.24	High	4.222e-05	2.117e-08	4.25
FALSE	High	KYDEVLHMVR		3.3475e-06	4.35748e-05	1	1	1	P53621	1	1289.67	High	4.222e-05	2.421e-06	3.2
FALSE	High	KYDEVLHMVR	1xOxidation [M8]	1.505e-05	4.35748e-05	1	1	1	P53621	1	1305.66	High	4.222e-05	1.057e-05	2.63
FALSE	High	ICEMAAYFTHSNLQPVHMILVLR	1xCarbamidomethyl [C2]	1.08219e-08	4.35748e-05	1	1	1	P53621	0	2743.39	High	4.222e-05	8.816e-09	3.87
FALSE	High	LGEVALLQGNHQIVEMCYQR	1xCarbamidomethyl [C17]	2.96176e-09	4.35748e-05	1	1	2	P53621	0	2358.17	High	4.222e-05	2.478e-09	4.37
FALSE	High	LGEVALLQGNHQIVEMCYQR	1xCarbamidomethyl [C17]; 1xOxidation [M16]	5.97199e-08	4.35748e-05	1	1	2	P53621	0	2374.16	High	4.222e-05	4.694e-08	4.19
FALSE	High	LLELGPKPEVAQQTR		5.30987e-10	4.35748e-05	1	1	4	P53621	0	1678.95	High	4.222e-05	4.589e-10	3.68
FALSE	High	LLHDQVGVIQFGPYK		3.00881e-07	4.35748e-05	1	1	3	P53621	0	1713.93	High	4.222e-05	2.284e-07	3.31
FALSE	High	LLHDQVGVIQFGPYKQLFLQTYAR		0.00471611	0.000520053	1	1	1	P53621	1	2834.54	High	0.0004091	0.002776	1.3
FALSE	High	LLQPPAPIMPLDTNWPLLTVSK		2.10213e-08	4.35748e-05	1	1	3	P53621	0	2444.36	High	4.222e-05	1.689e-08	4
FALSE	High	LLQPPAPIMPLDTNWPLLTVSK	1xOxidation [M9]	7.47662e-07	4.35748e-05	1	1	5	P53621	0	2460.36	High	4.222e-05	5.564e-07	3.84
FALSE	High	LNDLIQR		0.0162717	0.00139335	1	1	1	P53621	0	871.5	High	0.0009355	0.008825	2.13
FALSE	High	LQLCYQLTTVGK	1xCarbamidomethyl [C4]	4.41923e-05	4.35748e-05	1	1	1	P53621	0	1423.76	High	4.222e-05	3.03e-05	2.24
FALSE	High	LSFLYLITGNLEK		9.41414e-08	4.35748e-05	1	1	1	P53621	0	1510.85	High	4.222e-05	7.333e-08	3.38
FALSE	High	ISPLQFR		0.0135716	0.00129581	1	1	4	P53621	0	860.499	High	0.0008829	0.007429	1.83
FALSE	High	LVGQSIIAYLQK		2.94393e-06	4.35748e-05	1	1	3	P53621	0	1332.79	High	4.222e-05	2.137e-06	2.42
FALSE	High	LVGQSIIAYLQKK		2.09581e-05	4.35748e-05	1	1	1	P53621	1	1460.88	High	4.222e-05	1.458e-05	2.11
FALSE	High	MCTLIDKFDEHDGPVR	1xCarbamidomethyl [C2]	5.08577e-08	4.35748e-05	1	1	2	P53621	1	1932.89	High	4.222e-05	4.01e-08	3.31
FALSE	High	MCTLIDKFDEHDGPVR	1xCarbamidomethyl [C2]; 1xOxidation [M1]	1.31931e-08	4.35748e-05	1	1	1	P53621	1	1948.89	High	4.222e-05	1.068e-08	3.02
FALSE	High	MHSLLIK		0.00264604	0.0004477	1	1	2	P53621	0	841.496	High	0.0003704	0.001628	1.94
FALSE	High	MHSLLIK	1xOxidation [M1]	0.00203799	0.0004477	1	1	1	P53621	0	857.491	High	0.0003704	0.001281	2.12
FALSE	High	MLTKFETK		0.00118226	0.000326349	1	1	1	P53621	1	997.539	High	0.0002376	0.0007652	1.78
FALSE	High	NFDKLSFLYLITGNLEK		7.27912e-07	4.35748e-05	1	1	1	P53621	1	2015.08	High	4.222e-05	5.413e-07	4.35
FALSE	High	NGVPAVGLK		0.004343	0.000485904	1	1	1	P53621	0	854.509	High	0.0003916	0.002573	2.26
FALSE	High	QELILSNSEDK		1.53751e-05	4.35748e-05	1	1	2	P53621	0	1275.64	High	4.222e-05	1.077e-05	3.21
FALSE	High	QELILSNSEDKSIR		1.3262e-07	4.35748e-05	1	1	1	P53621	1	1631.86	High	4.222e-05	1.023e-07	4.16
FALSE	High	QLDFNSSKDVAVMQLR		7.19816e-05	4.35748e-05	1	1	1	P53621	1	1850.94	High	4.222e-05	4.886e-05	3.03
FALSE	High	QLFLQTYAR		7.91625e-05	4.35748e-05	1	1	4	P53621	0	1139.62	High	4.222e-05	5.381e-05	1.42
FALSE	High	QQPLFVSGGDDYK		0.000216357	9.16202e-05	1	1	1	P53621	0	1453.7	High	6.818e-05	0.0001443	2.54
FALSE	High	QQPLFVSGGDDYKIK		1.1114e-07	4.35748e-05	1	1	1	P53621	1	1694.87	High	4.222e-05	8.619e-08	3.03
FALSE	High	RCLFTLLGHLDYIR	1xCarbamidomethyl [C2]	5.96679e-06	4.35748e-05	1	1	1	P53621	1	1776.96	High	4.222e-05	4.262e-06	2.38
FALSE	High	RLLELGPKPEVAQQTR		1.7144e-06	4.35748e-05	1	1	1	P53621	1	1835.05	High	4.222e-05	1.252e-06	3.17
FALSE	High	RSSGLTAVWVAR		0.000575697	9.16202e-05	1	1	1	P53621	1	1302.73	High	6.818e-05	0.0003799	3.16
FALSE	High	SGAWDESGVFIYTTSNHIK		1.93008e-10	4.35748e-05	1	1	2	P53621	0	2112	High	4.222e-05	1.707e-10	4.26
FALSE	High	SGSKFPVFNMSYNPAENAVLLCTR	1xCarbamidomethyl [C22]	4.26204e-08	4.35748e-05	1	1	1	P53621	1	2702.31	High	4.222e-05	3.368e-08	3.86
FALSE	High	SGSKFPVFNMSYNPAENAVLLCTR	1xCarbamidomethyl [C22]; 1xOxidation [M10]	2.37727e-07	4.35748e-05	1	1	3	P53621	1	2718.3	High	4.222e-05	1.815e-07	3.26
FALSE	High	SLAYLTAATHGLDEEAESLK		2.91258e-06	4.35748e-05	1	1	1	P53621	0	2119.06	High	4.222e-05	2.11e-06	2.83
FALSE	High	SLAYLTAATHGLDEEAESLKETFDPEKETIPDIDPNAK		0.060973	0.00380954	1	1	2	P53621	2	4159.02	High	0.002444	0.03186	3.01
FALSE	High	SILLSVPLLVVDNK		8.50183e-07	4.35748e-05	1	1	2	P53621	0	1509.93	High	4.222e-05	6.306e-07	2.15
FALSE	High	SILLSVPLLVVDNKQEIAEAQQLITICR	1xCarbamidomethyl [C27]	4.77062e-10	4.35748e-05	1	1	1	P53621	1	3163.78	High	4.222e-05	4.123e-10	4.48
FALSE	High	SSGLTAVWVAR		5.18274e-05	4.35748e-05	1	1	2	P53621	0	1146.63	High	4.222e-05	3.548e-05	2.64
FALSE	High	TALNLFFK		0.00182027	0.000441222	1	1	2	P53621	0	953.545	High	0.0003556	0.001156	2.03
FALSE	High	TALNLFFKLKNFK		0.00126071	0.000367871	1	1	1	P53621	2	1583.93	High	0.0002613	0.0008135	1.71
FALSE	High	TGVQTFR		0.0385937	0.00264941	1	1	2	P53621	0	808.431	High	0.001709	0.02038	2.31
FALSE	High	TKNFDKLSFLYLITGNLEK		3.8292e-08	4.35748e-05	1	1	4	P53621	2	2244.23	High	4.222e-05	3.032e-08	4.5
FALSE	High	TLDLPIYVTR		0.000106863	4.35748e-05	1	1	6	P53621	0	1190.68	High	4.222e-05	7.198e-05	2.42
FALSE	High	TTFFHHEYPWILSASDDQTIR		2.06832e-07	4.35748e-05	1	1	7	P53621	0	2564.22	High	4.222e-05	1.58e-07	2.2
FALSE	High	TTYQALPCLPSMYGYPNR	1xCarbamidomethyl [C8]	0.00502211	0.00055858	1	1	1	P53621	0	2131.99	High	0.0004091	0.002931	1.85
FALSE	High	TTYQALPCLPSMYGYPNR	1xCarbamidomethyl [C8]; 1xOxidation [M12]	0.000308514	9.16202e-05	1	1	1	P53621	0	2147.99	High	6.818e-05	0.0002052	2.24
FALSE	High	VKGLSFHPK		0.00165641	0.000404332	1	1	1	P53621	1	1012.59	High	0.0003369	0.001057	1.42
FALSE	High	VKGNNVYCLDR	1xCarbamidomethyl [C8]	0.0498413	0.00309141	1	1	1	P53621	1	1337.66	High	0.001951	0.02605	2.47
FALSE	High	VKYVIWSADMSHVALLAK		2.64639e-08	4.35748e-05	1	1	1	P53621	1	2031.11	High	4.222e-05	2.115e-08	3.69
FALSE	High	VLTIDPTEFK		0.000700902	0.000143061	1	1	3	P53621	0	1162.64	High	9.921e-05	0.0004615	2.74
FALSE	High	VLTIDPTEFKFK		0.000100337	4.35748e-05	1	1	1	P53621	1	1437.8	High	4.222e-05	6.769e-05	1.42
FALSE	High	VLTIDPTEFKFKLALINR		8.64245e-09	4.35748e-05	1	1	2	P53621	2	2118.23	High	4.222e-05	7.048e-09	3.97
FALSE	High	VQVPNCDEIFYAGTGNLLLR	1xCarbamidomethyl [C6]	4.17291e-10	4.35748e-05	1	1	2	P53621	0	2279.15	High	4.222e-05	3.621e-10	3.42
FALSE	High	VTTVTEIGKDVIGLR		2.94552e-08	4.35748e-05	1	1	1	P53621	1	1600.93	High	4.222e-05	2.341e-08	3.68
FALSE	High	VWDISGLR		0.00129883	0.000367871	1	1	4	P53621	0	945.515	High	0.0002613	0.0008396	2.3
FALSE	High	VWDISGLRK		0.012115	0.00123339	1	1	1	P53621	1	1073.61	High	0.0008278	0.006651	2.1
FALSE	High	VWDMSK		0.0359657	0.00244924	1	1	2	P53621	0	765.36	High	0.001577	0.019	1.19
FALSE	High	VWNWQSR		0.00309702	0.0004477	1	1	5	P53621	0	975.48	High	0.0003704	0.001881	1.28
FALSE	High	YAVTTGDHGIIR		2.0677e-06	4.35748e-05	1	1	3	P53621	0	1302.68	High	4.222e-05	1.504e-06	2.27
FALSE	High	YVIWSADMSHVALLAK		1.21099e-08	4.35748e-05	1	1	2	P53621	0	1803.95	High	4.222e-05	9.831e-09	3.27
High	Master Protein	P52272	Heterogeneous nuclear ribonucleoprotein M OS=Homo sapiens OX=9606 GN=HNRNPM PE=1 SV=3	0	511.568	75	57	285	57	730	77.5	8.7	533.79	57	1
Checked	Confidence	Sequence	Modifications	Qvality PEP	Qvality q-value	# Protein Groups	# Proteins	# PSMs	Master Protein Accessions	# Missed Cleavages	Theo. MH+ [Da]	Confidence (by Search Engine): Sequest HT	Percolator q-Value (by Search Engine): Sequest HT	Percolator PEP (by Search Engine): Sequest HT	XCorr (by Search Engine): Sequest HT
FALSE	High	ACQIFVR	1xCarbamidomethyl [C2]	0.0421531	0.00280701	1	1	1	P52272	0	893.466	High	0.001796	0.02214	2.13
FALSE	High	ADILEDKDGK		0.00163089	0.000404332	1	1	1	P52272	1	1103.56	High	0.0003369	0.001041	1.69
FALSE	High	AFITNIPFDVK		7.04326e-06	4.35748e-05	1	1	4	P52272	0	1264.69	High	4.222e-05	5.021e-06	2.6
FALSE	High	AFITNIPFDVKWQSLK		7.23421e-06	4.35748e-05	1	1	1	P52272	1	1907.04	High	4.222e-05	5.131e-06	1.93
FALSE	High	AFITNIPFDVKWQSLKDLVK		4.54618e-10	4.35748e-05	1	1	3	P52272	2	2362.32	High	4.222e-05	3.949e-10	4.08
FALSE	High	DKFNECGHVLYADIK	1xCarbamidomethyl [C6]	5.08577e-08	4.35748e-05	1	1	3	P52272	1	1808.86	High	4.222e-05	4.003e-08	4.01
FALSE	High	EKVGEVTYVELLMDAEGK		3.93246e-07	4.35748e-05	1	1	6	P52272	1	2010.01	High	4.222e-05	2.962e-07	3.37
FALSE	High	EKVGEVTYVELLMDAEGK	1xOxidation [M13]	1.29809e-07	4.35748e-05	1	1	2	P52272	1	2026	High	4.222e-05	1.004e-07	3.22
FALSE	High	EVFSMAGVVVR		2.36953e-05	4.35748e-05	1	1	3	P52272	0	1193.63	High	4.222e-05	1.644e-05	2.27
FALSE	High	EVFSMAGVVVR	1xOxidation [M5]	0.00125448	0.000367871	1	1	1	P52272	0	1209.63	High	0.0002613	0.0008107	1.33
FALSE	High	FEPYANPTKR		0.0642389	0.00399179	1	1	2	P52272	1	1222.62	High	0.002568	0.0336	1.9
FALSE	High	FESPEVAER		0.000172583	4.35748e-05	1	1	7	P52272	0	1063.51	High	4.222e-05	0.0001158	2.49
FALSE	High	FGSGMNMGR		0.000644811	0.000143061	1	1	5	P52272	0	956.408	High	9.921e-05	0.0004255	2.33
FALSE	High	FGSGMNMGR	1xOxidation [M]	0.000336052	9.16202e-05	1	1	2	P52272	0	972.403	High	6.818e-05	0.000224	1.68
FALSE	High	FNECGHVLYADIK	1xCarbamidomethyl [C4]	0.00101055	0.000234148	1	1	1	P52272	0	1565.74	High	0.0001833	0.000659	1.73
FALSE	High	GCAVVEFK	1xCarbamidomethyl [C2]	0.0317982	0.00225547	1	1	1	P52272	0	909.45	High	0.001471	0.01689	2.23
FALSE	High	GCAVVEFKMEESMKK	1xCarbamidomethyl [C2]; 2xOxidation [M9; M13]	8.67719e-06	4.35748e-05	1	1	1	P52272	2	1804.83	High	4.222e-05	6.139e-06	3.42
FALSE	High	GCGVVKFESPEVAER	1xCarbamidomethyl [C2]	2.07942e-07	4.35748e-05	1	1	5	P52272	1	1663.81	High	4.222e-05	1.587e-07	3.46
FALSE	High	GDFFPPERPQQLPHGLGGIGMGLGPGGQPIDANHLNK		3.20849e-07	4.35748e-05	1	1	4	P52272	0	3818.92	High	4.222e-05	2.432e-07	4.26
FALSE	High	GDFFPPERPQQLPHGLGGIGMGLGPGGQPIDANHLNK	1xOxidation [M21]	9.86563e-06	4.35748e-05	1	1	7	P52272	0	3834.91	High	4.222e-05	6.955e-06	3.58
FALSE	High	GGNRFEPYANPTK		0.000831504	0.000234148	1	1	2	P52272	1	1450.71	High	0.0001605	0.0005449	2.23
FALSE	High	GGNRFEPYANPTKR		1.72406e-07	4.35748e-05	1	1	8	P52272	2	1606.81	High	4.222e-05	1.321e-07	4.33
FALSE	High	GIGMGNIGPAGMGMEGIGFGINK		1.81022e-11	4.35748e-05	1	1	4	P52272	0	2178.05	High	4.222e-05	1.679e-11	4.47
FALSE	High	GIGMGNIGPAGMGMEGIGFGINK	1xOxidation [M]	3.47836e-10	4.35748e-05	1	1	6	P52272	0	2194.05	High	4.222e-05	3.034e-10	4.79
FALSE	High	GIGMGNIGPAGMGMEGIGFGINK	2xOxidation [M12; M]	3.44033e-08	4.35748e-05	1	1	5	P52272	0	2210.04	High	4.222e-05	2.734e-08	2.76
FALSE	High	GIGMGNIGPAGMGMEGIGFGINK	3xOxidation [M4; M12; M14]	1.08801e-08	4.35748e-05	1	1	5	P52272	0	2226.04	High	4.222e-05	8.824e-09	3.87
FALSE	High	GIGTVTFEQSIEAVQAISMFNGQLLFDRPMHVK	1xOxidation [M30]	1.53314e-10	4.35748e-05	1	1	1	P52272	0	3679.86	High	4.222e-05	1.36e-10	4.72
FALSE	High	GIGTVTFEQSIEAVQAISMFNGQLLFDRPMHVK	2xOxidation [M19; M30]	1.78138e-11	4.35748e-05	1	1	2	P52272	0	3695.86	High	4.222e-05	1.651e-11	7.07
FALSE	High	GNFGGSFAGSFGGAGGHAPGVAR		1.118e-11	4.35748e-05	1	1	8	P52272	0	2034.95	High	4.222e-05	1.047e-11	6.82
FALSE	High	KACQIFVR	1xCarbamidomethyl [C3]	0.000218578	9.16202e-05	1	1	3	P52272	1	1021.56	High	6.818e-05	0.0001463	2.66
FALSE	High	KLKEVFSMAGVVVR		0.000267849	9.16202e-05	1	1	3	P52272	2	1562.91	High	6.818e-05	0.0001782	3.46
FALSE	High	KLKEVFSMAGVVVR	1xOxidation [M8]	0.00336028	0.0004477	1	1	1	P52272	2	1578.9	High	0.0003704	0.002026	2.27
FALSE	High	LGSTVFVANLDYK		2.74703e-07	4.35748e-05	1	1	4	P52272	0	1426.76	High	4.222e-05	2.092e-07	3.41
FALSE	High	LGSTVFVANLDYKVGWK		2.96134e-08	4.35748e-05	1	1	2	P52272	1	1897.02	High	4.222e-05	2.362e-08	3.25
FALSE	High	LGSTVFVANLDYKVGWKK		6.06334e-06	4.35748e-05	1	1	4	P52272	2	2025.12	High	4.222e-05	4.325e-06	2.68
FALSE	High	LKEVFSMAGVVVR		1.25034e-07	4.35748e-05	1	1	8	P52272	1	1434.81	High	4.222e-05	9.67e-08	3.15
FALSE	High	LKEVFSMAGVVVR	1xOxidation [M7]	1.45258e-07	4.35748e-05	1	1	4	P52272	1	1450.81	High	4.222e-05	1.118e-07	2.65
FALSE	High	LKEVFSMAGVVVRADILEDKDGK		1.95001e-07	4.35748e-05	1	1	2	P52272	3	2519.35	High	4.222e-05	1.49e-07	3.1
FALSE	High	INEILSNALK		7.12244e-05	4.35748e-05	1	1	3	P52272	0	1114.65	High	4.222e-05	4.836e-05	2.8
FALSE	High	INEILSNALKR		0.000123741	4.35748e-05	1	1	3	P52272	1	1270.75	High	4.222e-05	8.321e-05	2.72
FALSE	High	INEILSNALKRGEIIAK		0.00100073	0.000234148	1	1	2	P52272	2	1882.11	High	0.0001833	0.0006518	2.73
FALSE	High	MAAPIDR	1xOxidation [M1]	0.0320787	0.00228774	1	1	1	P52272	0	789.392	High	0.001489	0.01698	1.84
FALSE	High	MEEESGAPGVPSGNGAPGPK		0.0144909	0.00136336	1	1	1	P52272	0	1867.85	High	0.0009043	0.00788	1.34
FALSE	High	MGAGLGHGMDR		5.68625e-06	4.35748e-05	1	1	2	P52272	0	1101.49	High	4.222e-05	4.069e-06	2.16
FALSE	High	MGAGLGHGMDR	1xOxidation [M]	0.000205569	9.16202e-05	1	1	3	P52272	0	1117.49	High	6.818e-05	0.0001378	1.52
FALSE	High	MGAGLGHGMDR	2xOxidation [M1; M9]	0.00946995	0.000951008	1	1	1	P52272	0	1133.48	High	0.0006703	0.005278	1.47
FALSE	High	MGAGMGFGLER		1.02969e-05	4.35748e-05	1	1	6	P52272	0	1125.52	High	4.222e-05	7.271e-06	1.49
FALSE	High	MGAGMGFGLER	1xOxidation [M]	2.47286e-05	4.35748e-05	1	1	5	P52272	0	1141.51	High	4.222e-05	1.712e-05	3.38
FALSE	High	MGAGMGFGLER	2xOxidation [M1; M5]	1.46002e-06	4.35748e-05	1	1	6	P52272	0	1157.51	High	4.222e-05	1.072e-06	2.47
FALSE	High	MGANNLER		0.0226447	0.00172503	1	1	1	P52272	0	904.431	High	0.001137	0.01213	2.04
FALSE	High	MGANSLER		0.0558714	0.00344953	1	1	1	P52272	0	877.42	High	0.002207	0.02926	2.56
FALSE	High	MGGMEGPFGGGMENMGR		1.71486e-07	4.35748e-05	1	1	5	P52272	0	1714.68	High	4.222e-05	1.318e-07	2.51
FALSE	High	MGGMEGPFGGGMENMGR	1xOxidation [M]	6.16587e-07	4.35748e-05	1	1	9	P52272	0	1730.68	High	4.222e-05	4.613e-07	3.03
FALSE	High	MGGMEGPFGGGMENMGR	2xOxidation [M]	2.40323e-08	4.35748e-05	1	1	3	P52272	0	1746.67	High	4.222e-05	1.918e-08	3.71
FALSE	High	MGGMEGPFGGGMENMGR	3xOxidation [M4; M12; M]	4.51741e-06	4.35748e-05	1	1	2	P52272	0	1762.67	High	4.222e-05	3.237e-06	0.93
FALSE	High	MGLAMGGGGGASFDR		1.76661e-05	4.35748e-05	1	1	3	P52272	0	1383.61	High	4.222e-05	1.235e-05	1.53
FALSE	High	MGLAMGGGGGASFDR	1xOxidation [M]	5.56946e-07	4.35748e-05	1	1	9	P52272	0	1399.61	High	4.222e-05	4.179e-07	2.47
FALSE	High	MGLAMGGGGGASFDR	2xOxidation [M1; M5]	3.32963e-06	4.35748e-05	1	1	3	P52272	0	1415.6	High	4.222e-05	2.405e-06	2.8
FALSE	High	MGLSMER		0.0184537	0.00156448	1	1	2	P52272	0	823.38	High	0.001031	0.009965	1.74
FALSE	High	MGLSMER	1xOxidation [M1]	0.0332264	0.00235535	1	1	2	P52272	0	839.375	High	0.001526	0.01751	0.91
FALSE	High	MGLVMDR		0.0131364	0.00129581	1	1	3	P52272	0	821.401	High	0.0008678	0.007218	2.01
FALSE	High	MGLVMDR	1xOxidation [M]	0.0112709	0.00112667	1	1	6	P52272	0	837.396	High	0.0007498	0.006199	1.95
FALSE	High	MGPAIER		0.0190888	0.00162976	1	1	2	P52272	0	773.397	High	0.001086	0.01031	2.02
FALSE	High	MGPAIER	1xOxidation [M1]	0.00728861	0.000696902	1	1	2	P52272	0	789.392	High	0.0005047	0.004148	0.93
FALSE	High	MGPAMGPALGAGIER		4.282e-06	4.35748e-05	1	1	3	P52272	0	1427.71	High	4.222e-05	3.085e-06	2.25
FALSE	High	MGPAMGPALGAGIER	1xOxidation [M]	1.12915e-06	4.35748e-05	1	1	2	P52272	0	1443.71	High	4.222e-05	8.337e-07	2.81
FALSE	High	MGPAMGPALGAGIER	2xOxidation [M1; M5]	1.21099e-08	4.35748e-05	1	1	1	P52272	0	1459.7	High	4.222e-05	9.813e-09	4.14
FALSE	High	MGPGIDR	1xOxidation [M1]	0.026928	0.00191744	1	1	1	P52272	0	761.361	High	0.001262	0.01433	1.47
FALSE	High	MGPLGLDHMASSIER		5.81589e-10	4.35748e-05	1	1	5	P52272	0	1613.78	High	4.222e-05	5.029e-10	4.89
FALSE	High	MGPLGLDHMASSIER	1xOxidation [M]	1.68778e-08	4.35748e-05	1	1	6	P52272	0	1629.77	High	4.222e-05	1.359e-08	2.6
FALSE	High	MGPLGLDHMASSIER	2xOxidation [M1; M9]	1.11736e-07	4.35748e-05	1	1	3	P52272	0	1645.77	High	4.222e-05	8.637e-08	3.52
FALSE	High	MGPVMDR		0.0344165	0.00241807	1	1	1	P52272	0	805.37	High	0.001561	0.01811	1.2
FALSE	High	MGPVMDR	1xOxidation [M]	0.00203799	0.0004477	1	1	3	P52272	0	821.364	High	0.0003704	0.001281	1.34
FALSE	High	MLKDKFNECGHVLYADIK	1xCarbamidomethyl [C9]; 1xOxidation [M1]	0.000852007	0.000234148	1	1	1	P52272	2	2197.08	High	0.0001833	0.0005573	1.45
FALSE	High	MVPAGMGAGLER		2.02974e-05	4.35748e-05	1	1	5	P52272	0	1188.59	High	4.222e-05	1.414e-05	1.8
FALSE	High	MVPAGMGAGLER	1xOxidation [M]	7.62898e-05	4.35748e-05	1	1	6	P52272	0	1204.58	High	4.222e-05	5.167e-05	1.61
FALSE	High	MVPAGMGAGLER	2xOxidation [M1; M6]	0.000537166	9.16202e-05	1	1	2	P52272	0	1220.58	High	6.818e-05	0.0003551	1.58
FALSE	High	NLPFDFTWK		0.00036597	9.16202e-05	1	1	11	P52272	0	1167.58	High	6.818e-05	0.0002434	1.95
FALSE	High	QGGGGGGGSVPGIER		4.79406e-07	4.35748e-05	1	1	3	P52272	0	1284.63	High	4.222e-05	3.602e-07	3.18
FALSE	High	RGGNRFEPYANPTKR		0.00163089	0.000404332	1	1	3	P52272	3	1762.91	High	0.0003369	0.001039	3.25
FALSE	High	SKGCGVVKFESPEVAER	1xCarbamidomethyl [C4]	4.49647e-08	4.35748e-05	1	1	1	P52272	2	1878.94	High	4.222e-05	3.555e-08	4.01
FALSE	High	VGEVTYVELLMDAEGK		1.63418e-07	4.35748e-05	1	1	3	P52272	0	1752.87	High	4.222e-05	1.257e-07	2.81
FALSE	High	VGEVTYVELLMDAEGK	1xOxidation [M11]	1.91923e-08	4.35748e-05	1	1	1	P52272	0	1768.87	High	4.222e-05	1.538e-08	3.14
FALSE	High	VMATTGGMGMGPGGPGMITIPPSILNNPNIPNEIIHALQAGR	3xOxidation [M8; M10; M]	0.15528	0.00916698	1	1	2	P52272	0	4243.11	High	0.005804	0.08134	1.26
FALSE	High	WQSLKDLVK		0.000534511	9.16202e-05	1	1	1	P52272	1	1116.64	High	6.818e-05	0.0003533	1.87
FALSE	High	YRAFITNIPFDVK		0.0271637	0.00191744	1	1	1	P52272	1	1583.86	High	0.001262	0.01445	1.7
FALSE	High	YRAFITNIPFDVKWQSLKDLVK		3.0445e-05	4.35748e-05	1	1	2	P52272	3	2681.48	High	4.222e-05	2.107e-05	3.92
High	Master Protein	Q99459	Cell division cycle 5-like protein OS=Homo sapiens OX=9606 GN=CDC5L PE=1 SV=2	0	495.251	73	66	227	66	802	92.2	8.18	476.95	66	1
Checked	Confidence	Sequence	Modifications	Qvality PEP	Qvality q-value	# Protein Groups	# Proteins	# PSMs	Master Protein Accessions	# Missed Cleavages	Theo. MH+ [Da]	Confidence (by Search Engine): Sequest HT	Percolator q-Value (by Search Engine): Sequest HT	Percolator PEP (by Search Engine): Sequest HT	XCorr (by Search Engine): Sequest HT
FALSE	High	AQDVLVQEMEVVK		1.90377e-05	4.35748e-05	1	1	1	Q99459	0	1487.78	High	4.222e-05	1.324e-05	2.88
FALSE	High	AQDVLVQEMEVVK	1xOxidation [M9]	8.96943e-07	4.35748e-05	1	1	2	Q99459	0	1503.77	High	4.222e-05	6.641e-07	3.57
FALSE	High	ARWYEWLDPSIK		0.00042733	9.16202e-05	1	1	3	Q99459	1	1563.8	High	6.818e-05	0.0002842	1.78
FALSE	High	ARWYEWLDPSIKK		6.61397e-05	4.35748e-05	1	1	1	Q99459	2	1691.89	High	4.222e-05	4.51e-05	2.91
FALSE	High	DKLNINPEDGMADYSDPSYVK		9.30199e-06	4.35748e-05	1	1	2	Q99459	1	2371.08	High	4.222e-05	6.585e-06	2.96
FALSE	High	DKLNINPEDGMADYSDPSYVK	1xOxidation [M11]	0.0179927	0.00153173	1	1	1	Q99459	1	2387.07	High	0.001012	0.009696	1.25
FALSE	High	DLPRPSEVNETILRPLNVEPPLTDLQK		4.49711e-09	4.35748e-05	1	1	14	Q99459	0	3083.67	High	4.222e-05	3.712e-09	3.93
FALSE	High	DRIESLEKR		0.109205	0.0065912	1	1	1	Q99459	2	1145.63	High	0.004158	0.05691	1.69
FALSE	High	EEEEKLLHLAK		1.1459e-05	4.35748e-05	1	1	4	Q99459	1	1338.73	High	4.222e-05	8.093e-06	1.77
FALSE	High	EIDDTYIEDAADVDAR		1.24385e-08	4.35748e-05	1	1	2	Q99459	0	1810.8	High	4.222e-05	1.007e-08	3.76
FALSE	High	EIDDTYIEDAADVDARK		6.33522e-09	4.35748e-05	1	1	1	Q99459	1	1938.89	High	4.222e-05	5.193e-09	4.73
FALSE	High	ELEEREIDDTYIEDAADVDAR		1.12939e-07	4.35748e-05	1	1	1	Q99459	1	2467.11	High	4.222e-05	8.752e-08	3.54
FALSE	High	ELEEREIDDTYIEDAADVDARK		3.55311e-05	4.35748e-05	1	1	1	Q99459	2	2595.21	High	4.222e-05	2.445e-05	2.43
FALSE	High	EMITMLHYDLLHHPYEPSGNK		1.80945e-08	4.35748e-05	1	1	3	Q99459	0	2525.2	High	4.222e-05	1.457e-08	3.95
FALSE	High	EMITMLHYDLLHHPYEPSGNK	1xOxidation [M5]	5.58241e-05	4.35748e-05	1	1	1	Q99459	0	2541.19	High	4.222e-05	3.816e-05	2.02
FALSE	High	EMITMLHYDLLHHPYEPSGNK	2xOxidation [M2; M5]	0.16364	0.00952371	1	1	1	Q99459	0	2557.19	High	0.006067	0.08571	1.09
FALSE	High	EMITMLHYDLLHHPYEPSGNKK		6.03099e-06	4.35748e-05	1	1	4	Q99459	1	2653.29	High	4.222e-05	4.307e-06	2.63
FALSE	High	EMITMLHYDLLHHPYEPSGNKK	1xOxidation [M]	7.54881e-05	4.35748e-05	1	1	4	Q99459	1	2669.29	High	4.222e-05	5.136e-05	2.97
FALSE	High	EMITMLHYDLLHHPYEPSGNKK	2xOxidation [M2; M5]	0.000358706	9.16202e-05	1	1	2	Q99459	1	2685.28	High	6.818e-05	0.0002389	2.29
FALSE	High	ESDLPSAILQTSGVSEFTK		3.09138e-09	4.35748e-05	1	1	3	Q99459	0	2009.01	High	4.222e-05	2.572e-09	3.24
FALSE	High	ESDLPSAILQTSGVSEFTKK		7.43009e-05	4.35748e-05	1	1	1	Q99459	1	2137.1	High	4.222e-05	5.051e-05	1.72
FALSE	High	GKTVGFGTNNSEHITYLEHNPYEK		0.000190338	4.35748e-05	1	1	1	Q99459	1	2735.31	High	4.222e-05	0.0001275	1.23
FALSE	High	GVDYNAEIPFEK		3.40314e-07	4.35748e-05	1	1	6	Q99459	0	1381.66	High	4.222e-05	2.574e-07	2.88
FALSE	High	KAQDVLVQEMEVVK		4.61914e-09	4.35748e-05	1	1	2	Q99459	1	1615.87	High	4.222e-05	3.825e-09	2.02
FALSE	High	KAQDVLVQEMEVVK	1xOxidation [M10]	0.0403339	0.00274553	1	1	1	Q99459	1	1631.87	High	0.001763	0.02122	1.87
FALSE	High	KESDLPSAILQTSGVSEFTK		1.16004e-07	4.35748e-05	1	1	1	Q99459	1	2137.1	High	4.222e-05	8.984e-08	1.67
FALSE	High	KKESDLPSAILQTSGVSEFTK		8.36636e-07	4.35748e-05	1	1	4	Q99459	2	2265.2	High	4.222e-05	6.225e-07	3.06
FALSE	High	KPALGFYDTSEENYQALDADFR		2.27826e-09	4.35748e-05	1	1	2	Q99459	0	2550.18	High	4.222e-05	1.916e-09	5.52
FALSE	High	KPALGFYDTSEENYQALDADFRK		6.75852e-12	4.35748e-05	1	1	1	Q99459	1	2678.27	High	4.222e-05	6.407e-12	4.26
FALSE	High	KRGVDYNAEIPFEK		0.0100056	0.00102413	1	1	1	Q99459	2	1665.86	High	0.0006914	0.005561	1.52
FALSE	High	KTEWSREEEEKLLHLAK		0.000311637	9.16202e-05	1	1	2	Q99459	3	2126.12	High	6.818e-05	0.0002071	2.08
FALSE	High	IASLLHR		0.0184537	0.00156448	1	1	3	Q99459	0	809.499	High	0.001031	0.009984	2.22
FALSE	High	IASLLHRK		0.0255586	0.00181849	1	1	1	Q99459	1	937.594	High	0.001207	0.0136	1.37
FALSE	High	LECLKEDVQR	1xCarbamidomethyl [C3]	0.00403271	0.0004477	1	1	1	Q99459	1	1289.65	High	0.0003704	0.0024	1.24
FALSE	High	LGLLGLPAPK		0.000100866	4.35748e-05	1	1	4	Q99459	0	978.635	High	4.222e-05	6.812e-05	2.8
FALSE	High	LKPGEIDPNPETKPARPDPIDMDEDELEMLSEAR		1.65693e-05	4.35748e-05	1	1	1	Q99459	0	3847.84	High	4.222e-05	1.161e-05	2.81
FALSE	High	LKPGEIDPNPETKPARPDPIDMDEDELEMLSEAR	1xOxidation [M29]	0.00632467	0.000625582	1	1	1	Q99459	0	3863.83	High	0.0004656	0.003628	1.62
FALSE	High	ILLGGYQSR		0.000150837	4.35748e-05	1	1	7	Q99459	0	1006.57	High	4.222e-05	0.0001014	2
FALSE	High	ILQEAQNLMALTNVDTPLK		9.12042e-11	4.35748e-05	1	1	2	Q99459	0	2112.14	High	4.222e-05	8.184e-11	4.66
FALSE	High	ILQEAQNLMALTNVDTPLK	1xOxidation [M9]	1.72406e-07	4.35748e-05	1	1	3	Q99459	0	2128.13	High	4.222e-05	1.323e-07	4.46
FALSE	High	ILQEAQNLMALTNVDTPLKGGLNTPLHESDFSGVTPQR		9.61935e-09	4.35748e-05	1	1	1	Q99459	1	4105.1	High	4.222e-05	7.824e-09	4.75
FALSE	High	ILQEAQNLMALTNVDTPLKGGLNTPLHESDFSGVTPQR	1xOxidation [M9]	8.82956e-09	4.35748e-05	1	1	1	Q99459	1	4121.1	High	4.222e-05	7.203e-09	4.78
FALSE	High	LMPTQWR		0.00512948	0.00055858	1	1	3	Q99459	0	931.482	High	0.0004309	0.002988	1.36
FALSE	High	LMPTQWR	1xOxidation [M2]	0.00804691	0.000767342	1	1	3	Q99459	0	947.477	High	0.0005446	0.004539	1.79
FALSE	High	LNINPEDGMADYSDPSYVK		3.76872e-09	4.35748e-05	1	1	1	Q99459	0	2127.95	High	4.222e-05	3.13e-09	2.63
FALSE	High	LNINPEDGMADYSDPSYVK	1xOxidation [M9]	2.34008e-09	4.35748e-05	1	1	2	Q99459	0	2143.95	High	4.222e-05	1.961e-09	3.77
FALSE	High	LRQQDLDGELR		4.37249e-05	4.35748e-05	1	1	1	Q99459	1	1342.71	High	4.222e-05	3.002e-05	3.66
[truncated: 34,655 more rows]
